# Supplementary material for: Comparative Hepatotoxicity Assessment of PFOS and Its Alternative 6:2 FTSA in Adult Female Zebrafish
Source: Animals (Basel). 2026 Apr 29;16(9):1368. doi: 10.3390/ani16091368 (PMC13162690; doi:10.3390/ani16091368)
Supplement: Supplementary file 1 [file animals-16-01368-s001.zip]

Archive with 2 entries (2 files):
- Figure S1.pdf
- Tables S1-S12.xlsx
