# Supplementary material for: Comparative Hepatotoxicity Assessment of PFOS and Its Alternative 6:2 FTSA in Adult Female Zebrafish
Source: Animals (Basel). 2026 Apr 29;16(9):1368. doi: 10.3390/ani16091368 (PMC13162690; doi:10.3390/ani16091368)
Supplement: Supplementary file 1 [file animals-16-01368-s001.zip › Tables S1-S12.xlsx]

## Sheet: Table S1
	Table S1. Primer sequences for amplification of target genes in this study.
	Gene	Primer name	Sequence (5' to 3')
	fabp7a	zf-fabp7a-qF	CAAGTTCAGAGGTGGGACGG
		zf-fabp7a-qR	CTCCCTCAAAGGTCAAGGTCATA
	rxrgb	zf-rxrgb-qF	TCTTCAACCCTGACGCCAAA
		zf-rxrgb-qR	GCTGGTCGGGGTATTTCTGT
	pck1	zf-pck1-qF	CGGCGGGACAGAAGAAGTAT
		zf-pck1-qR	AGCCGTTCTCTGGGTTGATG
	fthl27	zf-fthl27-qF	GAATTTCACTTCGAGGACCTGAC
		zf-fthl27-qR	GTCAAAGTAGAAAGCCATGGAGG
	bnip3	zf-bnip3-qF	CCTGCCACCCAAGGAGTTTC
		zf-bnip3-qR	CCTTCCGATGTACACCCCG
	ctsla	zf-ctsla-qF	GATCCCTGTTCATGGAGCCC
		zf-ctsla-qR	GCAAGAACCACACTCACCCT
	soat2	zf-soat2-qF	AACACACCGCAGAAAGGTGA
		zf-soat2-qR	CGCGGATAAACCTCACGGTA
	soat1	zf-soat1-qF	GTCCCATTGAGGAGCCTTCC
		zf-soat1-qR	AGGCCCCATCATAAAACATTGTC
	mlxipl2	zf-mlxipl2-qF	TCCGCCATCAATGTGTGTCA
		zf-mlxipl2-qR	AACACTGGCTGTGGAAACCA
	pcyt1bb	zf-pcyt1bb-qF	GAAAGAAATCAAAGGCTTCTCACAC
		zf-pcyt1bb-qR	CTGGTTCCCTCAGAGCCTTTA
	mboat2a	zf-mboat2a-qF	GGCGATCTGACTGTAAGGGG
		zf-mboat2a-qR	ACACTACGAAGTTCACCTGGTC
	cyp3a65	zf-cyp3a65-qF	TGTGACGAGACACAGGTTCC
		zf-cyp3a65-qR	TCTGGTTGTTGTTGCACACG
	rarres3	zf-rarres3-qF	ACCTGGTTCCACCCTCTGAAT
		zf-rarres3-qR	CTCATGAATCGGACGAGGCT
	ß-actin	zf β-actin-qF	ACAGGGAAAAGATGACACAG
		zf β-actin-qR	AGAGTCCATCACGATACCAG

## Sheet: Table S2
	Table S2. Summary of transcriptome sequencing.
	Sample	Raw reads	Clean reads	Q30(%)	Clean reads ratio (%)	Q30 (%)	GC (%)	Mapped reads	Mapping ratio (%)
	CK_1	47334896	46933444	95.81	99.1519	95.81	46.91	42387603	90.3143
	CK_2	49795854	49341026	95.64	99.0866	95.64	47.12	44700665	90.5953
	CK_3	42584194	42180396	95.69	99.0518	95.69	46.48	37656768	89.2755
	P50_1	48331312	47951916	95.96	99.215	95.96	47.09	42776617	89.2073
	P50_2	57343504	56933846	96.06	99.2856	96.06	47.28	51694392	90.7973
	P50_3	53578208	53136640	95.84	99.1758	95.84	47.29	47628646	89.6343
	F50_1	41767560	41424006	95.83	99.1775	95.83	47.23	37091927	89.5421
	F50_2	54282556	53871070	95.92	99.242	95.92	47.05	48037657	89.1715
	F50_3	50780704	50351876	95.71	99.1555	95.71	46.27	44328138	88.0367
	F500_1	50540836	50118764	95.72	99.1649	95.72	47.16	45130919	90.0479
	F500_2	47005828	46604942	95.67	99.1472	95.67	47.19	41935682	89.9812
	F500_3	50114828	49668534	95.61	99.1095	95.61	45.82	44110614	88.81

## Sheet: Table S3
	Table S3. The DEGs in P50_vs_CK (fold change > 2 and adjusted p < 0.05).
	Gene ID	Gene Name	P50_1	P50_2	P50_3	CK_1	CK_2	CK_3	P50_mean	CK_mean	FC(P50/CK)	Log2FC(P50/CK)	Padjust	Gene Description
	ENSDARG00000000212	krt97	0.15	0.08	0.1	1.88	1.73	0.59	0.11	1.4	0.0701437	-3.83354	0.000486097	keratin 97 [Source:ZFIN;Acc:ZDB-GENE-040718-78]
	ENSDARG00000000656	psmb9a	0	0	0	2.65	0.97	1.62	0	1.74667	0.00541233	-7.52953	1.76952e-05	proteasome 20S subunit beta 9a [Source:ZFIN;Acc:ZDB-GENE-990415-140]
	ENSDARG00000000887	zgc:56699	0.12	0	0.16	0.79	1.3	5.89	0.0933333	2.66	0.0178571	-5.80735	0.00114803	zgc:56699 [Source:ZFIN;Acc:ZDB-GENE-040426-2099]
	ENSDARG00000001303	psmb8a	0	0	0	4.28	2.74	1.66	0	2.89333	0.00305875	-8.35284	1.55971e-07	proteasome 20S subunit beta 8A [Source:ZFIN;Acc:ZDB-GENE-990415-141]
	ENSDARG00000001656	psmb13a	0	0	0	2.31	1.05	2.66	0	2.00667	0.00498935	-7.64693	1.18432e-05	proteasome 20S subunit beta 13a [Source:ZFIN;Acc:ZDB-GENE-001208-2]
	ENSDARG00000001818	c3b.2	37.96	48.03	58.99	26.99	19.7	16.03	48.3267	20.9067	2.03938	1.02813	0.0401783	complement component c3b, tandem duplicate 2 [Source:ZFIN;Acc:ZDB-GENE-030131-3063]
	ENSDARG00000002298	ankrd22	0.52	0.29	0.34	1.4	2.33	2.16	0.383333	1.96333	0.172989	-2.53125	0.00662559	ankyrin repeat domain 22 [Source:ZFIN;Acc:ZDB-GENE-040426-1120]
	ENSDARG00000002330	lhx8a	0.05	0	0.07	0.99	0.31	0.92	0.04	0.74	0.0504444	-4.30916	0.0164708	LIM homeobox 8a [Source:ZFIN;Acc:ZDB-GENE-031008-2]
	ENSDARG00000002347	cyp11a1	0	0	0.16	0.44	1.26	1.24	0.0533333	0.98	0.0159091	-5.97401	0.000676085	cytochrome P450, family 11, subfamily A, polypeptide 1 [Source:ZFIN;Acc:ZDB-GENE-010306-1]
	ENSDARG00000002403	nusap1	0.11	0.03	0.29	0.85	0.91	1.16	0.143333	0.973333	0.127998	-2.96581	0.00945896	nucleolar and spindle associated protein 1 [Source:NCBI gene;Acc:567446]
	ENSDARG00000002506	C7H16orf87	2.08	1.94	2	4.01	4.13	6.8	2.00667	4.98	0.301512	-1.72971	0.0462004	zgc:92818 [Source:NCBI gene;Acc:436785]
	ENSDARG00000002597	pabpc1l	0	0.02	0.17	1.2	1.7	3.81	0.0633333	2.23667	0.0288872	-5.11343	1.28956e-05	poly(A) binding protein, cytoplasmic 1-like [Source:ZFIN;Acc:ZDB-GENE-030131-5836]
	ENSDARG00000002685	fam113	0	0.1	0	0.33	0.63	1.06	0.0333333	0.673333	0.0192654	-5.69784	0.00877634	family with sequence similarity 113 [Source:ZFIN;Acc:ZDB-GENE-041212-23]
	ENSDARG00000002745	tdh	352.07	183.63	660.85	105.38	61.53	56.84	398.85	74.5833	4.56968	2.19209	0.00053415	L-threonine dehydrogenase [Source:ZFIN;Acc:ZDB-GENE-040426-2379]
	ENSDARG00000002968	a1cf	129.47	163.36	216.35	74.98	67.7	43.76	169.727	62.1467	2.35798	1.23755	0.00830473	apobec1 complementation factor [Source:ZFIN;Acc:ZDB-GENE-060824-3]
	ENSDARG00000003091	oclnb	0	0	0	0.32	0.36	0.15	0	0.276667	0.0145983	-6.09806	0.00698169	occludin b [Source:ZFIN;Acc:ZDB-GENE-041212-43]
	ENSDARG00000003229	gdf9	0	0	0	0.14	0.29	0.37	0	0.266667	0.0163052	-5.93853	0.0160332	growth differentiation factor 9 [Source:ZFIN;Acc:ZDB-GENE-050221-7]
	ENSDARG00000003380	PAOX	1.93	0.47	2.11	0.23	0	0.22	1.50333	0.15	22.0259	4.46113	0.00963528	si:dkey-275b16.2 [Source:ZFIN;Acc:ZDB-GENE-090312-204]
	ENSDARG00000003495	madd	2.05	2.36	1.49	5.41	4.03	3.56	1.96667	4.33333	0.326871	-1.61321	2.97995e-05	MAP-kinase activating death domain [Source:ZFIN;Acc:ZDB-GENE-030131-8076]
	ENSDARG00000003607	nr2f6a	5.44	5.13	9.22	2.08	1.41	2.42	6.59667	1.97	2.73595	1.45204	0.00426511	nuclear receptor subfamily 2, group F, member 6a [Source:ZFIN;Acc:ZDB-GENE-030131-4362]
	ENSDARG00000003701	cldng	0.16	0.24	1.31	8.92	7.18	20.01	0.57	12.0367	0.040422	-4.62872	2.09982e-06	claudin g [Source:NCBI gene;Acc:81586]
	ENSDARG00000003808	aqp3a	0	0	0	0.83	0.49	0.3	0	0.54	0.00998179	-6.64649	0.000927106	aquaporin 3a [Source:ZFIN;Acc:ZDB-GENE-040426-2826]
	ENSDARG00000003968	larp6b	0.11	0.1	0.29	0.83	1.14	2.35	0.166667	1.44	0.0881795	-3.50341	0.00305377	La ribonucleoprotein 6, translational regulator b [Source:ZFIN;Acc:ZDB-GENE-041008-244]
	ENSDARG00000004169	stmn1a	1.08	0.34	1.6	3.93	5.38	6.47	1.00667	5.26	0.156682	-2.67409	0.00297212	stathmin 1a [Source:ZFIN;Acc:ZDB-GENE-031006-14]
	ENSDARG00000004405	snx10a	0.1	0.04	0.28	1.97	0.92	1.24	0.14	1.37667	0.0870523	-3.52197	0.0011057	sorting nexin 10a [Source:NCBI gene;Acc:403027]
	ENSDARG00000004529	zgc:173742	0.18	0.15	0.15	0.73	1.33	1.43	0.16	1.16333	0.0958989	-3.38234	0.00162568	zgc:173742 [Source:ZFIN;Acc:ZDB-GENE-030131-6489]
	ENSDARG00000004576	plk4	0	0	0.01	0.17	0.17	0.12	0.00333333	0.153333	0.0341753	-4.8709	0.0489199	polo-like kinase 4 (Drosophila) [Source:NCBI gene;Acc:368390]
	ENSDARG00000004616	mtmr2	0.93	1.02	1.41	2.77	2.45	3.11	1.12	2.77667	0.353176	-1.50154	0.00676152	myotubularin related protein 2 [Source:NCBI gene;Acc:30644]
	ENSDARG00000004697	rxrgb	18.19	14.89	18.08	8.07	4.13	3.25	17.0533	5.15	3.00386	1.58682	0.00623588	retinoid X receptor, gamma b [Source:NCBI gene;Acc:436617]
	ENSDARG00000004713	mad2l1	0.1	0.33	0.41	2.31	2.67	5.03	0.28	3.33667	0.0770124	-3.69877	0.000407681	MAD2 mitotic arrest deficient-like 1 (yeast) [Source:ZFIN;Acc:ZDB-GENE-030515-3]
	ENSDARG00000004823	asz1	0	0	0.08	0.35	0.36	0.97	0.0266667	0.56	0.0451624	-4.46873	0.031998	ankyrin repeat, SAM and basic leucine zipper domain containing 1 [Source:ZFIN;Acc:ZDB-GENE-040426-988]
	ENSDARG00000004904	gys2	57.08	82.03	100.61	42.27	17.2	13.78	79.9067	24.4167	2.96605	1.56854	0.0418881	glycogen synthase 2 [Source:ZFIN;Acc:ZDB-GENE-030826-31]
	ENSDARG00000004937	skp2	0.06	0.05	0.08	0.5	0.83	0.95	0.0633333	0.76	0.0864131	-3.53261	0.00205966	S-phase kinase-associated protein 2, E3 ubiquitin protein ligase [Source:ZFIN;Acc:ZDB-GENE-030219-158]
	ENSDARG00000004979	elovl5	3.51	2.04	1.7	4.29	21.3	6.05	2.41667	10.5467	0.217069	-2.20378	0.0433655	ELOVL fatty acid elongase 5 [Source:ZFIN;Acc:ZDB-GENE-040407-2]
	ENSDARG00000005098	zgc:86764	0	0	0	0.28	0.33	0.51	0	0.373333	0.0116368	-6.42516	0.00227401	zgc:86764 [Source:ZFIN;Acc:ZDB-GENE-040718-435]
	ENSDARG00000005355	larp6a	0.23	0.28	0.85	1.78	2.02	3.59	0.453333	2.46333	0.152425	-2.71383	0.0021419	La ribonucleoprotein 6, translational regulator a [Source:ZFIN;Acc:ZDB-GENE-030131-6403]
	ENSDARG00000005454	tacc3	0.09	0.19	0.2	1.43	1.97	1.54	0.16	1.64667	0.0741576	-3.75326	1.41467e-09	transforming, acidic coiled-coil containing protein 3 [Source:ZFIN;Acc:ZDB-GENE-050522-327]
	ENSDARG00000006003	mycla	0.32	0.17	0.25	1.13	1.54	1.54	0.246667	1.40333	0.151461	-2.72298	0.000182686	MYCL proto-oncogene, bHLH transcription factor a [Source:NCBI gene;Acc:405873]
	ENSDARG00000006409	mapk12b	1.56	0.45	0.52	5.22	2.21	5.26	0.843333	4.23	0.123494	-3.01749	1.99316e-05	mitogen-activated protein kinase 12b [Source:ZFIN;Acc:ZDB-GENE-041210-123]
	ENSDARG00000006580	cldnd	0.25	0.68	1.93	10.3	10.99	34.96	0.953333	18.75	0.0445496	-4.48845	7.35522e-06	claudin d [Source:NCBI gene;Acc:81583]
	ENSDARG00000006963	cse1l	0.29	0.34	0.4	0.6	0.96	0.85	0.343333	0.803333	0.372931	-1.42302	0.0275152	CSE1 chromosome segregation 1-like (yeast) [Source:NCBI gene;Acc:30707]
	ENSDARG00000007099	cx43.4	0	0	0.17	0.39	0.67	1.39	0.0566667	0.816667	0.0581243	-4.10471	0.0280758	connexin 43.4 [Source:NCBI gene;Acc:30276]
	ENSDARG00000007247	ric8a	0.81	2.78	2.63	0.52	0.16	0.35	2.07333	0.343333	5.52318	2.4655	0.0211722	RIC8 guanine nucleotide exchange factor A [Source:NCBI gene;Acc:449546]
	ENSDARG00000007377	odc1	0.24	0.05	0.26	0.39	6.03	3.96	0.183333	3.46	0.0408646	-4.613	0.000280094	ornithine decarboxylase 1 [Source:ZFIN;Acc:ZDB-GENE-010816-1]
	ENSDARG00000007465	tdrd1	0.01	0	0	0.29	0.24	0.45	0.00333333	0.326667	0.0123964	-6.33393	0.000642204	tudor domain containing 1 [Source:NCBI gene;Acc:553522]
	ENSDARG00000007697	fabp7a	13.7	10.05	22.99	136.98	205.97	203.06	15.58	182.003	0.0769799	-3.69937	3.51906e-16	fatty acid binding protein 7, brain, a [Source:ZFIN;Acc:ZDB-GENE-000627-1]
	ENSDARG00000007751	lmnl3	0.03	0.05	0.04	0.47	0.35	0.73	0.04	0.516667	0.069476	-3.84734	0.00502911	lamin L3 [Source:ZFIN;Acc:ZDB-GENE-020424-4]
	ENSDARG00000008275	klhl24b	13.69	10.42	13.47	4.27	2.82	1.87	12.5267	2.98667	3.77194	1.91531	0.000525295	kelch-like family member 24b [Source:ZFIN;Acc:ZDB-GENE-040426-1185]
	ENSDARG00000008278	rcor2	0	0.02	0	0.12	0.64	0.43	0.00666667	0.396667	0.0311217	-5.00594	0.0494228	REST corepressor 2 [Source:NCBI gene;Acc:402934]
	ENSDARG00000008454	cpeb1b	0	0.02	0.29	1.63	1.6	3.17	0.103333	2.13333	0.0251921	-5.31089	1.00257e-06	cytoplasmic polyadenylation element binding protein 1b [Source:NCBI gene;Acc:30702]
	ENSDARG00000008541	chia.4	0	0.02	0.12	2.62	2.03	3.68	0.0466667	2.77667	0.0172193	-5.85983	1.76024e-09	chitinase, acidic.4 [Source:ZFIN;Acc:ZDB-GENE-030131-9279]
	ENSDARG00000008732	zgc:66479	0.03	0	0.02	0.24	0.32	0.52	0.0166667	0.36	0.0366642	-4.76948	0.0149947	zgc:66479 [Source:ZFIN;Acc:ZDB-GENE-031030-10]
	ENSDARG00000008803	marcksb	0	0	0.17	2.13	1.87	2.58	0.0566667	2.19333	0.0240901	-5.37542	1.58671e-06	myristoylated alanine-rich protein kinase C substrate b [Source:ZFIN;Acc:ZDB-GENE-030131-1921]
	ENSDARG00000008805	orc3	0.5	0.23	0.31	0.73	1.61	2.72	0.346667	1.68667	0.17447	-2.51895	0.0119625	origin recognition complex, subunit 3 [Source:ZFIN;Acc:ZDB-GENE-030131-6247]
	ENSDARG00000008835	si:dkey-46g23.5	0.03	0.02	0.14	1.63	0.14	5.2	0.0633333	2.32333	0.0164238	-5.92807	2.90965e-05	si:dkey-46g23.5 [Source:ZFIN;Acc:ZDB-GENE-030131-9306]
	ENSDARG00000008948	pla2g3	0.54	0.57	0.55	2.06	3.68	3.36	0.553333	3.03333	0.161046	-2.63445	4.77981e-06	phospholipase A2 group III [Source:ZFIN;Acc:ZDB-GENE-051113-96]
	ENSDARG00000009748	dffb	3.53	3.33	5	1.59	1.16	1.29	3.95333	1.34667	2.6048	1.38117	0.0284995	DNA fragmentation factor, beta polypeptide (caspase-activated DNase) [Source:ZFIN;Acc:ZDB-GENE-030826-4]
	ENSDARG00000010266	igf2bp3	0.13	0.05	0.18	0.54	0.29	0.48	0.12	0.436667	0.238069	-2.07055	0.0495375	insulin-like growth factor 2 mRNA binding protein 3 [Source:NCBI gene;Acc:30967]
	ENSDARG00000010332	zgc:56231	0.04	0.08	0.1	1.46	0.92	2.14	0.0733333	1.50667	0.0424871	-4.55683	2.03984e-10	zgc:56231 [Source:ZFIN;Acc:ZDB-GENE-040426-1914]
	ENSDARG00000010487	sae1	0.15	0.08	0.3	0.8	0.82	0.91	0.176667	0.843333	0.186863	-2.41995	0.0489076	SUMO1 activating enzyme subunit 1 [Source:NCBI gene;Acc:415148]
	ENSDARG00000010572	slc25a25a	12.18	39.1	28.95	221.79	59.92	84.9	26.7433	122.203	0.194822	-2.35977	0.0131642	solute carrier family 25 member 25a [Source:NCBI gene;Acc:406541]
	ENSDARG00000010782	zgc:55621	0	0	0	0.21	0.83	1.14	0	0.726667	0.00930396	-6.74794	0.00217026	zgc:55621 [Source:ZFIN;Acc:ZDB-GENE-040426-762]
	ENSDARG00000010948	kif11	0.14	0.07	0.25	1.46	0.98	1.79	0.153333	1.41	0.0704527	-3.8272	6.91456e-08	kinesin family member 11 [Source:ZFIN;Acc:ZDB-GENE-020426-1]
	ENSDARG00000011094	ccna2	0.43	0.09	0.11	0.64	0.93	1.01	0.21	0.86	0.208328	-2.26307	0.0351598	cyclin A2 [Source:ZFIN;Acc:ZDB-GENE-020418-1]
	ENSDARG00000011122	pptc7a	3.41	4.64	5.65	61.83	12.63	41.75	4.56667	38.7367	0.103561	-3.27144	5.63137e-06	PTC7 protein phosphatase homolog a [Source:NCBI gene;Acc:492506]
	ENSDARG00000011262	traip	0	0.13	0.11	0.77	0.41	0.6	0.08	0.593333	0.127773	-2.96834	0.0374016	TRAF-interacting protein [Source:ZFIN;Acc:ZDB-GENE-040801-30]
	ENSDARG00000011373	mknk2a	3.42	3.48	4.52	21.32	8.84	7.36	3.80667	12.5067	0.323488	-1.62822	0.0466026	MAPK interacting serine/threonine kinase 2a [Source:ZFIN;Acc:ZDB-GENE-030131-6099]
	ENSDARG00000011404	fen1	0.41	0.34	0.83	1.84	2.18	2.13	0.526667	2.05	0.24748	-2.01462	0.0109708	flap structure-specific endonuclease 1 [Source:NCBI gene;Acc:386707]
	ENSDARG00000011407	col2a1b	0.21	0.1	0.12	0	0.01	0	0.143333	0.00333333	28.0063	4.80768	0.0398132	collagen, type II, alpha 1b [Source:ZFIN;Acc:ZDB-GENE-050302-9]
	ENSDARG00000011948	insra	8.08	7.24	6.6	4.03	2.61	2.36	7.30667	3	2.18813	1.1297	0.0205406	insulin receptor a [Source:ZFIN;Acc:ZDB-GENE-020503-3]
	ENSDARG00000012390	kcnk5b	0.11	0.07	0.13	0.57	0.4	0.71	0.103333	0.56	0.1541	-2.69806	0.0100309	potassium channel, subfamily K, member 5b [Source:ZFIN;Acc:ZDB-GENE-040426-1297]
	ENSDARG00000012485	aurka	0	0.06	0.2	1.45	1.14	1.64	0.0866667	1.41	0.0325536	-4.94104	1.04339e-05	aurora kinase A [Source:ZFIN;Acc:ZDB-GENE-040801-161]
	ENSDARG00000012499	per1b	2.7	5.1	3.58	20.28	10.76	6.77	3.79333	12.6033	0.276307	-1.85566	0.0120294	period circadian clock 1b [Source:ZFIN;Acc:ZDB-GENE-040419-1]
	ENSDARG00000012718	wee2	0	0.03	0.05	0.44	0.56	1.21	0.0266667	0.736667	0.0327638	-4.93175	0.00239907	WEE1 homolog 2 (S. pombe) [Source:NCBI gene;Acc:327471]
	ENSDARG00000012914	arhgef4	0.17	0.12	0.23	0.43	0.34	1.92	0.173333	0.896667	0.137686	-2.86054	0.0451438	Rho guanine nucleotide exchange factor (GEF) 4 [Source:ZFIN;Acc:ZDB-GENE-070912-575]
	ENSDARG00000012972	cfl1l	1.06	0.65	0.88	2.91	3.39	5.64	0.863333	3.98	0.189615	-2.39886	0.00165984	cofilin 1 (non-muscle), like [Source:ZFIN;Acc:ZDB-GENE-040426-2770]
	ENSDARG00000012981	osbpl7	0.03	0.03	0.01	0.7	0.19	0.46	0.0233333	0.45	0.0504227	-4.30978	0.000749421	oxysterol binding protein-like 7 [Source:ZFIN;Acc:ZDB-GENE-041010-212]
	ENSDARG00000013004	tdg.1	0.38	0.21	0.25	0.51	1.36	1.38	0.28	1.08333	0.207292	-2.27026	0.020077	thymine DNA glycosylase, tandem duplicate 1 [Source:ZFIN;Acc:ZDB-GENE-050522-44]
	ENSDARG00000013522	pck1	3.38	19.48	1.79	330.51	108.38	222.41	8.21667	220.433	0.0322323	-4.95535	1.48583e-05	phosphoenolpyruvate carboxykinase 1 (soluble) [Source:ZFIN;Acc:ZDB-GENE-030909-11]
	ENSDARG00000013775	si:dkey-246g23.4	13.13	13.61	13.45	5.07	1.55	2.83	13.3967	3.15	3.1647	1.66207	0.00340443	si:dkey-246g23.4 [Source:ZFIN;Acc:ZDB-GENE-050419-234]
	ENSDARG00000014017	rrm1	0.42	0.33	0.9	1.48	1.36	2.19	0.55	1.67667	0.276042	-1.85704	0.0180054	ribonucleotide reductase M1 polypeptide [Source:NCBI gene;Acc:30740]
	ENSDARG00000014039	si:dkeyp-93d12.1	0	0.01	0.01	0.55	0.29	0.19	0.00666667	0.343333	0.019587	-5.67396	2.1896e-05	si:dkeyp-93d12.1 [Source:ZFIN;Acc:ZDB-GENE-041014-303]
	ENSDARG00000014041	smarcad1a	0.17	0	0.07	0.52	1.28	0.49	0.08	0.763333	0.0772965	-3.69345	0.00141365	SWI/SNF-related, matrix-associated actin-dependent regulator of chromatin, subfamily a, containing DEAD/H box 1 a [Source:NCBI gene;Acc:557875]
	ENSDARG00000014311	pgghg	0.25	0.27	0.28	2.9	0.67	0.5	0.266667	1.35667	0.180616	-2.469	0.0410214	protein-glucosylgalactosylhydroxylysine glucosidase [Source:NCBI gene;Acc:777617]
	ENSDARG00000014386	galnt6	0.02	0.05	0.14	0.59	0.76	0.53	0.07	0.626667	0.100666	-3.31235	0.000725919	UDP-N-acetyl-alpha-D-galactosamine:polypeptide N-acetylgalactosaminyltransferase 6 (GalNAc-T6) [Source:ZFIN;Acc:ZDB-GENE-040426-2272]
	ENSDARG00000014565	eif4e1b	0.09	0	0.1	1.5	1.18	1.88	0.0633333	1.52	0.0321892	-4.95728	1.49361e-05	eukaryotic translation initiation factor 4E family member 1B [Source:NCBI gene;Acc:30738]
	ENSDARG00000014685	esco2	0.09	0.02	0.08	0.55	0.43	0.62	0.0633333	0.533333	0.10081	-3.31029	0.00463649	establishment of sister chromatid cohesion N-acetyltransferase 2 [Source:NCBI gene;Acc:445395]
	ENSDARG00000014943	kif23	0.05	0.05	0.06	1.25	1.69	1.78	0.0533333	1.57333	0.0489343	-4.35301	6.23501e-09	kinesin family member 23 [Source:ZFIN;Acc:ZDB-GENE-991019-4]
	ENSDARG00000015709	hsd17b12a	0.43	0.29	0.42	2.13	3.12	2.61	0.38	2.62	0.105889	-3.23938	6.60964e-07	hydroxysteroid (17-beta) dehydrogenase 12a [Source:NCBI gene;Acc:327417]
	ENSDARG00000015955	cldnc	8.33	16.57	11.13	19.98	36.31	54.84	12.01	37.0433	0.287412	-1.79881	0.0388334	claudin c [Source:ZFIN;Acc:ZDB-GENE-010328-3]
	ENSDARG00000016065	tlr3	0	0	0	0.15	1.21	0.46	0	0.606667	0.00455366	-7.77876	7.57306e-05	toll-like receptor 3 [Source:ZFIN;Acc:ZDB-GENE-040219-7]
	ENSDARG00000016154	zfp36l1a	16.78	23.28	30.77	7.89	7.28	2.61	23.61	5.92667	3.60254	1.84901	0.00676152	zinc finger protein 36, C3H type-like 1a [Source:ZFIN;Acc:ZDB-GENE-030131-9860]
	ENSDARG00000016538	zgc:55888	0.03	0.05	0.02	0.28	0.37	0.59	0.0333333	0.413333	0.0684533	-3.86874	0.0129094	zgc:55888 [Source:ZFIN;Acc:ZDB-GENE-040426-834]
	ENSDARG00000016611	scrn3	6.64	5.99	7.62	4.15	2.5	1.95	6.75	2.86667	2.3095	1.20758	0.0058022	secernin 3 [Source:NCBI gene;Acc:326058]
	ENSDARG00000016623	si:ch211-195b13.1	0.16	0.24	0.13	0.76	0.36	2.24	0.176667	1.12	0.116205	-3.10526	0.0293506	si:ch211-195b13.1 [Source:ZFIN;Acc:ZDB-GENE-030131-7626]
	ENSDARG00000016830	rimkla	0.11	0.1	0.12	0.35	0.46	0.42	0.11	0.41	0.233397	-2.09914	0.0196325	ribosomal modification protein rimK-like family member A [Source:NCBI gene;Acc:447815]
	ENSDARG00000016866	fam102ab	0.87	0.08	1.21	4.28	2.71	2.69	0.72	3.22667	0.153156	-2.70692	0.0256579	family with sequence similarity 102 member Ab [Source:ZFIN;Acc:ZDB-GENE-060929-412]
	ENSDARG00000016908	zp3e	0.02	0.18	0.84	5.99	5.98	13.41	0.346667	8.46	0.0335148	-4.89906	8.21013e-06	zona pellucida glycoprotein 3e [Source:ZFIN;Acc:ZDB-GENE-071004-38]
	ENSDARG00000017188	zpax2	0	0.02	0.05	0.53	0.43	0.9	0.0233333	0.62	0.0439903	-4.50667	0.00039639	zona pellucida protein AX 2 [Source:ZFIN;Acc:ZDB-GENE-040724-123]
	ENSDARG00000017444	hal	90.72	116.89	156.56	56.42	15.28	24.99	121.39	32.23	3.32243	1.73224	0.030102	histidine ammonia-lyase [Source:ZFIN;Acc:ZDB-GENE-070410-5]
	ENSDARG00000017602	ccng2	6.68	9.62	9.61	4.39	1.71	1.02	8.63667	2.37333	3.5286	1.8191	0.0422345	cyclin G2 [Source:ZFIN;Acc:ZDB-GENE-021016-1]
	ENSDARG00000017665	snrkb	1.26	1.15	0.87	9.05	1.92	4.08	1.09333	5.01667	0.198625	-2.33188	0.00665422	SNF related kinase b [Source:ZFIN;Acc:ZDB-GENE-040426-1724]
	ENSDARG00000017744	smc2	0.05	0.05	0.08	0.32	0.27	0.24	0.06	0.276667	0.196995	-2.34377	0.0293506	structural maintenance of chromosomes 2 [Source:ZFIN;Acc:ZDB-GENE-030131-105]
	ENSDARG00000017772	mdh1aa	1113.47	596.08	946.15	406.07	231.66	268.36	885.233	302.03	2.61673	1.38776	0.00926502	malate dehydrogenase 1Aa, NAD (soluble) [Source:ZFIN;Acc:ZDB-GENE-040204-1]
	ENSDARG00000017910	pdss1	0.55	0.22	0.42	0.95	1.63	2.12	0.396667	1.56667	0.213076	-2.23056	0.0224125	prenyl (decaprenyl) diphosphate synthase, subunit 1 [Source:ZFIN;Acc:ZDB-GENE-030131-4430]
	ENSDARG00000018149	slc38a4	97.16	47.99	57.69	311.27	121.33	178.46	67.6133	203.687	0.29173	-1.77729	0.0106583	solute carrier family 38 member 4 [Source:ZFIN;Acc:ZDB-GENE-041010-14]
	ENSDARG00000018165	depdc1a	0	0.02	0.08	0.49	0.52	0.31	0.0333333	0.44	0.06575	-3.92686	0.00248204	DEP domain containing 1a [Source:NCBI gene;Acc:100003959]
	ENSDARG00000018351	hpda	2886	2134.87	2422.56	968.4	540.48	691.52	2481.14	733.467	2.98548	1.57796	0.000394459	4-hydroxyphenylpyruvate dioxygenase a [Source:NCBI gene;Acc:394142]
	ENSDARG00000018411	mknk1	5.66	4.48	5.42	1.41	1.95	1.1	5.18667	1.48667	3.10704	1.63554	0.000594462	MAPK interacting serine/threonine kinase 1 [Source:ZFIN;Acc:ZDB-GENE-080220-11]
	ENSDARG00000018423	sulf2a	0	0	0	0.17	0.48	0.17	0	0.273333	0.00879126	-6.82971	0.000742494	sulfatase 2a [Source:ZFIN;Acc:ZDB-GENE-040426-759]
	ENSDARG00000018693	cdh2	7.15	9.08	10.53	3.27	3.57	3.5	8.92	3.44667	2.25672	1.17423	0.00684947	cadherin 2, type 1, N-cadherin (neuronal) [Source:NCBI gene;Acc:30291]
	ENSDARG00000019360	sec23b	11.71	6.68	8.27	24.63	13.75	23.01	8.88667	20.4633	0.402082	-1.31444	0.0334838	SEC23 homolog B, coat complex II component [Source:ZFIN;Acc:ZDB-GENE-030131-5479]
	ENSDARG00000019507	mcm5	0.37	0.06	0.21	0.62	1.01	1.27	0.213333	0.966667	0.182915	-2.45076	0.0273248	minichromosome maintenance complex component 5 [Source:ZFIN;Acc:ZDB-GENE-021209-1]
	ENSDARG00000019521	mpx	0	0.07	0.12	0.09	1.83	0.99	0.0633333	0.97	0.057099	-4.13039	0.0184918	myeloid-specific peroxidase [Source:ZFIN;Acc:ZDB-GENE-030131-9460]
	ENSDARG00000019706	zar1	0.39	0.26	2.09	3.8	7.21	16.89	0.913333	9.3	0.0713893	-3.80815	0.00216195	zygote arrest 1 [Source:NCBI gene;Acc:369189]
	ENSDARG00000019763	acp5a	0.1	0	0.26	0.54	3.25	3.06	0.12	2.28333	0.0362283	-4.78674	0.00490281	acid phosphatase 5a, tartrate resistant [Source:ZFIN;Acc:ZDB-GENE-040426-2864]
	ENSDARG00000019815	fn1a	0.61	0.25	1.05	0.11	0.06	0.16	0.636667	0.11	4.76731	2.25318	0.021376	fibronectin 1a [Source:ZFIN;Acc:ZDB-GENE-000426-1]
	ENSDARG00000020239	lpin1	3.6	3.49	2.71	38.31	14.16	16.99	3.26667	23.1533	0.130178	-2.94145	5.94903e-07	lipin 1 [Source:ZFIN;Acc:ZDB-GENE-080722-2]
	ENSDARG00000020265	angptl6	2.44	2.97	3.71	0.71	1.06	0.86	3.04	0.876667	3.09578	1.6303	0.00669628	angiopoietin-like 6 [Source:ZFIN;Acc:ZDB-GENE-030131-9735]
	ENSDARG00000020278	si:dkeyp-120h9.1	0.07	0	0.05	0.38	0.14	0.58	0.04	0.366667	0.0883513	-3.50061	0.0208735	si:dkeyp-120h9.1 [Source:ZFIN;Acc:ZDB-GENE-070705-534]
	ENSDARG00000020289	pif1	0	0.07	0.04	0.59	0.69	0.76	0.0366667	0.68	0.0270871	-5.20625	0.000101036	PIF1 5'-to-3' DNA helicase homolog (S. cerevisiae) [Source:NCBI gene;Acc:326729]
	ENSDARG00000020645	slc7a3a	0.16	0.34	0.36	3.88	2.75	1.91	0.286667	2.84667	0.0927441	-3.4306	2.15834e-09	solute carrier family 7 member 3a [Source:ZFIN;Acc:ZDB-GENE-041114-206]
	ENSDARG00000020693	sesn1	11.04	14.28	12.68	5.32	4.12	3.14	12.6667	4.19333	2.69933	1.4326	0.00160137	sestrin 1 [Source:ZFIN;Acc:ZDB-GENE-040718-408]
	ENSDARG00000020711	rrm2	0.22	0.38	2.71	3.68	6.4	8.82	1.10333	6.3	0.130498	-2.9379	0.0430852	ribonucleotide reductase regulatory subunit M2 [Source:NCBI gene;Acc:100330864]
	ENSDARG00000020749	caprin2	0.36	0.13	0.34	1.58	1.8	1.56	0.276667	1.64667	0.0985095	-3.34359	4.0805e-11	caprin family member 2 [Source:NCBI gene;Acc:407729]
	ENSDARG00000020979	ripor3	0.08	0.04	0.24	0.8	0.45	1.09	0.12	0.78	0.128222	-2.96328	0.00434971	RIPOR family member 3 [Source:NCBI gene;Acc:503535]
	ENSDARG00000021739	klhl24a	3.28	2.95	3.38	1.31	0.68	0.67	3.20333	0.886667	3.22848	1.69085	0.00393828	kelch-like family member 24a [Source:ZFIN;Acc:ZDB-GENE-061013-572]
	ENSDARG00000021787	abcb5	0	0	0	0.09	0.12	0.06	0	0.09	0.0181298	-5.7855	0.0184918	ATP-binding cassette, sub-family B (MDR/TAP), member 5 [Source:ZFIN;Acc:ZDB-GENE-030131-6414]
	ENSDARG00000021794	hmmr	0.05	0	0.01	0.65	0.51	0.69	0.02	0.616667	0.0236289	-5.4033	2.80057e-05	hyaluronan-mediated motility receptor (RHAMM) [Source:ZFIN;Acc:ZDB-GENE-030131-731]
	ENSDARG00000022303	higd1a	4.01	3.54	5.93	22.07	29.52	90.75	4.49333	47.4467	0.0813615	-3.61951	3.05472e-06	HIG1 hypoxia inducible domain family, member 1A [Source:ZFIN;Acc:ZDB-GENE-030826-15]
	ENSDARG00000022767	apobb.1	372.61	501.98	1107.1	188.86	180.76	144.45	660.563	171.357	3.27257	1.71042	0.0048406	apolipoprotein Bb, tandem duplicate 1 [Source:ZFIN;Acc:ZDB-GENE-030131-9732]
	ENSDARG00000023002	dtl	0.03	0.02	0.08	0.36	0.46	0.54	0.0433333	0.453333	0.0841205	-3.5714	0.00698169	denticleless E3 ubiquitin protein ligase homolog (Drosophila) [Source:NCBI gene;Acc:192314]
	ENSDARG00000023036	si:dkey-23a23.2	0.02	0.02	0.04	0.52	0.28	0.32	0.0266667	0.373333	0.0374622	-4.73842	0.00101415	si:dkey-23a23.2 [Source:ZFIN;Acc:ZDB-GENE-060503-158]
	ENSDARG00000023082	krt1-19d	0	0	0	0.41	0.35	0.29	0	0.35	0.0216218	-5.53137	0.0368554	keratin, type 1, gene 19d [Source:ZFIN;Acc:ZDB-GENE-060316-1]
	ENSDARG00000023151	ucp1	4863.4	2100.17	3066.66	708.1	401.92	833.93	3343.41	647.983	4.51718	2.17542	0.00053914	uncoupling protein 1 [Source:ZFIN;Acc:ZDB-GENE-010503-1]
	ENSDARG00000023479	lrp13	0	0	0.07	1.19	0.94	2.66	0.0233333	1.59667	0.0195356	-5.67775	1.82955e-07	low-density lipoprotein receptor related-protein 13 [Source:ZFIN;Acc:ZDB-GENE-130729-1]
	ENSDARG00000024471	nsl1	0	0.05	0	0.77	0.33	0.74	0.0166667	0.613333	0.0279542	-5.16079	0.0291443	NSL1 component of MIS12 kinetochore complex [Source:ZFIN;Acc:ZDB-GENE-041014-362]
	ENSDARG00000024488	top2a	0.16	0.1	0.2	0.48	0.53	0.39	0.153333	0.466667	0.27132	-1.88193	0.0102049	DNA topoisomerase II alpha [Source:ZFIN;Acc:ZDB-GENE-030131-2453]
	ENSDARG00000025012	tpi1a	0.09	0.11	0.24	1.4	0.53	1.04	0.146667	0.99	0.121878	-3.03649	0.0281762	triosephosphate isomerase 1a [Source:NCBI gene;Acc:192309]
	ENSDARG00000025043	trip13	0	0	0	0.65	0.52	0.19	0	0.453333	0.0151164	-6.04775	0.00964136	thyroid hormone receptor interactor 13 [Source:NCBI gene;Acc:393554]
	ENSDARG00000025174	zgc:103482	0.11	0.09	0.23	2.37	3.8	5.88	0.143333	4.01667	0.0308537	-5.01841	7.07918e-09	zgc:103482 [Source:ZFIN;Acc:ZDB-GENE-041010-115]
	ENSDARG00000025254	s100a10b	4.83	4.39	11.13	13.43	20.11	29.33	6.78333	20.9567	0.31186	-1.68103	0.0451431	S100 calcium binding protein A10b [Source:ZFIN;Acc:ZDB-GENE-040426-1937]
	ENSDARG00000025386	lsm14b	0	0.1	0.08	1.75	2	3.02	0.06	2.25667	0.0256555	-5.28459	1.0546e-07	LSM family member 14B [Source:ZFIN;Acc:ZDB-GENE-040426-779]
	ENSDARG00000026611	socs3b	10.55	7.79	18.33	5.04	2.54	1.45	12.2233	3.01	3.59264	1.84504	0.0160066	suppressor of cytokine signaling 3b [Source:ZFIN;Acc:ZDB-GENE-040426-2528]
	ENSDARG00000026753	grik4	0.9	1.05	0.14	20.22	1.2	2	0.696667	7.80667	0.0890058	-3.48996	0.0466026	glutamate receptor, ionotropic, kainate 4 [Source:ZFIN;Acc:ZDB-GENE-070821-5]
	ENSDARG00000026766	bcl2l10	5.64	3.03	3.84	12.64	9.16	9.4	4.17	10.4	0.359672	-1.47524	0.00676152	BCL2 like 10 [Source:ZFIN;Acc:ZDB-GENE-030825-2]
	ENSDARG00000026862	aktip	0.16	0.36	0.12	0.97	0.61	4.62	0.213333	2.06667	0.100216	-3.31881	0.0141231	akt interacting protein [Source:NCBI gene;Acc:378716]
	ENSDARG00000026871	uchl1	0.1	0.32	0.73	3.48	4.43	6.9	0.383333	4.93667	0.0678854	-3.88076	3.05472e-06	ubiquitin carboxyl-terminal esterase L1 (ubiquitin thiolesterase) [Source:ZFIN;Acc:ZDB-GENE-030131-3844]
	ENSDARG00000026972	si:ch211-119o8.6	0	0	0	0.15	0.18	0.8	0	0.376667	0.0196961	-5.66595	0.0284995	si:ch211-119o8.6 [Source:ZFIN;Acc:ZDB-GENE-070912-17]
	ENSDARG00000027169	kpna7	0	0.03	0.19	2.58	3.19	6.13	0.0733333	3.96667	0.017187	-5.86254	1.86165e-08	karyopherin alpha 7 (importin alpha 8) [Source:ZFIN;Acc:ZDB-GENE-040426-2023]
	ENSDARG00000027249	btg1	125.31	106.02	176.9	61.7	43.25	28.38	136.077	44.4433	2.69681	1.43125	0.00397319	B-cell translocation gene 1, anti-proliferative [Source:ZFIN;Acc:ZDB-GENE-010726-1]
	ENSDARG00000027639	zgc:165539	0.09	0	0.13	2.06	3.16	9.55	0.0733333	4.92333	0.00744846	-7.06884	2.82509e-08	zgc:165539 [Source:ZFIN;Acc:ZDB-GENE-030131-5478]
	ENSDARG00000028048	rdh8a	5.31	9.2	9.06	2.37	0.29	1.9	7.85667	1.52	4.6923	2.23029	0.0376316	retinol dehydrogenase 8a [Source:ZFIN;Acc:ZDB-GENE-021115-3]
	ENSDARG00000028275	sult1st1	0.84	1.87	2.26	5.58	4.22	5.99	1.65667	5.26333	0.28947	-1.78851	0.0126389	sulfotransferase family 1, cytosolic sulfotransferase 1 [Source:NCBI gene;Acc:323424]
	ENSDARG00000028295	mkrn4	1.4	1.8	0.54	1.66	2.74	2.87	1.24667	2.42333	0.206385	-2.27659	0.00820037	makorin, ring finger protein, 4 [Source:ZFIN;Acc:ZDB-GENE-030131-5954]
	ENSDARG00000028517	hbp1	9.37	8.96	14.79	5.41	2.12	2.57	11.04	3.36667	2.95059	1.561	0.0274383	HMG-box transcription factor 1 [Source:ZFIN;Acc:ZDB-GENE-050522-414]
	ENSDARG00000028784	si:dkey-24p1.6	0.06	0.02	0.04	0.19	0.62	1.82	0.04	0.876667	0.0356828	-4.80863	0.00018749	si:dkey-24p1.6 [Source:ZFIN;Acc:ZDB-GENE-060503-67]
	ENSDARG00000028804	ankrd9	0.07	0.05	0.04	1.63	0.93	0.4	0.0533333	0.986667	0.0508763	-4.29686	0.0118356	ankyrin repeat domain 9 [Source:ZFIN;Acc:ZDB-GENE-041114-3]
	ENSDARG00000029058	rbbp4	0.3	0.37	1.67	2.45	3.08	4.15	0.78	3.22667	0.200039	-2.32165	0.0265707	retinoblastoma binding protein 4 [Source:NCBI gene;Acc:321726]
	ENSDARG00000029432	tph1a	0	0	0.05	0.64	0.44	0.46	0.0166667	0.513333	0.0308873	-5.01684	0.00807128	tryptophan hydroxylase 1 (tryptophan 5-monooxygenase) a [Source:ZFIN;Acc:ZDB-GENE-030317-1]
	ENSDARG00000029439	atp2a2a	0.08	0.1	0.12	0.72	0.36	0.21	0.1	0.43	0.268586	-1.89655	0.0353769	ATPase sarcoplasmic/endoplasmic reticulum Ca2+ transporting 2a [Source:ZFIN;Acc:ZDB-GENE-040426-702]
	ENSDARG00000029476	ldlra	4.12	9.66	4.06	62.72	34.86	47.09	5.94667	48.2233	0.112296	-3.15462	6.66914e-07	low density lipoprotein receptor a [Source:ZFIN;Acc:ZDB-GENE-031217-1]
	ENSDARG00000029524	impdh1b	16.06	10.81	18.51	3.77	4.8	4.08	15.1267	4.21667	3.10223	1.63331	2.90213e-05	IMP (inosine 5'-monophosphate) dehydrogenase 1b [Source:NCBI gene;Acc:338306]
	ENSDARG00000030756	dnmt1	0.45	0.24	0.73	1.38	1.16	1.23	0.473333	1.25667	0.322666	-1.63189	0.0143581	DNA (cytosine-5-)-methyltransferase 1 [Source:ZFIN;Acc:ZDB-GENE-990714-15]
	ENSDARG00000031044	lipg	0.03	0.02	0.07	2.41	2.45	2.03	0.04	2.29667	0.0135568	-6.20484	9.31414e-08	lipase, endothelial [Source:ZFIN;Acc:ZDB-GENE-040426-699]
	ENSDARG00000031587	flvcr1	0.35	0.08	0.12	0.4	4.94	1.19	0.183333	2.17667	0.0686304	-3.86501	0.00353824	feline leukemia virus subgroup C cellular receptor 1 [Source:ZFIN;Acc:ZDB-GENE-041014-359]
	ENSDARG00000031647	stat2	3.66	3.96	7.29	1.42	2.07	1.3	4.97	1.59667	2.65899	1.41088	0.0148982	signal transducer and activator of transcription 2 [Source:ZFIN;Acc:ZDB-GENE-080321-1]
	ENSDARG00000031761	dab2	0.28	0.12	0.32	1.22	1.41	2.13	0.24	1.58667	0.120806	-3.04923	0.000217684	DAB adaptor protein 2 [Source:ZFIN;Acc:ZDB-GENE-040303-1]
	ENSDARG00000031776	fthl27	93.57	194.19	294.9	35	52.34	74.64	194.22	53.9933	3.00745	1.58854	0.0428393	ferritin, heavy polypeptide-like 27 [Source:ZFIN;Acc:ZDB-GENE-040718-72]
	ENSDARG00000031885	psmb12	0	0	0	3.63	3.33	2.78	0	3.24667	0.00437275	-7.83724	8.82516e-07	proteasome 20S subunit beta 12 [Source:ZFIN;Acc:ZDB-GENE-001208-1]
	ENSDARG00000031907	ptbp1b	0.2	0.4	0.28	1.59	17.35	4.26	0.293333	7.73333	0.114436	-3.12739	0.00502911	polypyrimidine tract binding protein 1b [Source:ZFIN;Acc:ZDB-GENE-030131-9796]
	ENSDARG00000031929	stard14	0.24	0.27	0.38	1.13	0.86	1.03	0.296667	1.00667	0.283472	-1.81872	0.0420873	START domain containing 14 [Source:ZFIN;Acc:ZDB-GENE-040426-963]
	ENSDARG00000031956	tmem63a	0.69	0.51	0.72	1.72	3.11	1.44	0.64	2.09	0.269232	-1.89308	0.00345332	transmembrane protein 63A [Source:ZFIN;Acc:ZDB-GENE-041210-107]
	ENSDARG00000032049	enah	0.01	0	0.01	0.16	0.26	0.18	0.00666667	0.2	0.0423064	-4.56298	0.020077	ENAH actin regulator [Source:ZFIN;Acc:ZDB-GENE-010323-11]
	ENSDARG00000032079	acsl3a	0	0	0.02	0.03	1.78	0.05	0.00666667	0.62	0.0130618	-6.2585	0.0402518	acyl-CoA synthetase long chain family member 3a [Source:ZFIN;Acc:ZDB-GENE-050420-181]
	ENSDARG00000032156	zgc:171776	0.31	0.97	7.18	20.04	25.46	37.84	2.82	27.78	0.0848852	-3.55834	0.00474717	zgc:171776 [Source:ZFIN;Acc:ZDB-GENE-071004-36]
	ENSDARG00000032553	egln3	6.81	9.1	4.33	14.34	9.08	9.08	6.74667	10.8333	0.355475	-1.49218	0.00303473	egl-9 family hypoxia-inducible factor 3 [Source:ZFIN;Acc:ZDB-GENE-040426-2541]
	ENSDARG00000032808	tdrd7a	0	0	0.01	0.31	0.21	0.33	0.00333333	0.283333	0.015771	-5.98658	0.00165225	tudor domain containing 7 a [Source:NCBI gene;Acc:406379]
	ENSDARG00000032849	ndrg1a	36.91	36.75	48.46	12.57	2.51	8.01	40.7067	7.69667	4.76918	2.25374	0.00509492	N-myc downstream regulated 1a [Source:ZFIN;Acc:ZDB-GENE-030826-34]
	ENSDARG00000033231	mcm6l	0	0.06	0.14	0.88	1.24	1.6	0.0666667	1.24	0.054969	-4.18524	0.000114446	MCM6 minichromosome maintenance deficient 6, like [Source:ZFIN;Acc:ZDB-GENE-050913-141]
	ENSDARG00000034048	zgc:92275	8.17	10.06	23.48	3.67	1.68	4.73	13.9033	3.36	3.50012	1.80741	0.0457399	zgc:92275 [Source:ZFIN;Acc:ZDB-GENE-040718-356]
	ENSDARG00000034207	cx44.2	0.02	0	0.04	0.39	0.9	0.35	0.02	0.546667	0.0389512	-4.68219	0.00270191	connexin 44.2 [Source:ZFIN;Acc:ZDB-GENE-010619-1]
	ENSDARG00000034616	mlf2	4.94	1.42	3.69	0.14	0.72	0.3	3.35	0.386667	4.78729	2.25921	0.0184918	myeloid leukemia factor 2 [Source:ZFIN;Acc:ZDB-GENE-050913-67]
	ENSDARG00000034624	nuf2	0	0	0.22	1.11	0.53	1.4	0.0733333	1.01333	0.0530759	-4.2358	0.0133435	UF2 component of NDC80 kinetochore complex [Source:NCBI gene;Acc:393280]
	ENSDARG00000034989	retsatl	0.16	0.31	0.48	6.91	5.66	14.56	0.316667	9.04333	0.0265368	-5.23586	1.25173e-12	retinol saturase (all-trans-retinol 13,14-reductase) like [Source:NCBI gene;Acc:677660]
	ENSDARG00000035028	lpcat4	0.13	0.18	0.15	0.79	1.13	0.74	0.153333	0.886667	0.144401	-2.79184	0.00395738	lysophosphatidylcholine acyltransferase 4 [Source:ZFIN;Acc:ZDB-GENE-030131-5777]
	ENSDARG00000035400	btf3	179.24	90.19	68.45	370.96	316.4	373.69	112.627	353.683	0.306297	-1.707	0.00956769	basic transcription factor 3 [Source:ZFIN;Acc:ZDB-GENE-030131-8731]
	ENSDARG00000035680	zgc:113424	0.07	0.11	0.49	1.35	1.7	4.58	0.223333	2.54333	0.0749122	-3.73866	0.00352275	zgc:113424 [Source:ZFIN;Acc:ZDB-GENE-050227-9]
	ENSDARG00000035873	fjx1	0	0	0.12	0.41	0.66	0.45	0.04	0.506667	0.066086	-3.91951	0.0428393	four-jointed box kinase 1 [Source:ZFIN;Acc:ZDB-GENE-100422-10]
	ENSDARG00000035890	fuca1.1	10.33	7.5	10.87	3.11	3.71	2.97	9.56667	3.26333	2.59285	1.37454	0.000960864	alpha-L-fucosidase 1, tandem duplicate 1 [Source:ZFIN;Acc:ZDB-GENE-030131-7434]
	ENSDARG00000035909	mfsd2ab	28.91	30.95	17.9	158.16	83.64	99.89	25.92	113.897	0.210771	-2.24625	6.80821e-05	major facilitator superfamily domain containing 2ab [Source:NCBI gene;Acc:445176]
	ENSDARG00000035942	hrh3	1.24	0.42	0.27	0.11	0	0.02	0.643333	0.0433333	14.1642	3.82418	0.0285216	histamine receptor H3 [Source:ZFIN;Acc:ZDB-GENE-040724-204]
	ENSDARG00000036074	cebpa	15.7	12.65	10.75	5.5	4.54	2.74	13.0333	4.26	2.77403	1.47198	0.00878523	CCAAT enhancer binding protein alpha [Source:ZFIN;Acc:ZDB-GENE-020111-2]
	ENSDARG00000036180	ccnb2	0.14	0.11	0.43	4.86	3.81	6.23	0.226667	4.96667	0.0409142	-4.61125	7.99233e-11	cyclin B2 [Source:ZFIN;Acc:ZDB-GENE-030429-12]
	ENSDARG00000036214	dazl	0	0.03	0.05	0.53	0.79	0.86	0.0266667	0.726667	0.0361568	-4.78959	0.00161906	deleted in azoospermia-like [Source:NCBI gene;Acc:58039]
	ENSDARG00000036247	tmem144b	0.05	0	0.07	0.78	1.17	1.36	0.04	1.10333	0.0305335	-5.03346	0.000428249	transmembrane protein 144b [Source:ZFIN;Acc:ZDB-GENE-041010-58]
	ENSDARG00000036787	tap2a	0	0	0	0.78	0.35	0.53	0	0.553333	0.00497924	-7.64986	5.93518e-06	transporter associated with antigen processing, subunit type a [Source:ZFIN;Acc:ZDB-GENE-030616-245]
	ENSDARG00000036830	krt91	3.26	2.26	11.18	28.36	17.59	31.77	5.56667	25.9067	0.176098	-2.50555	0.000749421	keratin 91 [Source:ZFIN;Acc:ZDB-GENE-040801-181]
	ENSDARG00000036965	rnf24	4.33	6.74	6.16	1.93	0.76	0.85	5.74333	1.18	4.16506	2.05834	0.00114766	ring finger protein 24 [Source:ZFIN;Acc:ZDB-GENE-041114-40]
	ENSDARG00000036966	hsd3b7	13.08	9.86	20.81	5.67	6.37	3.18	14.5833	5.07333	2.47827	1.30934	0.029974	hydroxy-delta-5-steroid dehydrogenase, 3 beta- and steroid delta-isomerase [Source:ZFIN;Acc:ZDB-GENE-030131-5673]
	ENSDARG00000037002	zgc:152968	0	0	0	0.43	0.33	0.22	0	0.326667	0.0168378	-5.89215	0.00194289	zgc:152968 [Source:ZFIN;Acc:ZDB-GENE-061013-448]
	ENSDARG00000037012	slc3a2b	0.32	0.36	0.73	0.68	2.38	2.54	0.47	1.86667	0.212168	-2.23672	0.0349065	solute carrier family 3 member 2b [Source:ZFIN;Acc:ZDB-GENE-040122-2]
	ENSDARG00000037101	mtmr7a	0.5	0.08	0.31	0.9	2.35	1.25	0.296667	1.5	0.170157	-2.55506	0.0170244	myotubularin related protein 7a [Source:ZFIN;Acc:ZDB-GENE-060421-7754]
	ENSDARG00000037158	rcc1	1.04	0.16	0.5	1.51	2.9	2.88	0.566667	2.43	0.198769	-2.33084	0.0291639	regulator of chromosome condensation 1 [Source:ZFIN;Acc:ZDB-GENE-040426-2216]
	ENSDARG00000037284	ptges3a	1.82	0.09	0.4	2.83	7.64	17.88	0.77	9.45	0.0682374	-3.87329	0.0049904	prostaglandin E synthase 3a (cytosolic) [Source:ZFIN;Acc:ZDB-GENE-040426-2200]
	ENSDARG00000037421	egr1	7.72	3.16	3.18	0.47	0.13	0.25	4.68667	0.283333	14.9214	3.89932	1.9863e-07	early growth response 1 [Source:NCBI gene;Acc:30498]
	ENSDARG00000037491	bmp15	0.04	0.03	0.05	0.59	0.69	0.87	0.04	0.716667	0.0449756	-4.47472	0.000447312	bone morphogenetic protein 15 [Source:ZFIN;Acc:ZDB-GENE-030131-6115]
	ENSDARG00000037532	mcm3l	0.03	0.02	0.12	1.43	1.21	2.82	0.0566667	1.82	0.026321	-5.24764	7.31879e-08	MCM3 minichromosome maintenance deficient 3 (S. cerevisiae), like [Source:ZFIN;Acc:ZDB-GENE-040121-2]
	ENSDARG00000037654	pmm2	0.66	0.22	0.4	0.98	3.94	4.62	0.426667	3.18	0.113991	-3.13301	0.00365569	phosphomannomutase 2 [Source:ZFIN;Acc:ZDB-GENE-030722-6]
	ENSDARG00000037852	zgc:101663	0.11	0.09	0.09	0.62	0.66	0.31	0.0966667	0.53	0.200129	-2.321	0.0348321	zgc:101663 [Source:NCBI gene;Acc:492796]
	ENSDARG00000037995	gdf3	0.06	0.2	0.49	2.28	3.44	6.9	0.25	4.20667	0.0524199	-4.25374	1.77484e-05	growth differentiation factor 3 [Source:NCBI gene;Acc:30125]
	ENSDARG00000038066	kpna2	0.19	0.23	0.61	2.73	2.75	3.81	0.343333	3.09667	0.0963745	-3.37521	8.18566e-07	karyopherin alpha 2 (RAG cohort 1, importin alpha 1) [Source:ZFIN;Acc:ZDB-GENE-040718-22]
	ENSDARG00000038068	ddx5	40.91	23.09	46.46	85.62	104.22	156.31	36.82	115.383	0.278641	-1.84352	0.000329183	DEAD (Asp-Glu-Ala-Asp) box helicase 5 [Source:ZFIN;Acc:ZDB-GENE-030131-925]
	ENSDARG00000038296	tmem86b	1.3	2.29	2.12	0.28	0.62	0.14	1.90333	0.346667	5.03446	2.33184	0.0103299	transmembrane protein 86B [Source:ZFIN;Acc:ZDB-GENE-060825-132]
	ENSDARG00000038439	fabp10a	59431.1	41408.7	59639.6	17877.9	15322.7	19063.5	53493.1	17421.4	3.15735	1.65871	9.50034e-06	fatty acid binding protein 10a, liver basic [Source:NCBI gene;Acc:171481]
	ENSDARG00000038720	zp3f.1	0.08	0	2.06	3.74	11.22	19.21	0.713333	11.39	0.0492436	-4.34392	0.0187729	zona pellucida glycoprotein 3f, tandem duplicate 1 [Source:ZFIN;Acc:ZDB-GENE-030616-590]
	ENSDARG00000038754	plk3	0.3	0.51	0.68	1.27	1.56	1.02	0.496667	1.28333	0.344962	-1.53549	0.0326623	polo-like kinase 3 (Drosophila) [Source:ZFIN;Acc:ZDB-GENE-030131-6134]
	ENSDARG00000038785	abcf2a	2.3	0.27	1.63	3.48	7.57	15.87	1.4	8.97333	0.12795	-2.96634	0.0106312	ATP-binding cassette, sub-family F (GCN20), member 2a [Source:ZFIN;Acc:ZDB-GENE-030131-8714]
	ENSDARG00000038812	e2f5	0	0	0.02	0.27	0.14	0.4	0.00666667	0.27	0.0291188	-5.10191	0.0399312	E2F transcription factor 5 [Source:ZFIN;Acc:ZDB-GENE-030828-3]
	ENSDARG00000038882	smc4	0.02	0.06	0.1	0.34	0.5	0.47	0.06	0.436667	0.125916	-2.98946	0.00345332	structural maintenance of chromosomes 4 [Source:ZFIN;Acc:ZDB-GENE-020419-21]
	ENSDARG00000039116	nr5a5	96.64	118.97	163.71	44.2	39.14	32.32	126.44	38.5533	2.87046	1.52128	8.49235e-05	nuclear receptor subfamily 5, group A, member 5 [Source:ZFIN;Acc:ZDB-GENE-030131-4652]
	ENSDARG00000039208	nasp	1.45	2.62	5.32	6.5	10.05	8.62	3.13	8.39	0.266918	-1.90553	0.0322453	nuclear autoantigenic sperm protein (histone-binding) [Source:ZFIN;Acc:ZDB-GENE-030131-5511]
	ENSDARG00000039217	orc1	0.08	0.08	0.27	0.77	0.56	0.38	0.143333	0.57	0.263996	-1.92141	0.0162709	origin recognition complex, subunit 1 [Source:ZFIN;Acc:ZDB-GENE-030131-6960]
	ENSDARG00000039424	snrpb2	1.69	1.25	1.99	3.16	4.99	5.1	1.64333	4.41667	0.326573	-1.61452	0.0218779	small nuclear ribonucleoprotein polypeptide B2 [Source:ZFIN;Acc:ZDB-GENE-060616-2]
	ENSDARG00000039579	cfd	1.3	4.58	7.28	37.38	36.36	24.28	4.38667	32.6733	0.123808	-3.01383	3.92159e-05	complement factor D (adipsin) [Source:ZFIN;Acc:ZDB-GENE-050522-411]
	ENSDARG00000039828	zp3b	0.49	0.87	0.86	4.4	5.46	13.28	0.74	7.71333	0.0731043	-3.7739	1.58556e-06	zona pellucida glycoprotein 3b [Source:ZFIN;Acc:ZDB-GENE-031124-2]
	ENSDARG00000039888	CR855393.1	3.04	5.96	2.83	0	0.77	0	3.94333	0.256667	15.4545	3.94996	0.0357391	-
	ENSDARG00000039931	slc25a33	7.09	14.66	27.72	129.42	82.09	98.7	16.49	103.403	0.138933	-2.84753	4.57495e-06	solute carrier family 25 member 33 [Source:NCBI gene;Acc:406436]
	ENSDARG00000039969	akirin1	8.76	7.14	5.83	16.63	15.32	26.13	7.24333	19.36	0.330532	-1.59714	0.0106774	akirin 1 [Source:ZFIN;Acc:ZDB-GENE-040426-2178]
	ENSDARG00000040039	pttg1ipb	1.36	0.39	0.56	2.17	5.36	3.23	0.77	3.58667	0.19061	-2.3913	0.0163367	PTTG1 interacting protein b [Source:ZFIN;Acc:ZDB-GENE-041010-10]
	ENSDARG00000040041	mcm4	0.27	0.16	0.18	0.46	0.81	1.48	0.203333	0.916667	0.185875	-2.42759	0.0172411	minichromosome maintenance complex component 4 [Source:ZFIN;Acc:ZDB-GENE-030131-9544]
	ENSDARG00000040081	zp3d.1	0	0	0	0.54	0.53	0.74	0	0.603333	0.00691137	-7.17681	5.02529e-05	zona pellucida glycoprotein 3d tandem duplicate 1 [Source:ZFIN;Acc:ZDB-GENE-030131-5827]
	ENSDARG00000040161	zgc:92287	0.22	0	0.43	2.23	2.26	3.58	0.216667	2.69	0.0569075	-4.13524	0.00039639	zgc:92287 [Source:ZFIN;Acc:ZDB-GENE-040718-350]
	ENSDARG00000040224	krcp	0.03	0.02	0.05	0.37	0.44	0.59	0.0333333	0.466667	0.0613123	-4.02768	0.00165761	kelch repeat-containing protein [Source:ZFIN;Acc:ZDB-GENE-030131-2126]
	ENSDARG00000040266	sox19b	0	0	0.05	0.39	0.16	0.65	0.0166667	0.4	0.04008	-4.64098	0.0208735	SRY-box transcription factor 19b [Source:NCBI gene;Acc:64812]
	ENSDARG00000040510	ca15b	0	0.14	0.91	5.5	4.12	11.01	0.35	6.87667	0.029292	-5.09335	2.96158e-06	carbonic anhydrase XVb [Source:ZFIN;Acc:ZDB-GENE-040426-2222]
	ENSDARG00000040623	fosl2	0.15	0.11	0.07	0.87	0.6	0.6	0.11	0.69	0.140779	-2.82849	2.5123e-05	fos-like antigen 2 [Source:ZFIN;Acc:ZDB-GENE-070209-164]
	ENSDARG00000040910	ildr1b	13.01	8.71	12.37	4.68	5.71	4.2	11.3633	4.86333	2.05241	1.03732	0.0264028	immunoglobulin-like domain containing receptor 1b [Source:ZFIN;Acc:ZDB-GENE-040912-72]
	ENSDARG00000040926	nr2f2	15.89	12.74	8.74	3.54	5.02	1.89	12.4567	3.48333	3.35136	1.74475	0.00544275	nuclear receptor subfamily 2, group F, member 2 [Source:ZFIN;Acc:ZDB-GENE-990415-252]
	ENSDARG00000041220	ftr53	0.63	0.63	0.99	3.27	2.88	2.05	0.75	2.73333	0.224176	-2.15729	0.00434971	finTRIM family, member 53 [Source:ZFIN;Acc:ZDB-GENE-030616-515]
	ENSDARG00000041248	si:dkey-241l7.6	0.16	0.35	9.33	5.44	26.45	19.04	3.28	16.9767	0.0323554	-4.94985	9.74164e-06	si:dkey-241l7.6 [Source:ZFIN;Acc:ZDB-GENE-041014-235]
	ENSDARG00000041361	ttk	0.02	0.02	0.11	0.28	0.34	0.36	0.05	0.326667	0.0709771	-3.8165	0.00374013	ttk protein kinase [Source:NCBI gene;Acc:317763]
	ENSDARG00000041433	si:dkey-7c18.24	0.06	0	0.16	1.34	1.19	0.53	0.0733333	1.02	0.0539558	-4.21208	0.00906101	si:dkey-7c18.24 [Source:ZFIN;Acc:ZDB-GENE-041014-63]
	ENSDARG00000041530	ppih	0.55	1.57	1.4	3.88	4.19	3.07	1.17333	3.71333	0.312747	-1.67693	0.0363629	peptidylprolyl isomerase H (cyclophilin H) [Source:ZFIN;Acc:ZDB-GENE-040625-127]
	ENSDARG00000041699	piwil1	0	0.02	0	0.76	0.61	0.4	0.00666667	0.59	0.0152087	-6.03896	0.0029265	piwi-like RNA-mediated gene silencing 1 [Source:NCBI gene;Acc:368200]
	ENSDARG00000041797	cx28.9	27.19	22.15	21.26	54.79	45.2	40.72	23.5333	46.9033	0.449202	-1.15456	0.00589711	connexin 28.9 [Source:ZFIN;Acc:ZDB-GENE-041114-200]
	ENSDARG00000042129	zp3a.1	0.19	0.92	2.3	12.52	13.39	31.87	1.13667	19.26	0.0495362	-4.33537	9.74164e-06	zona pellucida glycoprotein 3a, tandem duplicate 1 [Source:ZFIN;Acc:ZDB-GENE-040727-1]
	ENSDARG00000042130	zp3a.2	0.42	0.93	0.99	9.99	11.75	29.37	0.78	17.0367	0.0398438	-4.6495	3.42238e-10	zona pellucida glycoprotein 3a, tandem duplicate 2 [Source:ZFIN;Acc:ZDB-GENE-040727-2]
	ENSDARG00000042215	pias4b	0.05	0.04	0.12	0.88	0.56	0.79	0.07	0.743333	0.0801924	-3.64039	0.00486405	protein inhibitor of activated STAT, 4b [Source:ZFIN;Acc:ZDB-GENE-040426-1298]
	ENSDARG00000042630	hebp2	24.21	19.05	22.44	6.59	3	7.49	21.9	5.69333	3.40686	1.76844	0.00525867	heme binding protein 2 [Source:ZFIN;Acc:ZDB-GENE-040426-914]
	ENSDARG00000042688	bora	0	0.02	0.13	0.61	0.69	0.37	0.05	0.556667	0.104508	-3.25831	0.0405215	bora aurora kinase A activator [Source:NCBI gene;Acc:555606]
	ENSDARG00000042837	atp1b3b	0.04	0.12	0.1	0.68	0.52	0.45	0.0866667	0.55	0.146077	-2.7752	0.0336032	ATPase Na+/K+ transporting subunit beta 3b [Source:ZFIN;Acc:ZDB-GENE-001127-1]
	ENSDARG00000042894	tyms	0.06	0.1	0.13	1.33	1.27	1.46	0.0966667	1.35333	0.0650213	-3.94294	0.000375332	thymidylate synthetase [Source:ZFIN;Acc:ZDB-GENE-040426-59]
	ENSDARG00000043137	cdca8	0	0.02	0.13	0.76	1	1.03	0.05	0.93	0.0570445	-4.13177	0.00125925	cell division cycle associated 8 [Source:NCBI gene;Acc:492815]
	ENSDARG00000043154	ucp2	2.46	4.37	3.6	12.92	8.2	10.56	3.47667	10.56	0.371069	-1.43024	0.0177385	uncoupling protein 2 [Source:NCBI gene;Acc:555812]
	ENSDARG00000043236	ccna1	0.09	0.25	0.49	3.48	4.55	5.31	0.276667	4.44667	0.0545616	-4.19597	3.98486e-10	cyclin A1 [Source:ZFIN;Acc:ZDB-GENE-040311-2]
	ENSDARG00000043257	ckbb	1.72	1.27	2.17	7.26	6.96	10.49	1.72	8.23667	0.197961	-2.33671	2.28842e-05	creatine kinase, brain b [Source:ZFIN;Acc:ZDB-GENE-020103-2]
	ENSDARG00000043740	efcab11	0	0	0	1.04	0.56	1	0	0.866667	0.0124534	-6.32732	0.0029265	EF-hand calcium binding domain 11 [Source:NCBI gene;Acc:550510]
	ENSDARG00000043806	postna	0	0.09	0.34	1.81	0.73	0.69	0.143333	1.07667	0.109467	-3.19144	0.0309028	periostin, osteoblast specific factor a [Source:ZFIN;Acc:ZDB-GENE-091113-23]
	ENSDARG00000043856	amd1	1.53	0.86	1.62	4.86	5.38	2.56	1.33667	4.26667	0.317895	-1.65338	0.0377509	adenosylmethionine decarboxylase 1 [Source:ZFIN;Acc:ZDB-GENE-040426-760]
	ENSDARG00000043963	si:ch211-241j12.3	0	0	0.01	0.31	0.43	0.42	0.00333333	0.386667	0.00907437	-6.78399	6.93446e-05	si:ch211-241j12.3 [Source:ZFIN;Acc:ZDB-GENE-040724-72]
	ENSDARG00000044485	sall4	0	0.01	0	0.04	0.1	0.07	0.00333333	0.07	0.0265685	-5.23414	0.0251555	spalt-like transcription factor 4 [Source:ZFIN;Acc:ZDB-GENE-060328-2]
	ENSDARG00000044491	kif20a	0.02	0.02	0.01	0.3	0.25	0.42	0.0166667	0.323333	0.0474545	-4.39731	0.00495662	kinesin family member 20A [Source:ZFIN;Acc:ZDB-GENE-050522-252]
	ENSDARG00000044514	st6gal1	0	0	0	0.26	0.2	0.15	0	0.203333	0.022786	-5.45571	0.0477625	ST6 beta-galactosamide alpha-2,6-sialyltranferase 1 [Source:ZFIN;Acc:ZDB-GENE-060322-3]
	ENSDARG00000044691	ppp1r3b	4.5	5.41	9.28	13.1	27.78	34.12	6.39667	25	0.245936	-2.02365	0.047713	protein phosphatase 1, regulatory subunit 3B [Source:NCBI gene;Acc:327285]
	ENSDARG00000044956	zgc:114123	0	0	0.05	0.43	0.76	1.69	0.0166667	0.96	0.0201239	-5.63495	0.00199881	zgc:114123 [Source:ZFIN;Acc:ZDB-GENE-050913-53]
	ENSDARG00000045015	cyp27b1	20.63	4.66	5.67	0.89	1.08	1.12	10.32	1.03	8.7749	3.13338	0.000431872	cytochrome P450, family 27, subfamily B, polypeptide 1 [Source:ZFIN;Acc:ZDB-GENE-111005-2]
	ENSDARG00000045051	slc16a3	0	0	0.06	2.44	3.21	3.87	0.02	3.17333	0.0189988	-5.71794	2.09982e-06	solute carrier family 16 member 3 [Source:ZFIN;Acc:ZDB-GENE-030131-5487]
	ENSDARG00000045074	arl4d	0.17	0	0.06	0.72	0.37	1.73	0.0766667	0.94	0.0694334	-3.84823	0.023739	ADP-ribosylation factor-like 4D [Source:ZFIN;Acc:ZDB-GENE-030131-2293]
	ENSDARG00000045132	vdac1	13.09	11.04	14.03	1.73	2.64	2.15	12.72	2.17333	5.20253	2.37921	5.64041e-09	voltage-dependent anion channel 1 [Source:ZFIN;Acc:ZDB-GENE-030131-6514]
	ENSDARG00000045139	ca7	0	0	0	0.56	0.47	0.26	0	0.43	0.0120393	-6.37611	0.00229783	carbonic anhydrase VII [Source:ZFIN;Acc:ZDB-GENE-040426-1786]
	ENSDARG00000045262	gsnb	0.29	0	0	0.11	0.74	0.32	0.0966667	0.39	0.0279266	-5.16222	0.0377509	gelsolin b [Source:ZFIN;Acc:ZDB-GENE-030131-8567]
	ENSDARG00000045423	si:ch211-146l10.8	0.05	0.12	0.29	4.81	4.9	11.93	0.153333	7.21333	0.0181323	-5.7853	4.41474e-13	si:ch211-146l10.8 [Source:ZFIN;Acc:ZDB-GENE-160113-6]
	ENSDARG00000045424	zgc:173856	0.05	0.13	0.34	6.06	6.98	15.18	0.173333	9.40667	0.0157824	-5.98554	2.12841e-14	zgc:173856 [Source:ZFIN;Acc:ZDB-GENE-030131-5358]
	ENSDARG00000045522	acot15	5.1	4.59	6.73	15.84	8.81	17.61	5.47333	14.0867	0.324682	-1.6229	0.023739	acyl-CoA thioesterase 15 [Source:ZFIN;Acc:ZDB-GENE-041210-203]
	ENSDARG00000045549	bik	4.59	3.63	3.58	1.01	0.78	0.62	3.93333	0.803333	4.99234	2.31972	0.00345332	BCL2 interacting killer [Source:ZFIN;Acc:ZDB-GENE-041210-181]
	ENSDARG00000045560	mybpc1	0.29	10.99	5.89	0.41	0.6	0	5.72333	0.336667	20.035	4.32445	0.0284995	myosin binding protein C, slow type [Source:ZFIN;Acc:ZDB-GENE-041114-196]
	ENSDARG00000045574	lrmp	0.11	0.27	0.18	1.64	0.39	0.78	0.186667	0.936667	0.209951	-2.25188	0.0307284	lymphoid-restricted membrane protein [Source:NCBI gene;Acc:567234]
	ENSDARG00000045601	cax1	0	0	0.03	0.38	0.41	0.55	0.01	0.446667	0.0250981	-5.31628	0.0032552	cation/H+ exchanger protein 1 [Source:ZFIN;Acc:ZDB-GENE-030131-3044]
	ENSDARG00000045708	adm2a	0.43	0.28	0.79	3.32	1.36	1	0.5	1.89333	0.235405	-2.08678	0.0405734	adrenomedullin 2a [Source:ZFIN;Acc:ZDB-GENE-041210-100]
	ENSDARG00000045790	KICS2	2.21	2.08	2.7	0.75	0.47	0.89	2.33	0.703333	2.87772	1.52493	0.0457399	si:ch211-125a15.1 [Source:NCBI gene;Acc:555715]
	ENSDARG00000045929	oaz2a	66.26	56.04	98.77	35.62	32.15	20.99	73.69	29.5867	2.03162	1.02263	0.0326623	ornithine decarboxylase antizyme 2a [Source:ZFIN;Acc:ZDB-GENE-121005-1]
	ENSDARG00000051923	ccnb1	0.08	0.48	0.94	4.39	6.12	9.55	0.5	6.68667	0.0567327	-4.13968	6.35361e-06	cyclin B1 [Source:ZFIN;Acc:ZDB-GENE-000406-10]
	ENSDARG00000052348	smarca5	0.48	0.17	0.34	0.63	1.37	1.42	0.33	1.14	0.245915	-2.02377	0.0278341	SWI/SNF related, matrix associated, actin dependent regulator of chromatin, subfamily a, member 5 [Source:ZFIN;Acc:ZDB-GENE-021125-1]
	ENSDARG00000052375	zgc:66455	0	0	0.06	0.3	0.43	0.76	0.02	0.496667	0.0393796	-4.66641	0.0121304	zgc:66455 [Source:ZFIN;Acc:ZDB-GENE-040426-1642]
	ENSDARG00000052690	arrdc3a	8.89	5.42	8.28	2.18	0.89	1.72	7.53	1.59667	3.43272	1.77935	0.000251388	arrestin domain containing 3a [Source:ZFIN;Acc:ZDB-GENE-030131-2913]
	ENSDARG00000053068	cyp8b1	24.44	30.83	58.54	17.06	13	12.26	37.9367	14.1067	2.34329	1.22854	0.047713	cytochrome P450, family 8, subfamily B, polypeptide 1 [Source:ZFIN;Acc:ZDB-GENE-040808-53]
	ENSDARG00000053246	depdc7b	0	0	0.1	0.41	0.29	1.2	0.0333333	0.633333	0.0479485	-4.38237	0.0342132	DEP domain containing 7, paralog b [Source:ZFIN;Acc:ZDB-GENE-030131-9492]
	ENSDARG00000053269	slc2a15b	0	0.03	0	0.31	0.41	0.41	0.01	0.376667	0.0252564	-5.30721	0.0149947	solute carrier family 2 member 15b [Source:ZFIN;Acc:ZDB-GENE-050508-1]
	ENSDARG00000053448	si:ch211-251f6.6	0	0	0.06	0.93	0.37	1.42	0.02	0.906667	0.026264	-5.25077	0.0273248	si:ch211-251f6.6 [Source:ZFIN;Acc:ZDB-GENE-030131-3219]
	ENSDARG00000053485	aldh6a1	297.17	220.3	271.58	130.52	71.79	87.87	263.017	96.7267	2.40134	1.26384	0.00676152	aldehyde dehydrogenase 6 family, member A1 [Source:ZFIN;Acc:ZDB-GENE-030131-9192]
	ENSDARG00000053535	lmo7b	0.01	0.03	0.02	0.34	0.23	0.2	0.02	0.256667	0.0904969	-3.46599	0.00643513	LIM domain 7b [Source:ZFIN;Acc:ZDB-GENE-060825-242]
	ENSDARG00000053558	rtkn2a	0.07	0	0.03	0.4	0.53	0.51	0.0333333	0.48	0.0563268	-4.15003	0.00114803	rhotekin 2a [Source:NCBI gene;Acc:449666]
	ENSDARG00000053574	fancd2	0.05	0.03	0.03	0.19	0.21	0.2	0.0366667	0.2	0.15847	-2.65772	0.0284995	FA complementation group D2 [Source:ZFIN;Acc:ZDB-GENE-040116-5]
	ENSDARG00000053792	si:rp71-1g18.1	2.06	1.41	3.06	0.58	0.39	0.52	2.17667	0.496667	3.78495	1.92027	0.00345332	si:rp71-1g18.1 [Source:ZFIN;Acc:ZDB-GENE-030131-5470]
	ENSDARG00000053877	cpdb	0	0	0.01	0.26	0.57	0.47	0.00333333	0.433333	0.00957152	-6.70704	0.000143268	carboxypeptidase D, b [Source:ZFIN;Acc:ZDB-GENE-060929-1270]
	ENSDARG00000053963	npm2b	0.68	0.11	0.71	3.5	3.75	16.52	0.5	7.92333	0.0530145	-4.23747	0.000599046	nucleophosmin/nucleoplasmin, 2b [Source:ZFIN;Acc:ZDB-GENE-070410-125]
	ENSDARG00000054374	alg13	0	0	0.03	0.22	0.35	0.62	0.01	0.396667	0.0254567	-5.29581	0.00676152	ALG13 UDP-N-acetylglucosaminyltransferase subunit [Source:ZFIN;Acc:ZDB-GENE-060307-1]
	ENSDARG00000054616	cldni	0	0	0	0.46	0.54	0.14	0	0.38	0.0144372	-6.11406	0.0102422	claudin i [Source:ZFIN;Acc:ZDB-GENE-010328-9]
	ENSDARG00000054748	cuedc1b	2.05	1.95	3.64	1.15	0.91	0.85	2.54667	0.97	2.29625	1.19928	0.00662559	CUE domain containing 1b [Source:ZFIN;Acc:ZDB-GENE-070424-29]
	ENSDARG00000054786	faah2b	0	0.03	0.05	0.39	0.51	0.88	0.0266667	0.593333	0.0456923	-4.45191	0.00912	fatty acid amide hydrolase 2b [Source:NCBI gene;Acc:768298]
	ENSDARG00000055240	xdh	30.94	35.77	43.41	17.48	12.99	12.96	36.7067	14.4767	2.21516	1.14741	0.00280355	xanthine dehydrogenase [Source:ZFIN;Acc:ZDB-GENE-070719-9]
	ENSDARG00000055250	cntd2	0.04	0	0.08	1.71	2.74	3.59	0.04	2.68	0.0141538	-6.14266	4.92356e-08	cyclin N-terminal domain containing 2 [Source:ZFIN;Acc:ZDB-GENE-030131-5453]
	ENSDARG00000055292	atg9b	2.52	1.95	2.45	1.11	0.9	0.89	2.30667	0.966667	2.08248	1.0583	0.0130935	autophagy related 9B [Source:ZFIN;Acc:ZDB-GENE-091111-3]
	ENSDARG00000055349	pknox2	3.72	5.09	5.86	26.86	19.91	19.82	4.89	22.1967	0.208046	-2.26503	4.88694e-08	pbx/knotted 1 homeobox 2 [Source:ZFIN;Acc:ZDB-GENE-031118-112]
	ENSDARG00000055510	ypel3	23.55	22.31	33.31	11.9	5.56	3.65	26.39	7.03667	3.39581	1.76376	0.00885781	yippee-like 3 [Source:NCBI gene;Acc:368214]
	ENSDARG00000055655	birc5b	0.2	0	1.48	5.53	7.22	16.16	0.56	9.63667	0.053088	-4.23547	0.0033932	baculoviral IAP repeat containing 5b [Source:ZFIN;Acc:ZDB-GENE-030826-2]
	ENSDARG00000055722	bco2a	4.56	4.68	3.1	2.09	1.93	1.44	4.11333	1.82	2.72467	1.44608	0.027562	beta-carotene oxygenase 2a [Source:ZFIN;Acc:ZDB-GENE-030131-8039]
	ENSDARG00000055730	trim35-29	0	0.06	0.08	0.72	0.89	0.81	0.0466667	0.806667	0.0533264	-4.22901	0.00053914	tripartite motif containing 35-29 [Source:ZFIN;Acc:ZDB-GENE-041114-35]
	ENSDARG00000056387	rnf17	0	0	0.01	0.39	0.05	0.33	0.00333333	0.256667	0.0129442	-6.27155	0.00365605	ring finger protein 17 [Source:ZFIN;Acc:ZDB-GENE-030131-6451]
	ENSDARG00000056653	fhl1b	2.47	3.47	1.7	37.66	23.6	21.79	2.54667	27.6833	0.0383738	-4.70374	2.21101e-20	four and a half LIM domains 1b [Source:ZFIN;Acc:ZDB-GENE-031219-1]
	ENSDARG00000056678	trim47	2.84	1.76	2.61	0.94	0.72	0.47	2.40333	0.71	3.00594	1.58782	0.00682422	tripartite motif containing 47 [Source:ZFIN;Acc:ZDB-GENE-040426-1000]
	ENSDARG00000056773	zgc:163079	0	0	0	1.16	0.36	0.15	0	0.556667	0.0145649	-6.10136	0.0208735	zgc:163079 [Source:ZFIN;Acc:ZDB-GENE-030131-7428]
	ENSDARG00000056832	exo1	0	0	0	0.28	0.36	0.52	0	0.386667	0.00911329	-6.77781	0.000508513	exonuclease 1 [Source:NCBI gene;Acc:406778]
	ENSDARG00000056885	per1a	0.66	1.15	0.39	4.47	3.24	2.54	0.733333	3.41667	0.192713	-2.37548	0.00059007	period circadian clock 1a [Source:ZFIN;Acc:ZDB-GENE-011220-1]
	ENSDARG00000056920	tmem88a	6.9	3.24	6.26	1.17	1.94	1.69	5.46667	1.6	2.93587	1.55379	0.0319571	transmembrane protein 88 a [Source:ZFIN;Acc:ZDB-GENE-040426-1808]
	ENSDARG00000056985	tpte	0.59	0.32	0.82	1.37	1.49	2.91	0.576667	1.92333	0.233061	-2.10122	0.00518293	transmembrane phosphatase with tensin homology [Source:ZFIN;Acc:ZDB-GENE-030131-5503]
	ENSDARG00000057328	cth1	0.05	0.19	0.03	0.95	0.59	1.47	0.09	1.00333	0.0813791	-3.6192	0.0105286	cysteine three histidine 1 [Source:ZFIN;Acc:ZDB-GENE-990806-20]
	ENSDARG00000057652	dbpb	0.17	0.46	0.85	1.81	1.75	0.98	0.493333	1.51333	0.241226	-2.05154	0.0131012	D site albumin promoter binding protein b [Source:ZFIN;Acc:ZDB-GENE-100922-6]
	ENSDARG00000057738	hells	0.12	0.06	0.01	0.59	0.44	0.72	0.0633333	0.583333	0.0974921	-3.35857	0.00369336	helicase, lymphoid specific [Source:ZFIN;Acc:ZDB-GENE-030131-9923]
	ENSDARG00000058346	sass6	0.02	0	0.05	0.25	0.24	0.27	0.0233333	0.253333	0.0844949	-3.56499	0.027562	SAS-6 centriolar assembly protein [Source:NCBI gene;Acc:406747]
	ENSDARG00000058371	krt5	0.81	0.21	1.16	5.77	1.98	3.58	0.726667	3.77667	0.17461	-2.51779	0.0351367	keratin 5 [Source:ZFIN;Acc:ZDB-GENE-991110-23]
	ENSDARG00000058471	plk1	0	0	0	2.11	1.71	2.84	0	2.22	0.00302127	-8.37063	6.96598e-08	polo-like kinase 1 (Drosophila) [Source:ZFIN;Acc:ZDB-GENE-021115-7]
	ENSDARG00000058578	ccdc106b	0	0	0	0.58	0.32	0.62	0	0.506667	0.0141398	-6.1441	0.0147129	coiled-coil domain containing 106b [Source:ZFIN;Acc:ZDB-GENE-050306-6]
	ENSDARG00000058734	prdx1	0.39	0.3	0.89	3.24	2.43	2.14	0.526667	2.60333	0.204226	-2.29176	0.00758581	peroxiredoxin 1 [Source:ZFIN;Acc:ZDB-GENE-050320-35]
	ENSDARG00000059409	abcd2	0.42	0.17	0.39	1.03	1.58	0.57	0.326667	1.06	0.267801	-1.90077	0.0285216	ATP-binding cassette, sub-family D (ALD), member 2 [Source:ZFIN;Acc:ZDB-GENE-050517-28]
	ENSDARG00000059461	mepce	3.58	2.53	4.62	1.6	1.67	1.09	3.57667	1.45333	2.14381	1.10018	0.0419204	methylphosphate capping enzyme [Source:NCBI gene;Acc:561384]
	ENSDARG00000059805	slc25a38a	4.65	4.91	2.13	55.97	10.22	24.22	3.89667	30.1367	0.122042	-3.03455	0.000642204	solute carrier family 25 member 38a [Source:NCBI gene;Acc:767662]
	ENSDARG00000059824	soat2	11.84	27.26	82.08	11.67	4.96	5.72	40.3933	7.45	5.69795	2.51044	0.00574508	sterol O-acyltransferase 2 [Source:ZFIN;Acc:ZDB-GENE-061013-742]
	ENSDARG00000060112	sybu	0	0	0.03	0.69	0.05	0.62	0.01	0.453333	0.0192412	-5.69966	0.0105658	syntabulin (syntaxin-interacting) [Source:ZFIN;Acc:ZDB-GENE-060929-1202]
	ENSDARG00000060246	slc16a6b	0.01	0	0.02	0.23	0.13	0.51	0.01	0.29	0.0294633	-5.08494	0.00189071	solute carrier family 16 member 6b [Source:ZFIN;Acc:ZDB-GENE-110208-3]
	ENSDARG00000060316	cish	36.71	6.31	26.7	2.63	2.85	0.76	23.24	2.08	12.6596	3.66216	1.76952e-05	cytokine inducible SH2-containing protein [Source:ZFIN;Acc:ZDB-GENE-050907-1]
	ENSDARG00000060368	syn1	0.3	2.16	2.77	0.14	0	0	1.74333	0.0466667	32.5195	5.02324	0.00357935	synapsin I [Source:ZFIN;Acc:ZDB-GENE-081105-93]
	ENSDARG00000061057	cyhr1	4.24	3.88	5.1	1.9	0.83	0.81	4.40667	1.18	3.36335	1.7499	0.00698169	cysteine/histidine-rich 1 [Source:NCBI gene;Acc:767773]
	ENSDARG00000061221	si:ch211-157j23.2	0	0.02	0.21	1.14	0.96	1.64	0.0766667	1.24667	0.0689274	-3.85878	0.00669628	si:ch211-157j23.2 [Source:ZFIN;Acc:ZDB-GENE-030131-5686]
	ENSDARG00000061354	foxred2	0.59	0.48	0.75	2.66	2.44	2.69	0.606667	2.59667	0.203838	-2.29451	4.22356e-07	FAD-dependent oxidoreductase domain containing 2 [Source:NCBI gene;Acc:767722]
	ENSDARG00000061368	klf13	5.47	1.97	5.45	25.58	6.58	17.31	4.29667	16.49	0.230889	-2.11473	0.0136316	Kruppel-like factor 13 [Source:ZFIN;Acc:ZDB-GENE-060929-1274]
	ENSDARG00000061468	ncaph	0.05	0.03	0.07	0.47	0.53	0.3	0.05	0.433333	0.101396	-3.30192	0.00781711	non-SMC condensin I complex, subunit H [Source:ZFIN;Acc:ZDB-GENE-070112-652]
	ENSDARG00000061580	kctd7	9.19	6.38	13.11	4.14	1.7	1.18	9.56	2.34	3.63593	1.86233	0.015087	potassium channel tetramerization domain containing 7 [Source:NCBI gene;Acc:735248]
	ENSDARG00000061634	aifm4	0	0	0	0.35	0.3	0.16	0	0.27	0.0153821	-6.0226	0.00878523	apoptosis inducing factor mitochondria associated 4 [Source:ZFIN;Acc:ZDB-GENE-070112-2282]
	ENSDARG00000061778	fmn2b	0	0	0	0.15	0.14	0.24	0	0.176667	0.00863125	-6.85621	0.000327996	formin 2b [Source:ZFIN;Acc:ZDB-GENE-080225-35]
	ENSDARG00000061836	nfixb	3.51	4.21	5.85	1.83	1.58	1.74	4.52333	1.71667	2.23762	1.16196	0.00814271	nuclear factor I/Xb [Source:ZFIN;Acc:ZDB-GENE-060421-5000]
	ENSDARG00000062152	chaf1a	0.13	0.11	0.14	0.45	0.53	0.53	0.126667	0.503333	0.226245	-2.14404	0.0196325	chromatin assembly factor 1, subunit A (p150) [Source:NCBI gene;Acc:563212]
	ENSDARG00000062187	kif14	0	0	0	0.17	0.15	0.13	0	0.15	0.0111065	-6.49246	0.00104527	kinesin family member 14 [Source:ZFIN;Acc:ZDB-GENE-030131-5759]
	ENSDARG00000062304	pdpk1a	1.64	1.41	2.37	0.77	0.54	0.7	1.80667	0.67	2.32358	1.21635	0.0279107	3-phosphoinositide dependent protein kinase 1a [Source:ZFIN;Acc:ZDB-GENE-061013-109]
	ENSDARG00000062788	irg1l	0.04	0.15	0	0.07	1.86	1.13	0.0633333	1.02	0.0176549	-5.82379	0.0053279	immunoresponsive gene 1, like [Source:ZFIN;Acc:ZDB-GENE-061103-301]
	ENSDARG00000062794	trim36	0.03	0	0	0.88	0.15	0.49	0.01	0.506667	0.0180619	-5.79091	0.00752783	tripartite motif containing 36 [Source:ZFIN;Acc:ZDB-GENE-040426-2936]
	ENSDARG00000063385	cenpe	0.1	0	0.16	0.22	0.25	0.37	0.0866667	0.28	0.0480219	-4.38016	0.000351285	centromere protein E [Source:ZFIN;Acc:ZDB-GENE-060929-860]
	ENSDARG00000067669	zglp1	0	0	0	0.68	0.37	0.9	0	0.65	0.0100696	-6.63385	0.00114803	zinc finger GATA like protein 1 [Source:ZFIN;Acc:ZDB-GENE-060825-359]
	ENSDARG00000067741	itpkcb	1.45	1.24	1.07	13.42	3	8.49	1.25333	8.30333	0.136403	-2.87405	7.58233e-05	inositol-trisphosphate 3-kinase Cb [Source:ZFIN;Acc:ZDB-GENE-080225-27]
	ENSDARG00000068088	tcnba	0.33	0.38	0.64	0.71	3.77	8.3	0.45	4.26	0.0960253	-3.38044	0.0349275	transcobalamin beta a [Source:ZFIN;Acc:ZDB-GENE-060531-123]
	ENSDARG00000068193	tmem44	0.1	0	0.13	0.51	0.9	1.07	0.0766667	0.826667	0.0775824	-3.68813	0.0112627	transmembrane protein 44 [Source:ZFIN;Acc:ZDB-GENE-060825-65]
	ENSDARG00000068194	klf9	6.88	16.22	13.29	69.9	19.39	40.61	12.13	43.3	0.257605	-1.95677	0.0271931	Kruppel-like factor 9 [Source:ZFIN;Acc:ZDB-GENE-060526-244]
	ENSDARG00000068283	cyp2x10.2	2.72	1.18	47.38	0	0.25	0.52	17.0933	0.256667	41.8243	5.38627	0.00235491	cytochrome P450, family 2, subfamily X, polypeptide 10.2 [Source:ZFIN;Acc:ZDB-GENE-060818-12]
	ENSDARG00000068374	si:ch211-132b12.7	1.84	1.12	1.01	5.26	4.33	2.25	1.32333	3.94667	0.274497	-1.86514	0.0018571	si:ch211-132b12.7 [Source:ZFIN;Acc:ZDB-GENE-050419-250]
	ENSDARG00000068465	zgc:136254	0.16	0.41	1.19	1.59	4.1	19.83	0.586667	8.50667	0.0591695	-4.079	0.00396423	zgc:136254 [Source:ZFIN;Acc:ZDB-GENE-060421-3062]
	ENSDARG00000068503	gbgt1l4	0	0.04	0.09	0.1	2.28	2.17	0.0433333	1.51667	0.0281207	-5.15222	0.0121492	globoside alpha-1,3-N-acetylgalactosaminyltransferase 1, like 4 [Source:ZFIN;Acc:ZDB-GENE-031204-4]
	ENSDARG00000068711	crfb4	4.24	5.7	5.14	11.32	9.66	14.78	5.02667	11.92	0.364682	-1.45529	0.0134277	cytokine receptor family member b4 [Source:ZFIN;Acc:ZDB-GENE-070905-3]
	ENSDARG00000068840	zgc:66024	0	0	0.36	1.14	1.96	2.96	0.12	2.02	0.051503	-4.2792	0.00912	zgc:66024 [Source:ZFIN;Acc:ZDB-GENE-040426-1511]
	ENSDARG00000069192	zgc:163030	0	0.21	0.44	2.73	2.3	1.64	0.216667	2.22333	0.108963	-3.19809	0.0276355	zgc:163030 [Source:ZFIN;Acc:ZDB-GENE-060810-77]
	ENSDARG00000069251	zpax1	0.28	0.51	1.5	9.21	10.36	25.52	0.763333	15.03	0.034537	-4.85571	7.83076e-10	zona pellucida protein AX 1 [Source:ZFIN;Acc:ZDB-GENE-030131-5968]
	ENSDARG00000069401	si:dkeyp-114g9.1	0	0	0	0.35	0.12	0.23	0	0.233333	0.0190844	-5.71146	0.0292129	si:dkeyp-114g9.1 [Source:ZFIN;Acc:ZDB-GENE-030131-5466]
	ENSDARG00000069428	slbp2	0.05	0.08	0.28	4.24	4.22	6.39	0.136667	4.95	0.0256703	-5.28376	4.12786e-11	stem-loop binding protein 2 [Source:ZFIN;Acc:ZDB-GENE-070112-1722]
	ENSDARG00000069555	CR388165.1	2.96	0.12	0.54	0.07	0.05	0.11	1.20667	0.0766667	15.7692	3.97903	0.0414157	-
	ENSDARG00000069744	mos	0.07	0.05	0.35	0.97	0.74	2.3	0.156667	1.33667	0.0998255	-3.32445	0.0293664	v-mos Moloney murine sarcoma viral oncogene homolog [Source:ZFIN;Acc:ZDB-GENE-040428-3]
	ENSDARG00000069758	si:dkey-189g17.2	0	0	0	0.1	0.05	0.49	0	0.213333	0.0158961	-5.97519	0.0326623	si:dkey-189g17.2 [Source:NCBI gene;Acc:567482]
	ENSDARG00000069823	proca1	0	0	0	0.19	0.96	0.03	0	0.393333	0.00692765	-7.17342	0.00426725	protein interacting with cyclin A1 [Source:ZFIN;Acc:ZDB-GENE-110418-1]
	ENSDARG00000069888	cldna	0	0	0	0.15	0.45	0.16	0	0.253333	0.0194528	-5.68388	0.0369329	claudin a [Source:ZFIN;Acc:ZDB-GENE-010328-1]
	ENSDARG00000069917	ska3	0.01	0.02	0.02	0.29	0.35	0.59	0.0166667	0.41	0.0895124	-3.48177	0.0270436	spindle and kinetochore associated complex subunit 3 [Source:NCBI gene;Acc:570479]
	ENSDARG00000069946	itga6b	0	0	0	0.14	0.5	0.22	0	0.286667	0.0176977	-5.82029	0.0149947	integrin, alpha 6b [Source:ZFIN;Acc:ZDB-GENE-050320-5]
	ENSDARG00000070000	txnipb	0.22	0.18	0.25	4.02	1.73	0.47	0.216667	2.07333	0.0957357	-3.3848	0.0021419	thioredoxin interacting protein b [Source:ZFIN;Acc:ZDB-GENE-040917-1]
	ENSDARG00000070052	tdrd6	0	0.01	0.03	0.49	0.48	0.33	0.0133333	0.433333	0.0303177	-5.04369	2.41155e-07	tudor domain containing 6 [Source:ZFIN;Acc:ZDB-GENE-041001-210]
	ENSDARG00000070109	ncapg	0	0.02	0.03	0.57	0.32	0.43	0.0166667	0.44	0.0290062	-5.10749	0.00021832	non-SMC condensin I complex, subunit G [Source:ZFIN;Acc:ZDB-GENE-041111-282]
	ENSDARG00000070132	aste1a	1.45	0.7	2.57	0.32	0.18	0.2	1.57333	0.233333	6.75354	2.75564	0.00053415	asteroid homolog 1a [Source:NCBI gene;Acc:100006826]
	ENSDARG00000070166	zgc:153499	0.14	0.11	3.18	3.74	19.61	16.27	1.14333	13.2067	0.0722128	-3.7916	0.0251748	zgc:153499 [Source:ZFIN;Acc:ZDB-GENE-060825-234]
	ENSDARG00000070178	zp3d.2	0.05	0	0.06	0.89	1.39	1.36	0.0366667	1.21333	0.0263792	-5.24445	0.000116392	zona pellucida glycoprotein 3d tandem duplicate 2 [Source:ZFIN;Acc:ZDB-GENE-030131-5363]
	ENSDARG00000070399	alg2	1.52	0.57	1.65	2.45	3.83	2.38	1.24667	2.88667	0.235823	-2.08422	0.00105479	ALG2 alpha-1,3/1,6-mannosyltransferase [Source:ZFIN;Acc:ZDB-GENE-060502-2]
	ENSDARG00000070404	inka1b	0.82	1.17	1.02	4.31	3.74	4.78	1.00333	4.27667	0.21417	-2.22317	0.000351285	inka box actin regulator 1b [Source:NCBI gene;Acc:327328]
	ENSDARG00000070430	chtopb	0	0	0	0.27	0.42	0.15	0	0.28	0.0208385	-5.5846	0.0405734	chromatin target of PRMT1b [Source:ZFIN;Acc:ZDB-GENE-061013-712]
	ENSDARG00000070545	top1l	2.01	1.23	2.76	3.23	6.64	6.43	2	5.43333	0.31626	-1.66082	0.0275607	DNA topoisomerase I, like [Source:ZFIN;Acc:ZDB-GENE-060616-217]
	ENSDARG00000070605	b4galnt2.2	0	0	0	0.31	0.38	0.6	0	0.43	0.0146215	-6.09576	0.0115731	beta-1,4-N-acetyl-galactosaminyl transferase 2, tandem duplicate 2 [Source:ZFIN;Acc:ZDB-GENE-130530-731]
	ENSDARG00000070618	tatdn2	0	0.04	0.07	0.81	0.68	1.37	0.0366667	0.953333	0.0409582	-4.6097	5.65975e-05	TatD DNase domain containing 2 [Source:ZFIN;Acc:ZDB-GENE-081022-51]
	ENSDARG00000070656	si:ch211-69g19.2	0.14	0.2	0.2	1.07	1.36	2.58	0.18	1.67	0.0925307	-3.43392	0.000196957	si:ch211-69g19.2 [Source:ZFIN;Acc:ZDB-GENE-030804-13]
	ENSDARG00000070709	wu:fi42e03	0.07	0.25	0.37	5.62	5.85	12.52	0.23	7.99667	0.0249832	-5.3229	2.75384e-12	wu:fi42e03 [Source:ZFIN;Acc:ZDB-GENE-030131-6284]
	ENSDARG00000070746	sft2d2a	0.1	0	0	0.64	0.85	0.65	0.0333333	0.713333	0.031303	-4.99756	0.0354964	SFT2 domain containing 2a [Source:ZFIN;Acc:ZDB-GENE-050227-13]
	ENSDARG00000071009	kif20ba	0.01	0.02	0.02	0.56	0.03	1.67	0.0166667	0.753333	0.0992931	-3.33216	0.0495173	kinesin family member 20Ba [Source:ZFIN;Acc:ZDB-GENE-041111-213]
	ENSDARG00000071626	ptgdsb.2	0.34	0.12	1.84	3.91	3.01	9.24	0.766667	5.38667	0.113997	-3.13293	0.0264074	prostaglandin D2 synthase b, tandem duplicate 2 [Source:ZFIN;Acc:ZDB-GENE-030911-3]
	ENSDARG00000071694	ndc80	0.03	0.02	0.14	0.75	0.26	0.51	0.0633333	0.506667	0.113422	-3.14023	0.0353769	NDC80 kinetochore complex component [Source:NCBI gene;Acc:445386]
	ENSDARG00000073787	si:ch73-303b9.1	0	0	0.48	2.18	0.98	3.94	0.16	2.36667	0.0560689	-4.15666	0.0273248	si:ch73-303b9.1 [Source:ZFIN;Acc:ZDB-GENE-131127-391]
	ENSDARG00000074289	tuba4l	1.6	1.1	1.71	7.14	8.41	14.55	1.47	10.0333	0.235738	-2.08475	8.49235e-05	tubulin, alpha 4 like [Source:ZFIN;Acc:ZDB-GENE-030131-5588]
	ENSDARG00000074410	brip1	0.81	1.08	1.33	0.22	0.3	0.32	1.07333	0.28	3.23733	1.6948	0.0280758	BRCA1 interacting protein C-terminal helicase 1 [Source:ZFIN;Acc:ZDB-GENE-081107-11]
	ENSDARG00000074481	ulk1b	4.38	3.82	4.27	1.74	1.41	1.17	4.15667	1.44	2.53854	1.344	0.000387287	unc-51 like autophagy activating kinase 1 [Source:ZFIN;Acc:ZDB-GENE-071203-2]
	ENSDARG00000074533	slc25a38b	0.2	0.11	0.41	0.72	0.86	0.52	0.24	0.7	0.288719	-1.79226	0.0353769	solute carrier family 25 member 38b [Source:NCBI gene;Acc:571961]
	ENSDARG00000074589	rin2	3.15	6.08	4.88	2.48	0.92	0.43	4.70333	1.27667	3.83202	1.93811	0.0231463	Ras and Rab interactor 2 [Source:ZFIN;Acc:ZDB-GENE-090312-194]
	ENSDARG00000074764	zgc:171426	0	0	0.08	8.38	5.85	10.79	0.0266667	8.34	0.00475015	-7.71781	5.10507e-10	zgc:171426 [Source:ZFIN;Acc:ZDB-GENE-080212-2]
	ENSDARG00000074894	myorg	8.29	6.46	9.82	5.09	3.27	2.76	8.19	3.70667	2.0943	1.06647	0.0426613	myogenesis regulating glycosidase (putative) [Source:ZFIN;Acc:ZDB-GENE-091113-62]
	ENSDARG00000075048	lonrf1	6.52	4.92	9.53	1.91	2.09	1.06	6.99	1.68667	3.59399	1.84559	0.000149287	LON peptidase N-terminal domain and ring finger 1 [Source:ZFIN;Acc:ZDB-GENE-101021-4]
	ENSDARG00000075100	neo1b	0.02	0.05	0.05	0.21	0.24	0.27	0.04	0.24	0.145	-2.78588	0.0358632	neogenin 1b [Source:ZFIN;Acc:ZDB-GENE-131121-320]
	ENSDARG00000075113	nanog	0.02	0	0.15	0.52	0.69	1.09	0.0566667	0.766667	0.0634691	-3.9778	0.00383272	nanog homeobox [Source:ZFIN;Acc:ZDB-GENE-030131-5486]
	ENSDARG00000075172	fbxo25	5.06	3.73	2.81	1.62	0.48	0.57	3.86667	0.89	4.40354	2.13866	0.0004991	F-box protein 25 [Source:ZFIN;Acc:ZDB-GENE-040801-19]
	ENSDARG00000075621	birc5a	0.1	0	0.17	0.59	1.2	1.05	0.09	0.946667	0.0829338	-3.5919	0.0105658	baculoviral IAP repeat containing 5a [Source:ZFIN;Acc:ZDB-GENE-030826-1]
	ENSDARG00000075682	orc6	0.04	0	0.14	1.18	1.58	0.4	0.06	1.05333	0.049493	-4.33663	0.00885781	origin recognition complex, subunit 6 [Source:ZFIN;Acc:ZDB-GENE-030131-2976]
	ENSDARG00000075737	zgc:165518	0.03	0.04	0.1	2.39	2.63	3.17	0.0566667	2.73	0.0125686	-6.31403	4.76924e-19	zgc:165518 [Source:ZFIN;Acc:ZDB-GENE-070720-15]
	ENSDARG00000076214	zgc:165514	0	0.03	0.06	0.54	0.36	0.3	0.03	0.4	0.0718416	-3.79904	0.0230071	zgc:165514 [Source:ZFIN;Acc:ZDB-GENE-041008-169]
	ENSDARG00000076228	kif2c	0.03	0.07	0.06	0.42	0.65	0.62	0.0533333	0.563333	0.0598205	-4.06322	0.000299698	kinesin family member 2C [Source:ZFIN;Acc:ZDB-GENE-070912-298]
	ENSDARG00000076308	pdp1	4.53	4.2	4.15	1.56	1.91	0.89	4.29333	1.45333	2.68088	1.42271	0.0221535	pyruvate dehyrogenase phosphatase catalytic subunit 1 [Source:ZFIN;Acc:ZDB-GENE-060810-70]
	ENSDARG00000076474	org	0	0.31	0.52	5.2	6.16	14.28	0.276667	8.54667	0.0300484	-5.05657	7.062e-07	oogenesis-related gene [Source:ZFIN;Acc:ZDB-GENE-050208-584]
	ENSDARG00000076476	zgc:173770	0	0	0.07	0.75	0.55	1.27	0.0233333	0.856667	0.0253149	-5.30387	0.000171463	zgc:173770 [Source:ZFIN;Acc:ZDB-GENE-070822-29]
	ENSDARG00000076829	ankib1b	5.52	5.68	5.69	1.92	1.62	1.35	5.63	1.63	3.02657	1.59768	6.85801e-06	ankyrin repeat and IBR domain containing 1b [Source:ZFIN;Acc:ZDB-GENE-100920-6]
	ENSDARG00000076895	flrt3	1.94	1.07	3.3	0.64	0.32	0.35	2.10333	0.436667	4.13781	2.04887	0.00490281	fibronectin leucine rich transmembrane 3 [Source:ZFIN;Acc:ZDB-GENE-030131-1988]
	ENSDARG00000076913	eme1	0.24	0	0	0.3	0.4	0.78	0.08	0.493333	0.0262512	-5.25147	0.00495662	essential meiotic structure-specific endonuclease 1 [Source:ZFIN;Acc:ZDB-GENE-030131-3191]
	ENSDARG00000076949	zgc:173837	0	0	0.04	1.18	0.22	1.71	0.0133333	1.03667	0.0149101	-6.06757	0.00189493	zgc:173837 [Source:ZFIN;Acc:ZDB-GENE-080213-12]
	ENSDARG00000077089	blm	0.04	0.06	0.06	0.37	0.4	0.29	0.0533333	0.353333	0.140221	-2.83423	0.00410237	BLM RecQ like helicase [Source:ZFIN;Acc:ZDB-GENE-070702-5]
	ENSDARG00000077114	arhgef16	5.03	5.73	6.16	2.18	1.2	2.16	5.64	1.84667	2.70122	1.43361	0.0185565	Rho guanine nucleotide exchange factor (GEF) 16 [Source:ZFIN;Acc:ZDB-GENE-081104-446]
	ENSDARG00000077116	ccnjl	0.05	0.1	0.03	0.24	0.16	0.36	0.06	0.253333	0.0986937	-3.3409	0.00912	cyclin J-like [Source:ZFIN;Acc:ZDB-GENE-030131-9888]
	ENSDARG00000077169	si:ch211-153b23.4	0.17	0.2	0.07	0.64	0.78	0.81	0.146667	0.743333	0.177917	-2.49072	0.00739773	si:ch211-153b23.4 [Source:ZFIN;Acc:ZDB-GENE-030131-7332]
	ENSDARG00000077178	zgc:152977	0	0	0.01	0.44	0.67	0.34	0.00333333	0.483333	0.011905	-6.39229	0.00036454	zgc:152977 [Source:ZFIN;Acc:ZDB-GENE-060825-353]
	ENSDARG00000077237	rfx7a	2.16	0.59	1.21	0.35	0.65	0.11	1.32	0.37	3.6676	1.87484	0.0440895	regulatory factor X7a [Source:ZFIN;Acc:ZDB-GENE-100309-3]
	ENSDARG00000077620	cdca7a	0	0.11	0.2	1.48	1.57	9.81	0.103333	4.28667	0.0544129	-4.19991	2.28842e-05	cell division cycle associated 7a [Source:ZFIN;Acc:ZDB-GENE-050417-29]
	ENSDARG00000077741	zgc:175135	0.34	0.4	1.55	8.9	9.18	12.75	0.763333	10.2767	0.0628956	-3.9909	2.85254e-08	zgc:175135 [Source:ZFIN;Acc:ZDB-GENE-080214-1]
	ENSDARG00000077828	slc29a3	10	42.29	28.91	45.08	15.87	9.18	27.0667	23.3767	2.57061	1.36211	0.0357391	solute carrier family 29 member 3 [Source:ZFIN;Acc:ZDB-GENE-081107-66]
	ENSDARG00000078069	rrm2	0.2	0.68	0	4.2	0.87	7.56	0.293333	4.21	0.0726095	-3.7837	0.0367845	ribonucleotide reductase M2 polypeptide [Source:NCBI gene;Acc:30733]
	ENSDARG00000078095	cipcb	1.21	0.79	1.04	2.52	2.94	2.54	1.01333	2.66667	0.324432	-1.62401	0.000327996	CLOCK-interacting pacemaker b [Source:ZFIN;Acc:ZDB-GENE-091204-292]
	ENSDARG00000078183	zgc:165453	0	0	0.06	1.43	0.29	3.17	0.02	1.63	0.010114	-6.6275	8.40181e-06	zgc:165453 [Source:ZFIN;Acc:ZDB-GENE-070720-13]
	ENSDARG00000078311	dcaf6	4.78	2.98	7.35	2.12	1.47	1.6	5.03667	1.73	2.534	1.34141	0.0237644	ddb1 and cul4 associated factor 6 [Source:ZFIN;Acc:ZDB-GENE-090206-2]
	ENSDARG00000078394	CABZ01059627.1	0	0.06	0	1.41	1.25	1.79	0.02	1.48333	0.0122374	-6.35256	0.000387287	-
	ENSDARG00000078404	cdh26.1	12.65	17.77	20.69	68.76	68.01	58.37	17.0367	65.0467	0.296129	-1.7557	0.00881403	cadherin 26, tandem duplicate 1 [Source:ZFIN;Acc:ZDB-GENE-100922-193]
	ENSDARG00000078619	pnp5a	53.49	133.29	69.58	456.05	235.1	361.61	85.4533	350.92	0.225968	-2.14581	0.00280355	purine nucleoside phosphorylase 5a [Source:ZFIN;Acc:ZDB-GENE-040426-2553]
	ENSDARG00000078638	zgc:171750	0.07	0.13	0.3	4.67	5.55	9.07	0.166667	6.43	0.0227309	-5.4592	6.65188e-16	zgc:171750 [Source:ZFIN;Acc:ZDB-GENE-071004-30]
	ENSDARG00000078654	tpx2	0.22	0.12	0.25	1.64	1.74	1.46	0.196667	1.61333	0.0814154	-3.61855	2.17056e-06	TPX2 microtubule nucleation factor [Source:ZFIN;Acc:ZDB-GENE-030131-9652]
	ENSDARG00000078754	gra	0.04	0	0.03	0.66	0.28	0.67	0.0233333	0.536667	0.0497063	-4.33043	0.0410214	granulito [Source:ZFIN;Acc:ZDB-GENE-081022-203]
	ENSDARG00000078759	dna2	0	0	0.03	0.28	0.18	0.15	0.01	0.203333	0.0427682	-4.54732	0.00945654	DNA replication helicase/nuclease 2 [Source:ZFIN;Acc:ZDB-GENE-090313-71]
	ENSDARG00000078842	tns1a	0	0	0.01	0.57	0.07	0.26	0.00333333	0.3	0.014477	-6.1101	0.000244066	tensin 1a [Source:ZFIN;Acc:ZDB-GENE-120215-32]
	ENSDARG00000078859	g0s2	34.41	19.35	39.07	5.54	1.85	7.41	30.9433	4.93333	5.543	2.47067	0.00162568	G0/G1 switch 2 [Source:ZFIN;Acc:ZDB-GENE-081022-103]
	ENSDARG00000079255	zgc:174935	0.22	0.17	0.4	0.72	1.28	0.99	0.263333	0.996667	0.232302	-2.10593	0.0431706	zgc:174935 [Source:ZFIN;Acc:ZDB-GENE-080204-78]
	ENSDARG00000079345	si:ch211-217k17.10	0	0.06	0	0.9	0.98	0.66	0.02	0.846667	0.0242346	-5.36679	0.0116783	si:ch211-217k17.10 [Source:ZFIN;Acc:ZDB-GENE-030131-8827]
	ENSDARG00000079534	zgc:175135	0.06	0	0.52	5.68	5.85	9.96	0.193333	7.16333	0.0234238	-5.41588	1.0027e-06	zgc:175135 [Source:ZFIN;Acc:ZDB-GENE-080214-1]
	ENSDARG00000079578	rbpms2b	1.39	1.83	1.45	3.05	3.09	3.51	1.55667	3.21667	0.371792	-1.42743	0.0410214	RNA binding protein, mRNA processing factor 2b [Source:ZFIN;Acc:ZDB-GENE-040426-741]
	ENSDARG00000079654	st3gal1	0.09	0	0.25	0.43	1.88	1.48	0.113333	1.26333	0.0783386	-3.67413	0.029613	ST3 beta-galactoside alpha-2,3-sialyltransferase 1 [Source:ZFIN;Acc:ZDB-GENE-060321-1]
	ENSDARG00000079681	CABZ01059627.2	0	0.04	0	0.57	0.78	1.02	0.0133333	0.79	0.0265137	-5.23712	0.0053279	mucin-5AC [Source:NCBI gene;Acc:100332822]
	ENSDARG00000079834	kdf1a	0	0.01	0	0.09	0.18	0.07	0.00333333	0.113333	0.026917	-5.21534	0.0268628	keratinocyte differentiation factor 1a [Source:ZFIN;Acc:ZDB-GENE-110411-156]
	ENSDARG00000079862	kl	1.25	3.48	2.79	0.65	0.09	1.19	2.50667	0.643333	6.15553	2.62188	0.00473095	klotho [Source:ZFIN;Acc:ZDB-GENE-110221-1]
	ENSDARG00000079946	sqlea	0	0.03	0	0.04	2.22	0.2	0.01	0.82	0.0107043	-6.54566	0.0155784	squalene epoxidase a [Source:ZFIN;Acc:ZDB-GENE-071004-98]
	ENSDARG00000079957	eloal	0	0	0.07	0.51	1.16	1.69	0.0233333	1.12	0.0193664	-5.6903	0.000247962	elongin A, like [Source:ZFIN;Acc:ZDB-GENE-131029-2]
	ENSDARG00000079992	senp6b	0	0.02	0.01	0.45	0.64	0.41	0.01	0.5	0.0222355	-5.49099	0.00068006	SUMO specific peptidase 6b [Source:ZFIN;Acc:ZDB-GENE-030131-6330]
	ENSDARG00000086112	si:ch211-266i6.3	0.08	0.04	0.17	1.2	0.65	1.28	0.0966667	1.04333	0.0824419	-3.60048	7.65398e-05	si:ch211-266i6.3 [Source:ZFIN;Acc:ZDB-GENE-030131-5420]
	ENSDARG00000086352	zp2.1	0.43	0.62	2.2	11.19	11.29	22.86	1.08333	15.1133	0.06018	-4.05457	4.22356e-07	zona pellucida glycoprotein 2, tandem duplicate 1 [Source:ZFIN;Acc:ZDB-GENE-991129-5]
	ENSDARG00000086421	si:ch211-212k18.8	0.89	1.55	19.67	0.36	1.07	0.13	7.37	0.52	16.7183	4.06336	0.0196325	si:ch211-212k18.8 [Source:ZFIN;Acc:ZDB-GENE-041111-14]
	ENSDARG00000086522	zp2.5	0.27	0.38	2.06	12.95	15.05	17.17	0.903333	15.0567	0.0520373	-4.26431	2.47924e-07	zona pellucida glycoprotein 2, tandem duplicate 5 [Source:ZFIN;Acc:ZDB-GENE-090306-1]
	ENSDARG00000086523	ch25hl3	2.52	2.14	2.19	4.75	4.19	3.35	2.28333	4.09667	0.488576	-1.03334	0.0275548	cholesterol 25-hydroxylase like 3 [Source:ZFIN;Acc:ZDB-GENE-180119-1]
	ENSDARG00000086529	si:dkey-90l23.2	0.29	0.35	4.66	10.63	16.21	22.22	1.76667	16.3533	0.138264	-2.8545	0.00336381	si:dkey-90l23.2 [Source:ZFIN;Acc:ZDB-GENE-041008-200]
	ENSDARG00000086956	si:dkey-241l7.3	1.21	0	1.07	6.22	5.93	26.24	0.76	12.7967	0.0539602	-4.21196	0.0029874	si:dkey-241l7.3 [Source:ZFIN;Acc:ZDB-GENE-041014-239]
	ENSDARG00000087093	si:ch211-157c3.4	0	0.03	0.07	0.69	0.57	1.07	0.0333333	0.776667	0.0477547	-4.38821	0.00620279	si:ch211-157c3.4 [Source:ZFIN;Acc:ZDB-GENE-030131-8454]
	ENSDARG00000087193	prrg2	0.31	0.38	0.21	1.57	0.96	1.16	0.3	1.23	0.200197	-2.32051	0.0307038	proline rich Gla (G-carboxyglutamic acid) 2 [Source:ZFIN;Acc:ZDB-GENE-130625-1]
	ENSDARG00000087359	c3a.2	257.24	242.45	501.11	68.48	124.18	75.56	333.6	89.4067	3.17416	1.66637	0.00396423	complement component c3a, duplicate 2 [Source:ZFIN;Acc:ZDB-GENE-990415-36]
	ENSDARG00000087392	si:ch73-160p18.3	0	0.04	0.06	2.28	2.22	3.48	0.0333333	2.66	0.0107836	-6.53501	6.89419e-19	si:ch73-160p18.3 [Source:ZFIN;Acc:ZDB-GENE-141212-268]
	ENSDARG00000087393	prr11	0	0.03	0.08	0.69	2.41	1.52	0.0366667	1.54	0.0322987	-4.95238	0.000219854	proline rich 11 [Source:ZFIN;Acc:ZDB-GENE-091118-97]
	ENSDARG00000087554	cdk1	0.11	0.04	0.07	0.88	0.68	0.96	0.0733333	0.84	0.0782449	-3.67586	0.00606796	cyclin-dependent kinase 1 [Source:ZFIN;Acc:ZDB-GENE-010320-1]
	ENSDARG00000087584	si:dkeyp-98a7.9	0.32	3.02	2.5	19.53	30.11	66.44	1.94667	38.6933	0.0482389	-4.37366	0.000370357	si:dkeyp-98a7.9 [Source:ZFIN;Acc:ZDB-GENE-050208-680]
	ENSDARG00000087863	cd44a	0.24	0	0.15	0.99	0.6	0.45	0.13	0.68	0.0675114	-3.88872	0.0488898	CD44 molecule (Indian blood group) a [Source:ZFIN;Acc:ZDB-GENE-110429-1]
	ENSDARG00000088087	kdm6ba	0.98	1.19	0.92	2.73	1.76	2.48	1.03	2.32333	0.242246	-2.04545	4.26179e-05	lysine (K)-specific demethylase 6B, a [Source:ZFIN;Acc:ZDB-GENE-091005-1]
	ENSDARG00000088116	gstm.3	1.75	1.9	4.53	10.82	6.91	18.49	2.72667	12.0733	0.199239	-2.32743	0.00393375	glutathione S-transferase mu tandem duplicate 3 [Source:ZFIN;Acc:ZDB-GENE-050309-24]
	ENSDARG00000088171	ciartb	1.45	0.83	0.67	2.13	2.93	2.63	0.983333	2.56333	0.341522	-1.54995	0.0301386	circadian associated repressor of transcription b [Source:ZFIN;Acc:ZDB-GENE-131127-285]
	ENSDARG00000088630	arhgef10la	0.09	0.05	0.53	6	4.28	11.92	0.223333	7.4	0.0273117	-5.19434	1.76471e-09	Rho guanine nucleotide exchange factor (GEF) 10-like a [Source:ZFIN;Acc:ZDB-GENE-120814-1]
	ENSDARG00000088895	si:dkeyp-98a7.7	0.16	1.28	0.5	21.63	11.21	24.35	0.646667	19.0633	0.0287578	-5.1199	6.00019e-10	si:dkeyp-98a7.7 [Source:ZFIN;Acc:ZDB-GENE-050208-520]
	ENSDARG00000089478	si:dkey-241l7.4	4.25	5.13	26.99	51.11	63.96	217.64	12.1233	110.903	0.0892612	-3.48582	0.00258197	si:dkey-241l7.4 [Source:ZFIN;Acc:ZDB-GENE-041014-238]
	ENSDARG00000089525	si:dkeyp-98a7.5	0.68	0.7	18.14	52.66	59.78	51.53	6.50667	54.6567	0.103918	-3.26649	0.047713	si:dkeyp-98a7.5 [Source:ZFIN;Acc:ZDB-GENE-050208-360]
	ENSDARG00000089567	patl2	0	0.06	0.2	1.1	1.05	1.78	0.0866667	1.31	0.0567486	-4.13927	0.000128039	PAT1 homolog 2 [Source:ZFIN;Acc:ZDB-GENE-121214-350]
	ENSDARG00000089698	atf7ip2	1.03	0.95	0.88	2.36	2.75	2.6	0.953333	2.57	0.329653	-1.60098	0.0134277	activating transcription factor 7 interacting protein 2 [Source:ZFIN;Acc:ZDB-GENE-131121-384]
	ENSDARG00000089765	si:ch211-286b5.4	0	0	0.47	0.6	0.94	1.85	0.156667	1.13	0.0609309	-4.03668	0.0285235	si:ch211-286b5.4 [Source:ZFIN;Acc:ZDB-GENE-121214-140]
	ENSDARG00000089954	si:ch211-189e2.3	0	0	0.01	0.35	0.23	0.4	0.00333333	0.326667	0.00811297	-6.94555	3.72317e-05	si:ch211-189e2.3 [Source:ZFIN;Acc:ZDB-GENE-030131-6454]
	ENSDARG00000089966	si:zfos-1505d6.3	0.63	2	7.21	45.12	52.97	145.28	3.28	81.1233	0.0313681	-4.99456	1.62916e-06	si:zfos-1505d6.3 [Source:ZFIN;Acc:ZDB-GENE-120214-22]
	ENSDARG00000090237	zp2.3	0	0.11	0.47	0.48	1.23	7.59	0.193333	3.1	0.0472742	-4.4028	0.0196325	zona pellucida glycoprotein 2, tandem duplicate 3 [Source:ZFIN;Acc:ZDB-GENE-010622-2]
	ENSDARG00000090768	zp3.2	0.29	1.08	5.28	29.88	37.2	96.8	2.21667	54.6267	0.0326551	-4.93655	9.39395e-06	zona pellucida glycoprotein 3, tandem duplicate 2 [Source:ZFIN;Acc:ZDB-GENE-050626-121]
	ENSDARG00000090822	zgc:171517	0	0.34	0.38	2.65	2.37	8.76	0.24	4.59333	0.0460855	-4.43954	0.000642204	zgc:171517 [Source:ZFIN;Acc:ZDB-GENE-080219-12]
	ENSDARG00000090870	si:ch1073-263o8.2	0.14	0.07	0.06	3.78	3.72	6.96	0.09	4.82	0.0142265	-6.13527	6.96884e-19	si:ch1073-263o8.2 [Source:ZFIN;Acc:ZDB-GENE-030131-5362]
	ENSDARG00000091187	BX649250.2	1.32	1.14	1.23	3.06	2.34	2.72	1.23	2.70667	0.371466	-1.4287	0.00671267	ubiquitin interaction motif containing 1 [Source:NCBI gene;Acc:100535018]
	ENSDARG00000091271	cenpt	0.04	0.03	0.09	0.33	0.23	0.29	0.0533333	0.283333	0.12191	-3.03612	0.0205735	centromere protein T [Source:ZFIN;Acc:ZDB-GENE-030131-3256]
	ENSDARG00000091409	zp2.6	0	0.88	2.44	20.72	18.54	43.35	1.10667	27.5367	0.0337293	-4.88986	0.000138077	zona pellucida glycoprotein 2, tandem duplicate 6 [Source:ZFIN;Acc:ZDB-GENE-090306-2]
	ENSDARG00000091499	zmp:0000001020	1.48	1.68	2.19	0.85	0.26	0.3	1.78333	0.47	3.40644	1.76826	0.0345188	zmp:0000001020 [Source:ZFIN;Acc:ZDB-GENE-130530-1023]
	ENSDARG00000091558	si:ch211-251f6.7	0.34	1.56	1.47	20.48	16.43	32.81	1.12333	23.24	0.0329981	-4.92147	1.83647e-15	si:ch211-251f6.7 [Source:ZFIN;Acc:ZDB-GENE-091113-57]
	ENSDARG00000091906	rbp7a	0.15	0.17	0.19	2.15	5.11	3.19	0.17	3.48333	0.0458049	-4.44835	2.85371e-06	retinol binding protein 7a, cellular [Source:ZFIN;Acc:ZDB-GENE-071004-2]
	ENSDARG00000092057	si:dkey-90l23.1	0.08	0.39	4.7	8.6	14.49	22.41	1.72333	15.1667	0.0822171	-3.60442	0.0292129	si:dkey-90l23.1 [Source:ZFIN;Acc:ZDB-GENE-030131-5242]
	ENSDARG00000092090	si:ch211-125e6.12	0.61	1.9	11.55	13.98	22.96	43.57	4.68667	26.8367	0.132937	-2.91118	0.0477331	si:ch211-125e6.12 [Source:ZFIN;Acc:ZDB-GENE-070912-36]
	ENSDARG00000092358	BX469930.1	0	0	0	1.03	0.14	0.08	0	0.416667	0.00932313	-6.74497	0.00912	-
	ENSDARG00000092498	si:dkeyp-46h3.2	0	0.48	0.32	4.9	16.12	8.41	0.266667	9.81	0.027192	-5.20068	1.22082e-07	si:dkeyp-46h3.2 [Source:ZFIN;Acc:ZDB-GENE-030131-7351]
	ENSDARG00000092651	si:dkey-57a22.11	0	0.02	0.03	0.27	0.36	0.3	0.0166667	0.31	0.0458335	-4.44745	0.00495662	si:dkey-57a22.11 [Source:ZFIN;Acc:ZDB-GENE-081104-423]
	ENSDARG00000092745	ftr37	5.7	3.62	5.96	2.14	1.19	1.24	5.09333	1.52333	3.51258	1.81253	0.0276355	finTRIM family, member 37 [Source:ZFIN;Acc:ZDB-GENE-070912-486]
	ENSDARG00000092885	zgc:171977	0.11	0.15	0.19	4.51	7.55	10.25	0.15	7.43667	0.0179022	-5.80372	2.20131e-19	zgc:171977 [Source:ZFIN;Acc:ZDB-GENE-070822-24]
	ENSDARG00000092887	si:dkeyp-46h3.3	0.17	0.21	2.14	15.83	9.96	28.35	0.84	18.0467	0.0435199	-4.52218	6.6256e-05	si:dkeyp-46h3.3 [Source:ZFIN;Acc:ZDB-GENE-060503-748]
	ENSDARG00000092919	zp3c	0	0.23	0.53	3.92	3.74	5.31	0.253333	4.32333	0.0517403	-4.27257	6.40919e-06	zona pellucida glycoprotein 3c [Source:ZFIN;Acc:ZDB-GENE-060817-5]
	ENSDARG00000092924	zgc:171474	0.04	0.1	0.29	4.68	6.52	9.69	0.143333	6.96333	0.0181188	-5.78637	1.18926e-15	zgc:171474 [Source:ZFIN;Acc:ZDB-GENE-080215-16]
	ENSDARG00000093216	si:ch211-146l10.7	0	0.16	0.3	5.42	5.25	9.65	0.153333	6.77333	0.020027	-5.64191	1.30905e-10	si:ch211-146l10.7 [Source:ZFIN;Acc:ZDB-GENE-091112-4]
	ENSDARG00000093255	si:dkey-229d11.3	0.01	0.02	0.03	0.86	1.43	1.57	0.02	1.28667	0.0142812	-6.12974	6.65188e-16	si:dkey-229d11.3 [Source:ZFIN;Acc:ZDB-GENE-091117-40]
	ENSDARG00000093303	ifitm1	5.47	5.83	11.91	11.35	29.07	49.28	7.73667	29.9	0.230795	-2.11532	0.0327867	interferon induced transmembrane protein 1 [Source:ZFIN;Acc:ZDB-GENE-060526-259]
	ENSDARG00000093313	ubb	19.39	27.43	47.73	115.18	45.55	68.64	31.5167	76.4567	0.362483	-1.46401	0.00966448	ubiquitin B [Source:ZFIN;Acc:ZDB-GENE-050411-10]
	ENSDARG00000093622	spc24	0	0	0.18	0.5	1.36	0.93	0.06	0.93	0.0600358	-4.05803	0.0420873	SPC24 component of NDC80 kinetochore complex [Source:NCBI gene;Acc:554147]
	ENSDARG00000093704	si:dkeyp-46h3.8	0	0.51	0.68	7.27	16.13	17.13	0.396667	13.51	0.026737	-5.22502	5.96772e-09	si:dkeyp-46h3.8 [Source:ZFIN;Acc:ZDB-GENE-060503-183]
	ENSDARG00000093732	CR396583.1	0	0.07	0.13	0.84	0.13	1.42	0.0666667	0.796667	0.071833	-3.79921	0.0271131	-
	ENSDARG00000093841	zgc:152936	0.62	3.74	16.63	99.86	94.21	132.8	6.99667	108.957	0.0575453	-4.11916	0.000114907	zgc:152936 [Source:ZFIN;Acc:ZDB-GENE-060825-355]
	ENSDARG00000093985	si:dkeyp-72a4.1	4.88	11.01	6.25	0.15	0.72	0.15	7.38	0.34	20.1714	4.33424	8.82516e-07	si:dkeyp-72a4.1 [Source:ZFIN;Acc:ZDB-GENE-070705-551]
	ENSDARG00000094055	si:dkey-88l16.3	0	0.01	0.01	0.7	0.47	1.07	0.00666667	0.746667	0.00688764	-7.18177	3.75833e-07	si:dkey-88l16.3 [Source:ZFIN;Acc:ZDB-GENE-030131-6015]
	ENSDARG00000094110	AL954145.2	51.99	49.61	59.72	25.65	11.07	9.87	53.7733	15.53	2.79996	1.48541	0.0058022	-
	ENSDARG00000094265	si:dkey-183n20.15	8.7	1.12	2.99	0.3	0.57	0.29	4.27	0.386667	9.80959	3.29419	0.00535888	si:dkey-183n20.15 [Source:ZFIN;Acc:ZDB-GENE-041001-160]
	ENSDARG00000094316	si:rp71-80o10.4	0.07	0.06	0.14	0.69	0.82	2.87	0.09	1.46	0.0540587	-4.20933	0.00681899	si:rp71-80o10.4 [Source:ZFIN;Acc:ZDB-GENE-090313-413]
	ENSDARG00000094392	si:dkey-229d11.5	0.06	0.09	0.43	16.33	10.98	26.04	0.193333	17.7833	0.0126316	-6.30682	2.40191e-24	si:dkey-229d11.5 [Source:ZFIN;Acc:ZDB-GENE-030131-5342]
	ENSDARG00000094616	zgc:113984	0.23	0	1.16	4.07	3.36	11.8	0.463333	6.41	0.0601305	-4.05576	0.00676152	zgc:113984 [Source:ZFIN;Acc:ZDB-GENE-050626-82]
	ENSDARG00000094674	si:dkeyp-98a7.8	0.16	0.67	0.57	13.8	14.03	21.38	0.466667	16.4033	0.0276159	-5.17836	6.22684e-12	si:dkeyp-98a7.8 [Source:ZFIN;Acc:ZDB-GENE-050208-600]
	ENSDARG00000094977	si:ch211-156j22.4	0.16	0.23	0.25	0.84	0.57	0.55	0.213333	0.653333	0.293951	-1.76635	0.0405215	si:ch211-156j22.4 [Source:ZFIN;Acc:ZDB-GENE-030131-1968]
	ENSDARG00000094992	otx1	0.03	0.03	0	0.4	0.66	0.48	0.02	0.513333	0.0256911	-5.28259	0.001559	orthodenticle homeobox 1 [Source:NCBI gene;Acc:30500]
	ENSDARG00000095281	zgc:152652	0.06	0.28	0.22	2.5	2.71	2.87	0.186667	2.69333	0.0524732	-4.25227	2.61671e-09	zgc:152652 [Source:ZFIN;Acc:ZDB-GENE-060818-27]
	ENSDARG00000095292	CR394546.3	81.27	66.78	30.45	6.62	18.7	32.42	59.5	19.2467	4.64448	2.21552	0.022567	-
	ENSDARG00000095333	si:ch211-157j23.3	0	0	0	0.31	0.5	0.79	0	0.533333	0.0109839	-6.50846	0.00258367	si:ch211-157j23.3 [Source:ZFIN;Acc:ZDB-GENE-091117-36]
	ENSDARG00000095463	si:ch73-90k17.1	0	0	0.12	4.72	4.42	6.16	0.04	5.1	0.00772268	-7.01668	1.45222e-09	si:ch73-90k17.1 [Source:ZFIN;Acc:ZDB-GENE-090312-218]
	ENSDARG00000095481	si:ch211-282j17.10	0.19	3.26	0.07	2.86	3.48	3.55	1.17333	3.29667	0.0670183	-3.8993	0.000167277	si:ch211-282j17.10 [Source:ZFIN;Acc:ZDB-GENE-041210-283]
	ENSDARG00000095486	CU467646.3	0	0.12	0.16	3.32	1.52	5.61	0.0933333	3.48333	0.024889	-5.32835	6.91456e-08	si:dkey-172k15.19 [Source:NCBI gene;Acc:108179095]
	ENSDARG00000095504	si:ch211-167j6.3	0	0.08	0.67	1.28	2.3	4.68	0.25	2.75333	0.0777475	-3.68506	0.0298603	si:ch211-167j6.3 [Source:ZFIN;Acc:ZDB-GENE-070912-145]
	ENSDARG00000095698	si:dkey-228a15.1	47.2	72.31	125.79	27.65	30.76	20.2	81.7667	26.2033	2.74679	1.45775	0.0211564	si:dkey-228a15.1 [Source:ZFIN;Acc:ZDB-GENE-060503-344]
	ENSDARG00000095741	si:ch1073-75o15.3	0.17	0.53	2.61	16.62	20.06	30.28	1.10333	22.32	0.0421807	-4.56727	1.6484e-06	si:ch1073-75o15.3 [Source:ZFIN;Acc:ZDB-GENE-100921-22]
	ENSDARG00000095743	sox11b	0.22	0.06	0.45	1.38	1.16	1.38	0.243333	1.30667	0.159087	-2.65211	0.00348366	SRY-box transcription factor 11b [Source:ZFIN;Acc:ZDB-GENE-980526-466]
	ENSDARG00000095751	C20H6orf58	536.27	540.79	900.79	373.35	315.62	212.89	659.283	300.62	2.03918	1.02799	0.0428393	liver-enriched gene 1, tandem duplicate 2 [Source:NCBI gene;Acc:406484]
	ENSDARG00000095796	si:dkey-87o1.2	0.31	0.21	0.2	1.42	2.91	2.84	0.24	2.39	0.0831055	-3.58891	0.00134654	si:dkey-87o1.2 [Source:ZFIN;Acc:ZDB-GENE-110411-217]
	ENSDARG00000096017	BX649337.1	0	0.33	1.43	5.08	6.17	8.86	0.586667	6.70333	0.0844839	-3.56518	0.00401772	si:ch211-250e5.3 [Source:NCBI gene;Acc:561392]
	ENSDARG00000096091	BX927253.2	0.08	0	0.03	0.68	0.44	1.32	0.0366667	0.813333	0.0324175	-4.94709	0.00165761	-
	ENSDARG00000096095	buc	0	0.04	0.19	3.97	3.6	5.65	0.0766667	4.40667	0.0161821	-5.94946	1.24804e-12	bucky ball [Source:ZFIN;Acc:ZDB-GENE-070117-694]
	ENSDARG00000096229	si:dkey-260c8.8	0	0.07	0.04	0.29	0.53	0.52	0.0366667	0.446667	0.079007	-3.66188	0.0185844	si:dkey-260c8.8 [Source:ZFIN;Acc:ZDB-GENE-030131-5375]
	ENSDARG00000096533	rltgr	139.53	181.09	270.87	82.42	75.1	76.37	197.163	77.9633	2.24372	1.16589	0.0160332	RAMP-like triterpene glycoside receptor [Source:ZFIN;Acc:ZDB-GENE-100727-4]
	ENSDARG00000096554	si:dkey-25o16.4	0.04	0.05	0.04	0.5	0.21	0.24	0.0433333	0.316667	0.122339	-3.03104	0.00263593	si:dkey-25o16.4 [Source:ZFIN;Acc:ZDB-GENE-030131-969]
	ENSDARG00000096579	si:dkey-9c18.3	0	0	0	2.3	0.53	3.43	0	2.08667	0.0125047	-6.32139	0.0106312	si:dkey-9c18.3 [Source:ZFIN;Acc:ZDB-GENE-121214-321]
	ENSDARG00000096603	bmb	0.13	0.08	0.05	0.62	0.52	0.95	0.0866667	0.696667	0.0612356	-4.02948	0.000195317	brambleberry [Source:NCBI gene;Acc:559540]
	ENSDARG00000096628	buc2l	0	0.02	0.04	0.93	0.57	1.56	0.02	1.02	0.017941	-5.8006	1.92729e-06	bucky ball 2-like [Source:ZFIN;Acc:ZDB-GENE-030131-6407]
	ENSDARG00000096859	si:ch211-286b4.4	0.47	0.69	1.41	0.17	0.06	0	0.856667	0.0766667	12.8604	3.68487	0.00533377	si:ch211-286b4.4 [Source:ZFIN;Acc:ZDB-GENE-131127-605]
	ENSDARG00000097066	BX322555.1	0	0	0	2.2	4.94	2.6	0	3.24667	0.00756597	-7.04626	0.000138077	-
	ENSDARG00000097074	BX322555.2	0	0	0	1.34	2.93	1.01	0	1.76	0.00715885	-7.12606	0.000143995	-
	ENSDARG00000097205	ulk2	4.18	11.69	3.39	43.94	13.02	21.66	6.42	26.2067	0.249534	-2.00269	0.0249438	unc-51 like autophagy activating kinase 2 [Source:ZFIN;Acc:ZDB-GENE-090218-30]
	ENSDARG00000097247	BX322555.3	0	0	0.05	18.33	12.29	13.29	0.0166667	14.6367	0.00327634	-8.2537	5.83409e-14	-
	ENSDARG00000097353	BX324164.3	1.17	1.07	0.98	4.29	5.18	4.48	1.07333	4.65	0.217414	-2.20148	0.0230724	-
	ENSDARG00000097507	BX324164.4	0.06	0.39	0.18	0.93	1.9	1.79	0.21	1.54	0.126387	-2.98408	0.0136072	-
	ENSDARG00000097976	CR812464.1	1.85	0.51	1.56	5.68	6.34	6.93	1.30667	6.31667	0.132975	-2.91077	0.000182899	-
	ENSDARG00000098397	FP016106.1	0.44	0.04	0.04	0.55	0.17	0.82	0.173333	0.513333	0.0673998	-3.89111	7.04952e-05	sterile alpha motif domain-containing protein 9-like [Source:NCBI gene;Acc:101882579]
	ENSDARG00000098414	ninl	0.03	0.05	1.6	3.76	0.22	0.59	0.56	1.52333	0.0769979	-3.69904	0.000650933	ninein-like [Source:ZFIN;Acc:ZDB-GENE-130530-768]
	ENSDARG00000098739	h2af1al	0.68	1.38	13.4	23.11	36.9	66.85	5.15333	42.2867	0.107634	-3.2158	0.0268855	H2A histone family member 1a like [Source:NCBI gene;Acc:100332229]
	ENSDARG00000098999	si:ch73-311h14.2	2.03	0.98	3.38	0.1	0.08	0.54	2.13	0.24	7.63439	2.93251	0.0137687	si:ch73-311h14.2 [Source:ZFIN;Acc:ZDB-GENE-030131-1610]
	ENSDARG00000099044	BX548000.1	0	0	0	6.7	3.14	6.05	0	5.29667	0.00239061	-8.70841	2.66905e-08	-
	ENSDARG00000099060	zgc:111868	0.07	0.14	0.56	7.31	4.02	7.05	0.256667	6.12667	0.0350913	-4.83274	1.44166e-09	zgc:111868 [Source:ZFIN;Acc:ZDB-GENE-050809-138]
	ENSDARG00000099076	CU467646.4	0	0	0.02	1.64	1.08	3.24	0.00666667	1.98667	0.0033539	-8.21994	4.039e-07	mucin-2-like [Source:NCBI gene;Acc:108179180]
	ENSDARG00000099148	bzw1b	25.95	33.68	39.19	275.07	63.39	299.61	32.94	212.69	0.139091	-2.8459	0.000240163	basic leucine zipper and W2 domains 1b [Source:NCBI gene;Acc:406812]
	ENSDARG00000099169	cxcl8b.3	0.27	0.18	1.07	3.26	0.68	6.71	0.506667	3.55	0.11497	-3.12068	0.0225792	chemokine (C-X-C motif) ligand 8b, duplicate 3 [Source:ZFIN;Acc:ZDB-GENE-111004-1]
	ENSDARG00000099178	ABCD2	0.27	0.05	0.08	4.81	11.99	0.41	0.133333	5.73667	0.0224204	-5.47904	0.000180947	ATP binding cassette subfamily D member 2 [Source:HGNC Symbol;Acc:HGNC:66]
	ENSDARG00000099194	CABZ01058261.1	0.05	0.13	0.24	0.57	0.76	0.68	0.14	0.67	0.186778	-2.4206	0.0186653	inner centromere protein [Source:NCBI gene;Acc:572121]
	ENSDARG00000099227	galnt13	0	0	0	0.05	1.1	0.01	0	0.386667	0.00732261	-7.09343	0.0161048	UDP-N-acetyl-alpha-D-galactosamine:polypeptide N-acetylgalactosaminyltransferase 13 [Source:ZFIN;Acc:ZDB-GENE-091204-444]
	ENSDARG00000099247	si:dkey-68o6.5	0	0.05	0.05	0.36	0.41	0.62	0.0333333	0.463333	0.0581228	-4.10475	0.00612407	si:dkey-68o6.5 [Source:ZFIN;Acc:ZDB-GENE-030131-5416]
	ENSDARG00000099439	serp1	40.3	13.4	47.51	93.97	86.81	124	33.7367	101.593	0.292664	-1.77268	0.0149947	stress-associated endoplasmic reticulum protein 1 [Source:ZFIN;Acc:ZDB-GENE-030131-8741]
	ENSDARG00000099775	CABZ01074307.1	4.35	2.08	7.71	0.46	0.85	0.72	4.71333	0.676667	7.06854	2.82141	0.000387287	-
	ENSDARG00000099801	topaz1	0	0	0.01	0.05	0.1	0.06	0.00333333	0.07	0.0322728	-4.95354	0.0430789	testis and ovary specific PAZ domain containing 1 [Source:ZFIN;Acc:ZDB-GENE-130117-1]
	ENSDARG00000099918	arl4aa	1.29	1.13	1.83	3.58	4.85	3.43	1.41667	3.95333	0.324987	-1.62155	0.0115731	ADP-ribosylation factor-like 4aa [Source:ZFIN;Acc:ZDB-GENE-040426-1878]
	ENSDARG00000099961	bnip3	12.86	10.05	13.47	5.71	3.05	4.15	12.1267	4.30333	2.47092	1.30505	0.00682426	BCL2 interacting protein 3 [Source:ZFIN;Acc:ZDB-GENE-030131-8060]
	ENSDARG00000099967	CU929143.1	0.57	0.17	0.25	5.8	6.3	12.64	0.33	8.24667	0.012339	-6.34063	3.65806e-22	-
	ENSDARG00000100019	arhgap11a	0.03	0.05	0.02	0.17	0.49	0.44	0.0333333	0.366667	0.0805663	-3.63368	0.0229255	Rho GTPase activating protein 11A [Source:ZFIN;Acc:ZDB-GENE-040426-2562]
	ENSDARG00000100236	cspp1a	0	0.02	0	0.16	0.31	0.34	0.00666667	0.27	0.0269797	-5.21198	0.0230071	centrosome and spindle pole associated protein 1a [Source:ZFIN;Acc:ZDB-GENE-120709-73]
	ENSDARG00000100295	ccl39.3	3.97	3.02	1.6	0.38	0.36	1.08	2.86333	0.606667	7.99653	2.99937	0.00622093	chemokine (C-C motif) ligand 39, duplicate 3 [Source:ZFIN;Acc:ZDB-GENE-131121-94]
	ENSDARG00000100528	map1lc3c	0.31	0.06	1.94	4.67	7.35	8.2	0.77	6.74	0.0953422	-3.39074	0.00933599	microtubule-associated protein 1 light chain 3 gamma [Source:ZFIN;Acc:ZDB-GENE-040426-1080]
	ENSDARG00000100535	ecm1a	0	0	0	0.15	5.07	0.24	0	1.82	0.0109216	-6.51668	0.0436041	extracellular matrix protein 1a [Source:ZFIN;Acc:ZDB-GENE-121204-1]
	ENSDARG00000100558	slbp	0.23	0.62	0.96	2.74	1.66	2.97	0.603333	2.45667	0.190916	-2.38899	0.0172575	stem-loop binding protein [Source:ZFIN;Acc:ZDB-GENE-030131-9686]
	ENSDARG00000100635	chia.1	0.05	0.04	0	0.13	1.97	0.79	0.03	0.963333	0.0265917	-5.23288	0.00227401	chitinase, acidic.1 [Source:ZFIN;Acc:ZDB-GENE-040426-1994]
	ENSDARG00000100741	cdc20	0.39	0.1	0.35	4.26	3.63	4.07	0.28	3.98667	0.0594929	-4.07114	7.78e-09	cell division cycle 20 homolog [Source:ZFIN;Acc:ZDB-GENE-040426-2044]
	ENSDARG00000100826	hif1al	2.51	7.46	6.39	51.87	13.66	28.65	5.45333	31.3933	0.159005	-2.65285	0.00185936	hypoxia inducible factor 1 subunit alpha, like [Source:ZFIN;Acc:ZDB-GENE-040426-1315]
	ENSDARG00000100918	prc1a	0.01	0.03	0.01	0.07	0.19	0.35	0.0166667	0.203333	0.0800449	-3.64305	0.0384821	protein regulator of cytokinesis 1a [Source:ZFIN;Acc:ZDB-GENE-020801-3]
	ENSDARG00000100979	CABZ01075618.1	0.04	0.12	0.11	2.06	1.96	7.4	0.09	3.80667	0.0202399	-5.62666	5.00823e-08	pregnancy zone protein-like [Source:NCBI gene;Acc:103909927]
	ENSDARG00000100986	CABZ01117503.1	14.34	7.48	8.55	2.92	0.36	0.61	10.1233	1.29667	7.29501	2.86691	0.00676324	inhibin beta B chain-like [Source:NCBI gene;Acc:100329520]
	ENSDARG00000101008	soul4	4.22	5.46	6.13	2.51	2.76	2.33	5.27	2.53333	2.03998	1.02855	0.0253585	heme-binding protein soul4 [Source:ZFIN;Acc:ZDB-GENE-110718-1]
	ENSDARG00000101037	asf1ba	0	0.18	0.16	1.07	0.85	0.69	0.113333	0.87	0.121153	-3.04509	0.0351367	anti-silencing function 1Ba histone chaperone [Source:NCBI gene;Acc:386897]
	ENSDARG00000101072	cnot6b	1.21	0.98	0.82	0.34	0.32	0.38	1.00333	0.346667	2.50011	1.32199	0.035211	CCR4-NOT transcription complex, subunit 6b [Source:ZFIN;Acc:ZDB-GENE-071004-97]
	ENSDARG00000101127	map1lc3b	15.61	16.48	20.04	5.51	6.81	5.31	17.3767	5.87667	2.62677	1.39329	0.000219255	microtubule-associated protein 1 light chain 3 beta [Source:ZFIN;Acc:ZDB-GENE-030131-1145]
	ENSDARG00000101652	haus6	0.08	1.18	0.65	1.04	0.92	10.42	0.636667	4.12667	0.135905	-2.87933	0.0196325	HAUS augmin-like complex, subunit 6 [Source:NCBI gene;Acc:558814]
	ENSDARG00000101670	kntc1	0.02	0.04	0.01	0.22	0.17	0.11	0.0233333	0.166667	0.112777	-3.14846	0.0206571	kinetochore associated 1 [Source:ZFIN;Acc:ZDB-GENE-050208-92]
	ENSDARG00000101726	ces2b	31.88	28.07	25.5	11.81	11.37	8.85	28.4833	10.6767	2.207	1.14209	0.00625558	carboxylesterase 2b [Source:ZFIN;Acc:ZDB-GENE-041014-96]
	ENSDARG00000101787	zgc:162592	0.1	0.03	0.02	0.47	0.5	0.27	0.05	0.413333	0.0969984	-3.3659	0.0314678	zgc:162592 [Source:ZFIN;Acc:ZDB-GENE-030131-5400]
	ENSDARG00000102048	slc25a43	0.92	1.18	1.84	7.35	4.02	6.71	1.31333	6.02667	0.191498	-2.3846	1.82991e-05	solute carrier family 25 member 43 [Source:NCBI gene;Acc:796731]
	ENSDARG00000102050	MCOLN3	0.03	0	0	0.37	0.34	0.43	0.01	0.38	0.0201982	-5.62963	0.00544275	mucolipin 3b [Source:NCBI gene;Acc:100001113]
	ENSDARG00000102540	CR450832.1	0.73	0.22	1.87	8.6	4.7	2.88	0.94	5.39333	0.13262	-2.91463	0.0087384	sb:cb449 [Source:NCBI gene;Acc:100151018]
	ENSDARG00000102624	kif22	0.06	0.12	0.16	0.47	0.67	1	0.113333	0.713333	0.140242	-2.83401	0.00877634	kinesin family member 22 [Source:NCBI gene;Acc:561788]
	ENSDARG00000102636	trmt9b	0	0	0	0.03	0.42	0.25	0	0.233333	0.0148668	-6.07176	0.0361822	tRNA methyltransferase 9B [Source:ZFIN;Acc:ZDB-GENE-030131-4851]
	ENSDARG00000102640	pdia3	347.98	314.18	446.49	111.63	118.44	114.75	369.55	114.94	2.81208	1.49164	4.039e-07	protein disulfide isomerase family A, member 3 [Source:ZFIN;Acc:ZDB-GENE-031002-9]
	ENSDARG00000102829	cobll1b	22.17	21.27	38.88	10.86	11.56	7.3	27.44	9.90667	2.3642	1.24135	0.0203982	cordon-bleu WH2 repeat protein-like 1b [Source:ZFIN;Acc:ZDB-GENE-120313-6]
	ENSDARG00000102877	bphl	4.85	4.18	5.38	2.42	1.94	1.73	4.80333	2.03	2.09426	1.06644	0.0184918	biphenyl hydrolase like [Source:ZFIN;Acc:ZDB-GENE-170623-2]
	ENSDARG00000102892	h1m	0.15	0.86	1.54	8.41	10.29	21.58	0.85	13.4267	0.0436296	-4.51855	6.91456e-08	linker histone H1M [Source:ZFIN;Acc:ZDB-GENE-030131-5614]
	ENSDARG00000102972	CABZ01075125.1	1.28	0.31	0.33	5.66	2.58	1.73	0.64	3.32333	0.173886	-2.52379	0.022673	-
	ENSDARG00000103024	zgc:175136	0.07	0.55	0.49	5.95	5.43	10.2	0.37	7.19333	0.0338405	-4.8851	5.07916e-11	zgc:175136 [Source:ZFIN;Acc:ZDB-GENE-080204-122]
	ENSDARG00000103199	si:dkey-247k7.2	0	0	0.12	1.12	2.25	2.08	0.04	1.81667	0.0323906	-4.94828	0.0106552	si:dkey-247k7.2 [Source:ZFIN;Acc:ZDB-GENE-031118-45]
	ENSDARG00000103271	pla2g15	18.47	13.82	21.42	7.64	8.98	6.25	17.9033	7.62333	2.06396	1.04541	0.0135797	phospholipase A2, group XV [Source:ZFIN;Acc:ZDB-GENE-030131-6948]
	ENSDARG00000103342	wu:fa56d06	5.27	5.7	4.26	1.65	1.64	1.64	5.07667	1.64333	2.78826	1.47936	0.00625105	wu:fa56d06 [Source:ZFIN;Acc:ZDB-GENE-030131-9298]
	ENSDARG00000103699	ptpn13	5.49	7.07	8.88	3.42	2.01	1.5	7.14667	2.31	2.7043	1.43525	0.0115734	protein tyrosine phosphatase non-receptor type 13 [Source:ZFIN;Acc:ZDB-GENE-070410-72]
	ENSDARG00000104016	si:dkey-151j17.4	0	0	0	0.13	0.17	0.09	0	0.13	0.0159876	-5.9669	0.0217158	si:dkey-151j17.4 [Source:ZFIN;Acc:ZDB-GENE-141222-13]
	ENSDARG00000104047	si:ch211-262i1.3	2.52	1.56	2.94	1.43	2.78	1.4	2.34	1.87	2.70212	1.43409	0.0139218	si:ch211-262i1.3 [Source:ZFIN;Acc:ZDB-GENE-141222-7]
	ENSDARG00000104054	mlxipl	6.9	10.79	12.09	4.51	3.48	2.36	9.92667	3.45	2.77888	1.4745	0.0250746	MLX interacting protein like [Source:ZFIN;Acc:ZDB-GENE-100922-66]
	ENSDARG00000104114	kmt5ab	0.05	0.61	0.15	2.03	1.62	1.36	0.27	1.67	0.0739458	-3.75739	0.000128039	lysine methyltransferase 5Ab [Source:ZFIN;Acc:ZDB-GENE-071004-17]
	ENSDARG00000104170	si:dkey-208k4.2	0	0	0.47	1.98	2.79	3.93	0.156667	2.9	0.0476781	-4.39053	0.00562611	si:dkey-208k4.2 [Source:ZFIN;Acc:ZDB-GENE-030131-6124]
	ENSDARG00000104186	fbxo43	0	0	0	0.24	0.37	0.4	0	0.336667	0.0129834	-6.26719	0.00363029	F-box protein 43 [Source:ZFIN;Acc:ZDB-GENE-040426-1645]
	ENSDARG00000104207	pcyt1bb	24.42	17.01	21.7	62.63	68.7	89.2	21.0433	73.51	0.215429	-2.21472	1.78524e-06	phosphate cytidylyltransferase 1, choline, beta b [Source:ZFIN;Acc:ZDB-GENE-051120-48]
	ENSDARG00000104217	gpc2	0.21	0.04	0.09	0.05	2.21	1.15	0.113333	1.13667	0.0843622	-3.56726	0.0495375	glypican 2 [Source:ZFIN;Acc:ZDB-GENE-050302-31]
	ENSDARG00000104458	rnasekb	0.09	0.36	0.24	4.7	3.42	5.5	0.23	4.54	0.0480362	-4.37974	3.29812e-07	ribonuclease, RNase K b [Source:NCBI gene;Acc:336290]
	ENSDARG00000104472	si:ch211-39i2.2	0.33	0.26	0.45	1.67	1.95	1.97	0.346667	1.86333	0.164906	-2.60029	2.54562e-05	si:ch211-39i2.2 [Source:ZFIN;Acc:ZDB-GENE-041008-126]
	ENSDARG00000104487	mthfs	30.74	31.03	52.54	7.68	4.69	13.89	38.1033	8.75333	5.52938	2.46712	6.82279e-05	5,10-methenyltetrahydrofolate synthetase (5-formyltetrahydrofolate cyclo-ligase) [Source:ZFIN;Acc:ZDB-GENE-130103-5]
	ENSDARG00000104629	SLC16A6	2.67	5.28	0.51	24.32	9.56	1.56	2.82	11.8133	0.0273734	-5.19108	0.000758431	monocarboxylate transporter 7-like [Source:NCBI gene;Acc:103911912]
	ENSDARG00000104654	leap2	10.78	14.98	15.39	2.71	0.08	1.34	13.7167	1.37667	8.76481	3.13172	0.0149441	liver-expressed antimicrobial peptide 2 [Source:ZFIN;Acc:ZDB-GENE-081022-131]
	ENSDARG00000104818	ces2b	10.08	8.74	7.35	3.58	1.77	3.11	8.72333	2.82	2.87095	1.52153	0.0478097	carboxylesterase 2b [Source:ZFIN;Acc:ZDB-GENE-041014-96]
	ENSDARG00000104919	si:ch211-153b23.3	0	0.03	0	0.11	0.79	0.29	0.01	0.396667	0.0252546	-5.30731	0.0130724	si:ch211-153b23.3 [Source:ZFIN;Acc:ZDB-GENE-141216-408]
	ENSDARG00000105034	zdhhc18b	0.03	0.07	0.07	0.55	0.61	0.33	0.0566667	0.496667	0.103932	-3.26629	0.0056504	zinc finger DHHC-type containing 18b [Source:ZFIN;Acc:ZDB-GENE-030131-6315]
	ENSDARG00000105043	si:dkey-152b24.6	0.2	0.32	1.17	6	4.94	11.55	0.563333	7.49667	0.0691643	-3.85383	1.64914e-05	si:dkey-152b24.6 [Source:ZFIN;Acc:ZDB-GENE-100922-31]
	ENSDARG00000105127	si:ch211-155e24.3	1.72	1.06	2.73	0.66	0.55	0.4	1.83667	0.536667	2.94965	1.56054	0.0329417	si:ch211-155e24.3 [Source:ZFIN;Acc:ZDB-GENE-070912-116]
	ENSDARG00000105346	zp2.2	0	0.65	1.11	6.05	8.56	12.9	0.586667	9.17	0.0558099	-4.16333	0.000249099	zona pellucida glycoprotein 2, tandem duplicate 2 [Source:ZFIN;Acc:ZDB-GENE-010622-1]
	ENSDARG00000105369	si:ch73-122k23.1	4.31	11.78	5.39	0.2	1.87	0.27	7.16	0.78	8.62057	3.10778	0.00910309	si:ch73-122k23.1 [Source:ZFIN;Acc:ZDB-GENE-160113-35]
	ENSDARG00000105499	zgc:175135	0	0.32	0.61	7.99	8.27	14.2	0.31	10.1533	0.0260034	-5.26516	3.52241e-09	zgc:175135 [Source:ZFIN;Acc:ZDB-GENE-080214-1]
	ENSDARG00000105568	si:ch211-194p6.10	6.86	1.48	12.94	0.16	1.21	1.46	7.09333	0.943333	8.40569	3.07137	0.0112265	si:ch211-194p6.10 [Source:ZFIN;Acc:ZDB-GENE-160728-3]
	ENSDARG00000105712	CU467646.8	0.2	0.34	0.67	13.66	13.17	24.94	0.403333	17.2567	0.0137335	-6.18616	7.96837e-18	-
	ENSDARG00000105727	CABZ01069022.2	0	0	0.27	2.86	1.37	1.36	0.09	1.86333	0.0507401	-4.30073	0.0064185	-
	ENSDARG00000107226	si:dkeyp-98a7.3	0	0.9	3.98	17.91	17.21	22.95	1.62667	19.3567	0.0754995	-3.72739	0.00429958	si:dkeyp-98a7.3 [Source:ZFIN;Acc:ZDB-GENE-050208-679]
	ENSDARG00000109055	ftr81	0.07	0	0.08	0.4	0.58	0.27	0.05	0.416667	0.0991284	-3.33456	0.0157502	finTRIM family, member 81 [Source:ZFIN;Acc:ZDB-GENE-060810-168]
	ENSDARG00000109743	BX324227.2	0	0	0	0.43	0.56	0.31	0	0.433333	0.00295392	-8.40315	5.84455e-08	-
	ENSDARG00000110137	si:dkey-240e12.6	0.32	2.97	1.67	24.75	22.44	19.34	1.65333	22.1767	0.0817503	-3.61263	3.50804e-06	si:dkey-240e12.6 [Source:ZFIN;Acc:ZDB-GENE-050208-367]
	ENSDARG00000110315	CT583728.11	0	0.02	0.01	1.94	0.45	0.32	0.01	0.903333	0.0199661	-5.64631	0.00305345	-
	ENSDARG00000110949	BX324227.3	0	0	0	0.43	0.56	0.31	0	0.433333	0.00295392	-8.40315	5.84455e-08	-
	ENSDARG00000111237	CT583728.13	0	0.02	0.01	1.67	0.45	0.3	0.01	0.806667	0.022494	-5.47432	0.00434971	-
	ENSDARG00000111240	dhrs13a.2	0	0	0.22	1.13	1.36	1.14	0.0733333	1.21	0.0578376	-4.11185	0.0186653	dehydrogenase/reductase (SDR family) member 13a, tandem duplicate 2 [Source:ZFIN;Acc:ZDB-GENE-040912-69]
	ENSDARG00000111734	CABZ01059626.1	0	0.1	0.21	4.65	4.57	9.81	0.103333	6.34333	0.0132989	-6.23255	1.10966e-12	-
	ENSDARG00000112844	si:dkey-65b13.8	0	0.1	0.11	0.26	6.67	1.38	0.07	2.77	0.0227716	-5.45662	0.000800677	si:dkey-65b13.8 [Source:ZFIN;Acc:ZDB-GENE-041014-336]
	ENSDARG00000113320	si:dkey-88n24.5	1.53	0.22	0.46	15.59	1.52	11.05	0.736667	9.38667	0.0897003	-3.47874	0.00452055	si:dkey-88n24.5 [Source:ZFIN;Acc:ZDB-GENE-041014-85]
	ENSDARG00000114670	ube2c	0.19	0.22	0.31	1.61	1.82	2.38	0.24	1.93667	0.113831	-3.13503	0.00341233	ubiquitin-conjugating enzyme E2C [Source:ZFIN;Acc:ZDB-GENE-051030-48]
	ENSDARG00000114958	zp3	0	0.53	1.86	11.68	15.08	31.81	0.796667	19.5233	0.0343392	-4.864	0.000114423	zona pellucida glycoprotein 3 [Source:ZFIN;Acc:ZDB-GENE-991129-7]
	ENSDARG00000115205	zgc:171445	0.07	0.38	0.5	12.27	13.03	16.85	0.316667	14.05	0.0219843	-5.50738	8.6605e-17	zgc:171445 [Source:ZFIN;Acc:ZDB-GENE-080205-2]
	ENSDARG00000115301	lurap1	0.02	0.09	0.11	0.26	0.73	0.31	0.0733333	0.433333	0.182343	-2.45527	0.0250746	leucine rich adaptor protein 1 [Source:ZFIN;Acc:ZDB-GENE-070928-35]
	ENSDARG00000115457	zp3.2	0.36	1.08	2.41	16.43	17.36	40.75	1.28333	24.8467	0.0428719	-4.54382	2.85254e-08	zona pellucida glycoprotein 3, tandem duplicate 2 [Source:ZFIN;Acc:ZDB-GENE-050626-121]
	ENSDARG00000115573	CR759836.1	2.16	2.28	21.24	1.26	0.77	0.71	8.56	0.913333	7.5772	2.92167	0.0147124	5-hydroxytryptamine receptor 3A-like [Source:NCBI gene;Acc:101885757]
	ENSDARG00000115817	si:dkey-46g23.2	0	0	0.03	8.64	8.01	7.68	0.01	8.11	0.00618997	-7.33585	1.65786e-11	si:dkey-46g23.2 [Source:ZFIN;Acc:ZDB-GENE-070705-476]
	ENSDARG00000115978	AL935186.10	0	0	0	6.83	3.07	3.03	0	4.31	0.0141563	-6.14241	0.00707501	-
	ENSDARG00000116005	zgc:171446	0	0.05	0	1.47	1.35	2.41	0.0166667	1.74333	0.00384072	-8.02441	1.76024e-09	zgc:171446 [Source:ZFIN;Acc:ZDB-GENE-080205-1]
	ENSDARG00000116066	MFAP4	0.08	0	0	0.31	1.88	17.55	0.0266667	6.58	0.00265637	-8.55633	0.000113607	microfibril-associated glycoprotein 4-like [Source:NCBI gene;Acc:100334800]
	ENSDARG00000116193	LO018315.6	0.07	0	0.35	27.83	4.44	20.47	0.14	17.58	0.0228406	-5.45225	1.12858e-07	uncharacterized LOC100334068 [Source:NCBI gene;Acc:100334068]
	ENSDARG00000116512	CR792441.7	0	0.48	0.62	26.99	7.85	45.54	0.366667	26.7933	0.020971	-5.57546	1.86642e-08	-
	ENSDARG00000117089	CKS2	0.73	0.39	1.03	2.18	3.26	5.19	0.716667	3.54333	0.19475	-2.3603	0.00912	zgc:86839 [Source:ZFIN;Acc:ZDB-GENE-040625-102]
	ENSDARG00000117285	CABZ01059627.3	0	0	0.04	2.42	1.86	3.95	0.0133333	2.74333	0.00468848	-7.73666	2.12841e-14	mucin-17-like [Source:NCBI gene;Acc:108191474]
	ENSDARG00000117632	CU019646.1	0	0	0.04	0.14	0.73	0.46	0.0133333	0.443333	0.0260789	-5.26097	0.00153103	uncharacterized LOC110439932 [Source:NCBI gene;Acc:110439932]
	ENSDARG00000117638	FO704909.2	0	0	0	0.46	0.18	0.18	0	0.273333	0.0104117	-6.58566	0.00150944	-
	ENSDARG00000117778	LO017716.1	0	0	0	0.36	0.13	0.29	0	0.26	0.0175107	-5.83562	0.0212125	uncharacterized LOC110439861 [Source:NCBI gene;Acc:110439861]

## Sheet: Table S4
	Table S4. The DEGs in F50_vs_CK (fold change > 2 and adjusted p < 0.05).
	Gene ID	Gene Name	F50_1	F50_2	F50_3	CK_1	CK_2	CK_3	F50_mean	CK_mean	FC(F50/CK)	Log2FC(F50/CK)	Padjust	Gene Description
	ENSDARG00000002167	cacnb1	4.1	2.71	0.4	0	0	0.07	2.40333	0.0233333	86.888	6.44109	0.00367585	calcium channel, voltage-dependent, beta 1 subunit [Source:ZFIN;Acc:ZDB-GENE-040718-399]
	ENSDARG00000002840	si:dkey-28b4.8	2.54	2.87	3.24	0.82	0.53	0.89	2.88333	0.746667	2.91641	1.5442	0.0352022	si:dkey-28b4.8 [Source:ZFIN;Acc:ZDB-GENE-090501-2]
	ENSDARG00000002986	gda	14.27	12.35	13.95	38.89	23.39	68.09	13.5233	43.4567	0.239038	-2.06469	0.0309321	guanine deaminase [Source:ZFIN;Acc:ZDB-GENE-050522-434]
	ENSDARG00000003854	acsl1b	2.33	0.35	1.94	19.46	14.39	7.44	1.54	13.7633	0.0778259	-3.68361	0.000123742	acyl-CoA synthetase long chain family member 1b [Source:ZFIN;Acc:ZDB-GENE-040801-88]
	ENSDARG00000006409	mapk12b	0.88	1.27	0.96	5.22	2.21	5.26	1.03667	4.23	0.188604	-2.40657	0.00436998	mitogen-activated protein kinase 12b [Source:ZFIN;Acc:ZDB-GENE-041210-123]
	ENSDARG00000007697	fabp7a	55.97	24.55	26.85	136.98	205.97	203.06	35.79	182.003	0.167336	-2.57918	0.00392137	fatty acid binding protein 7, brain, a [Source:ZFIN;Acc:ZDB-GENE-000627-1]
	ENSDARG00000007836	ctsla	199.99	118.8	184.26	22.1	24.9	29.7	167.683	25.5667	5.15616	2.3663	0.000345533	cathepsin La [Source:ZFIN;Acc:ZDB-GENE-030131-106]
	ENSDARG00000007869	ehd3	0.45	0.92	1.38	4.09	1.14	4.45	0.916667	3.22667	0.203538	-2.29663	0.0427481	EH-domain containing 3 [Source:ZFIN;Acc:ZDB-GENE-041014-352]
	ENSDARG00000008014	nudt17	24.85	17.5	41.03	6.6	4.35	5.74	27.7933	5.56333	3.59336	1.84533	0.0066224	nudix (nucleoside diphosphate linked moiety X)-type motif 17 [Source:NCBI gene;Acc:556651]
	ENSDARG00000008275	klhl24b	12.9	12.28	12.42	4.27	2.82	1.87	12.5333	2.98667	3.52655	1.81826	0.0286729	kelch-like family member 24b [Source:ZFIN;Acc:ZDB-GENE-040426-1185]
	ENSDARG00000008884	hprt1	2.59	0.96	2.66	7.96	8.11	11.54	2.07	9.20333	0.147789	-2.75839	0.00436998	hypoxanthine phosphoribosyltransferase 1 [Source:ZFIN;Acc:ZDB-GENE-040426-1918]
	ENSDARG00000009351	fgf6a	0.08	0.65	1.25	6.62	3.91	4.38	0.66	4.97	0.101084	-3.30637	0.00118205	fibroblast growth factor 6a [Source:ZFIN;Acc:ZDB-GENE-980526-559]
	ENSDARG00000010641	slc20a1b	19.45	7.7	11.4	97.48	73.18	60.18	12.85	76.9467	0.137706	-2.86034	0.000453565	solute carrier family 20 member 1b [Source:NCBI gene;Acc:321541]
	ENSDARG00000011122	pptc7a	1.41	7.29	7.43	61.83	12.63	41.75	5.37667	38.7367	0.0883214	-3.50109	0.000155621	PTC7 protein phosphatase homolog a [Source:NCBI gene;Acc:492506]
	ENSDARG00000011373	mknk2a	3.69	1.34	1.77	21.32	8.84	7.36	2.26667	12.5067	0.162645	-2.6202	0.0216702	MAPK interacting serine/threonine kinase 2a [Source:ZFIN;Acc:ZDB-GENE-030131-6099]
	ENSDARG00000013522	pck1	1.43	7.44	5.53	330.51	108.38	222.41	4.8	220.433	0.0135731	-6.2031	4.02253e-15	phosphoenolpyruvate carboxykinase 1 (soluble) [Source:ZFIN;Acc:ZDB-GENE-030909-11]
	ENSDARG00000013784	zgc:77158	6.48	4.37	9.88	31.36	19.01	21.62	6.91	23.9967	0.231827	-2.10888	0.000287937	zgc:77158 [Source:ZFIN;Acc:ZDB-GENE-040426-1799]
	ENSDARG00000014891	robo2	8.85	8.62	10.75	2.32	3.14	1.03	9.40667	2.16333	3.50596	1.80981	0.0319158	roundabout, axon guidance receptor, homolog 2 (Drosophila) [Source:ZFIN;Acc:ZDB-GENE-001019-1]
	ENSDARG00000016011	gpcpd1	16.06	18.64	44.85	43.41	56.11	76.82	26.5167	58.78	0.309464	-1.69216	0.041074	glycerophosphocholine phosphodiesterase 1 [Source:ZFIN;Acc:ZDB-GENE-060503-472]
	ENSDARG00000016154	zfp36l1a	24.84	27.01	34.1	7.89	7.28	2.61	28.65	5.92667	3.79518	1.92417	0.0168221	zinc finger protein 36, C3H type-like 1a [Source:ZFIN;Acc:ZDB-GENE-030131-9860]
	ENSDARG00000016412	agt	762.7	424.92	533.34	155.93	141.47	128.78	573.653	142.06	3.30468	1.72451	0.0399967	angiotensinogen [Source:ZFIN;Acc:ZDB-GENE-030131-1205]
	ENSDARG00000016718	mmp11b	0	0.18	0.18	0.68	0.69	1.15	0.12	0.84	0.110309	-3.18037	0.0460783	matrix metallopeptidase 11b [Source:ZFIN;Acc:ZDB-GENE-070817-2]
	ENSDARG00000016866	fam102ab	1.08	0.42	1.08	4.28	2.71	2.69	0.86	3.22667	0.182078	-2.45737	0.00031359	family with sequence similarity 102 member Ab [Source:ZFIN;Acc:ZDB-GENE-060929-412]
	ENSDARG00000017119	vps37a	0	0.05	0.03	0.76	1.45	0.78	0.0266667	0.996667	0.0208007	-5.58722	0.000263145	VPS37A subunit of ESCRT-I [Source:ZFIN;Acc:ZDB-GENE-030131-8312]
	ENSDARG00000017665	snrkb	1.15	0.98	1.12	9.05	1.92	4.08	1.08333	5.01667	0.172084	-2.53881	0.0126169	SNF related kinase b [Source:ZFIN;Acc:ZDB-GENE-040426-1724]
	ENSDARG00000018149	slc38a4	8.66	62.37	84.06	311.27	121.33	178.46	51.6967	203.687	0.17224	-2.53751	0.0417385	solute carrier family 38 member 4 [Source:ZFIN;Acc:ZDB-GENE-041010-14]
	ENSDARG00000018411	mknk1	3.54	6.11	6.69	1.41	1.95	1.1	5.44667	1.48667	2.75987	1.4646	0.045179	MAPK interacting serine/threonine kinase 1 [Source:ZFIN;Acc:ZDB-GENE-080220-11]
	ENSDARG00000018693	cdh2	53.81	10.77	15.22	3.27	3.57	3.5	26.6	3.44667	6.72327	2.74916	0.0414286	cadherin 2, type 1, N-cadherin (neuronal) [Source:NCBI gene;Acc:30291]
	ENSDARG00000019328	plxna4	3.67	7.59	5.11	1.61	1.25	1.48	5.45667	1.44667	2.86553	1.5188	0.0371081	plexin A4 [Source:NCBI gene;Acc:325938]
	ENSDARG00000020028	cps1	1.86	7.19	23.5	0.23	0.03	0.09	10.85	0.116667	39.6975	5.31098	7.24554e-06	carbamoyl-phosphate synthase 1, mitochondrial [Source:ZFIN;Acc:ZDB-GENE-081105-17]
	ENSDARG00000021374	cab39l1	0	0	0	0.07	0.65	1.3	0	0.673333	0.00299049	-8.3854	0.000347651	calcium binding protein 39, like 1 [Source:ZFIN;Acc:ZDB-GENE-040426-2897]
	ENSDARG00000021739	klhl24a	2.23	5.35	4.62	1.31	0.68	0.67	4.06667	0.886667	3.47377	1.7965	0.0444406	kelch-like family member 24a [Source:ZFIN;Acc:ZDB-GENE-061013-572]
	ENSDARG00000021896	asap3	4.36	9.49	8.73	2.69	1.64	1.6	7.52667	1.97667	3.0965	1.63064	0.015956	ArfGAP with SH3 domain, ankyrin repeat and PH domain 3 [Source:ZFIN;Acc:ZDB-GENE-050913-39]
	ENSDARG00000022045	map1ab	0.01	0.07	0.13	0.36	0.23	0.59	0.07	0.393333	0.129009	-2.95446	0.0399967	microtubule-associated protein 1Ab [Source:ZFIN;Acc:ZDB-GENE-100426-3]
	ENSDARG00000024184	narf	0.17	1.87	2.84	0.12	0	0.12	1.62667	0.08	20.4467	4.35379	0.0356646	nuclear prelamin A recognition factor [Source:NCBI gene;Acc:436614]
	ENSDARG00000025903	lgals9l1	3.69	1.26	3.6	0.27	0.64	0.36	2.85	0.423333	5.48472	2.45542	0.0438953	lectin, galactoside-binding, soluble, 9 (galectin 9)-like 1 [Source:ZFIN;Acc:ZDB-GENE-030131-9543]
	ENSDARG00000026611	socs3b	52.92	7.18	20.21	5.04	2.54	1.45	26.77	3.01	7.97237	2.99501	0.0399967	suppressor of cytokine signaling 3b [Source:ZFIN;Acc:ZDB-GENE-040426-2528]
	ENSDARG00000027222	adgrg1	3.17	4.65	4.91	0.48	0.29	0.48	4.24333	0.416667	8.10172	3.01823	7.41402e-07	adhesion G protein-coupled receptor G1 [Source:ZFIN;Acc:ZDB-GENE-030131-3671]
	ENSDARG00000028275	sult1st1	0.62	1.65	0.29	5.58	4.22	5.99	0.853333	5.26333	0.132106	-2.92024	0.0115199	sulfotransferase family 1, cytosolic sulfotransferase 1 [Source:NCBI gene;Acc:323424]
	ENSDARG00000028396	fkbp5	2.41	16.62	28.51	226.93	71	220.17	15.8467	172.7	0.0907799	-3.46148	0.00157808	FKBP prolyl isomerase 5 [Source:ZFIN;Acc:ZDB-GENE-030616-630]
	ENSDARG00000028804	ankrd9	0.09	0.09	0.1	1.63	0.93	0.4	0.0933333	0.986667	0.0735237	-3.76565	0.0399967	ankyrin repeat domain 9 [Source:ZFIN;Acc:ZDB-GENE-041114-3]
	ENSDARG00000029051	gbe1a	0.02	0.06	0.18	3.13	1.48	0.03	0.0866667	1.54667	0.0428696	-4.5439	0.0281994	glucan (1,4-alpha-), branching enzyme 1a [Source:ZFIN;Acc:ZDB-GENE-110411-171]
	ENSDARG00000029146	lrp1ab	19.62	14.03	13.37	4.35	2.26	2.14	15.6733	2.91667	4.38867	2.13378	0.00721726	low density lipoprotein receptor-related protein 1Ab [Source:ZFIN;Acc:ZDB-GENE-030131-7126]
	ENSDARG00000029219	avpr2ab	0.55	1.33	1.21	0.19	0.17	0.11	1.03	0.156667	5.18511	2.37437	0.0427481	arginine vasopressin receptor 2a, duplicate b [Source:ZFIN;Acc:ZDB-GENE-110411-48]
	ENSDARG00000029476	ldlra	11.61	9.23	12.67	62.72	34.86	47.09	11.17	48.2233	0.178208	-2.48837	1.33781e-05	low density lipoprotein receptor a [Source:ZFIN;Acc:ZDB-GENE-031217-1]
	ENSDARG00000029524	impdh1b	9.92	14.38	25.35	3.77	4.8	4.08	16.55	4.21667	2.82275	1.4971	0.017974	IMP (inosine 5'-monophosphate) dehydrogenase 1b [Source:NCBI gene;Acc:338306]
	ENSDARG00000031161	nr1d4a	8.99	8.34	9.89	1.05	2.1	0.22	9.07333	1.12333	6.60214	2.72293	0.0375506	nuclear receptor subfamily 1, group D, member 4a [Source:ZFIN;Acc:ZDB-GENE-080403-5]
	ENSDARG00000031228	podxl	4.39	4.48	5.23	8.68	5.99	12.87	4.7	9.18	0.313359	-1.67411	0.0412648	podocalyxin-like [Source:ZFIN;Acc:ZDB-GENE-030131-2805]
	ENSDARG00000031317	ppdpfb	2772.25	1145.54	1214.89	115.14	19.72	293.35	1710.89	142.737	9.79771	3.29244	0.0399967	pancreatic progenitor cell differentiation and proliferation factor b [Source:NCBI gene;Acc:336303]
	ENSDARG00000031845	mboat2a	1.11	0.77	1.2	6.26	4.93	3.98	1.02667	5.05667	0.168098	-2.57262	3.36405e-06	membrane bound O-acyltransferase domain containing 2a [Source:ZFIN;Acc:ZDB-GENE-041210-257]
	ENSDARG00000032553	egln3	2.67	8.05	3.69	14.34	9.08	9.08	4.80333	10.8333	0.26179	-1.93352	0.000410449	egl-9 family hypoxia-inducible factor 3 [Source:ZFIN;Acc:ZDB-GENE-040426-2541]
	ENSDARG00000033380	gyg2	0.55	4.02	1.93	0.09	0.05	0.15	2.16667	0.0966667	17.2393	4.10763	0.00616303	glycogenin 2 [Source:ZFIN;Acc:ZDB-GENE-080723-74]
	ENSDARG00000033957	trmt44	2.21	2.76	3.69	1.59	1.6	1.78	2.88667	1.65667	3.01804	1.59361	0.0422432	tRNA methyltransferase 44 homolog [Source:ZFIN;Acc:ZDB-GENE-041010-189]
	ENSDARG00000034013	rgmd	3.26	0	0	0	0	0	1.08667	0	1.75669e+06	20.7444	9.61155e-05	RGM domain family, member D [Source:ZFIN;Acc:ZDB-GENE-030131-561]
	ENSDARG00000034105	mtus1b	0.14	0.42	1.06	2.74	4.31	2.03	0.54	3.02667	0.0803943	-3.63676	0.00204239	microtubule associated tumor suppressor 1b [Source:ZFIN;Acc:ZDB-GENE-070619-5]
	ENSDARG00000034616	mlf2	0.56	9.33	7.55	0.14	0.72	0.3	5.81333	0.386667	7.16328	2.84062	0.0461964	myeloid leukemia factor 2 [Source:ZFIN;Acc:ZDB-GENE-050913-67]
	ENSDARG00000035875	tmem54b	3.71	1.22	3.79	10.69	11.44	9.48	2.90667	10.5367	0.21781	-2.19886	0.000182196	transmembrane protein 54b [Source:ZFIN;Acc:ZDB-GENE-060503-898]
	ENSDARG00000036074	cebpa	30.45	17.25	22.07	5.5	4.54	2.74	23.2567	4.26	4.4895	2.16655	0.00720755	CCAAT enhancer binding protein alpha [Source:ZFIN;Acc:ZDB-GENE-020111-2]
	ENSDARG00000036239	gatm	6.29	7.55	4.98	26.49	26.25	8.27	6.27333	20.3367	0.209874	-2.2524	0.0200636	glycine amidinotransferase (L-arginine:glycine amidinotransferase) [Source:NCBI gene;Acc:266799]
	ENSDARG00000036830	krt91	10.19	8.76	11.55	28.36	17.59	31.77	10.1667	25.9067	0.296555	-1.75363	0.0210526	keratin 91 [Source:ZFIN;Acc:ZDB-GENE-040801-181]
	ENSDARG00000037101	mtmr7a	0.36	0.28	0.39	0.9	2.35	1.25	0.343333	1.5	0.174354	-2.51991	0.00847094	myotubularin related protein 7a [Source:ZFIN;Acc:ZDB-GENE-060421-7754]
	ENSDARG00000037870	actb2	574.46	1130.9	1403.07	372.14	250.8	278.97	1036.14	300.637	2.54224	1.3461	0.0399967	actin, beta 2 [Source:NCBI gene;Acc:57935]
	ENSDARG00000039082	zgc:123010	4.61	3.44	7.37	12.39	8.42	12.15	5.14	10.9867	0.350326	-1.51323	0.0438953	zgc:123010 [Source:ZFIN;Acc:ZDB-GENE-051120-15]
	ENSDARG00000039116	nr5a5	71.52	198.92	199.94	44.2	39.14	32.32	156.793	38.5533	2.96711	1.56906	0.0399967	nuclear receptor subfamily 5, group A, member 5 [Source:ZFIN;Acc:ZDB-GENE-030131-4652]
	ENSDARG00000039196	greb1l	4.53	4.15	5.45	17.51	8.9	8.55	4.71	11.6533	0.319626	-1.64554	0.0210526	Danio rerio GREB1 like retinoic acid receptor coactivator (greb1l), mRNA. [Source:RefSeq mRNA;Acc:NM_001362307]
	ENSDARG00000039881	cemip	0	0.01	0.05	4.4	0.98	0.25	0.02	1.87667	0.0223153	-5.48582	0.000123742	cell migration inducing hyaluronidase 1 [Source:ZFIN;Acc:ZDB-GENE-130103-7]
	ENSDARG00000039931	slc25a33	0.54	24.47	16.25	129.42	82.09	98.7	13.7533	103.403	0.0944284	-3.40464	0.0315235	solute carrier family 25 member 33 [Source:NCBI gene;Acc:406436]
	ENSDARG00000039987	hivep2a	3.92	0.95	2.03	0.33	0.41	0.25	2.3	0.33	6.01613	2.58884	0.0288402	HIVEP zinc finger 2a [Source:ZFIN;Acc:ZDB-GENE-041014-354]
	ENSDARG00000042630	hebp2	8.23	48.48	117.78	6.59	3	7.49	58.1633	5.69333	6.78342	2.76201	0.0399967	heme binding protein 2 [Source:ZFIN;Acc:ZDB-GENE-040426-914]
	ENSDARG00000042984	fpr1	2.25	0.95	0.46	0	0	0.06	1.22	0.02	55.2076	5.78679	0.0181195	formyl peptide receptor 1 [Source:ZFIN;Acc:ZDB-GENE-121227-2]
	ENSDARG00000043542	zpr1	0	0.14	0.4	2.11	1.25	2.77	0.18	2.04333	0.0662438	-3.91607	0.000936785	ZPR1 zinc finger [Source:ZFIN;Acc:ZDB-GENE-040426-2110]
	ENSDARG00000044525	pparda	12.24	11.64	15.99	4.02	4.58	3.33	13.29	3.97667	2.62002	1.38958	0.0339156	peroxisome proliferator-activated receptor delta a [Source:ZFIN;Acc:ZDB-GENE-990415-212]
	ENSDARG00000044550	hif1al2	0.51	0.23	0.25	1.69	0.79	53.8	0.33	18.76	0.18275	-2.45206	0.0463437	hypoxia inducible factor 1 subunit alpha, like 2 [Source:ZFIN;Acc:ZDB-GENE-050211-2]
	ENSDARG00000044914	suclg2	16.65	55.68	2.04	0.74	0.46	0.41	24.79	0.536667	38.4902	5.26642	8.8907e-05	succinate-CoA ligase, GDP-forming, beta subunit [Source:ZFIN;Acc:ZDB-GENE-030114-3]
	ENSDARG00000045414	elovl2	13.5	26.38	30.34	28.38	83.98	151.16	23.4067	87.84	0.193482	-2.36973	0.0375506	ELOVL fatty acid elongase 2 [Source:ZFIN;Acc:ZDB-GENE-060421-5612]
	ENSDARG00000051816	aass	5.04	7.41	8.03	2.92	2.27	2	6.82667	2.39667	2.25836	1.17528	0.0417385	aminoadipate-semialdehyde synthase [Source:ZFIN;Acc:ZDB-GENE-061220-8]
	ENSDARG00000051912	hpxb	1442.72	266.01	346.89	101.99	117.38	58.04	685.207	92.47	5.97163	2.57812	0.0452496	hemopexin b [Source:ZFIN;Acc:ZDB-GENE-060929-800]
	ENSDARG00000051955	brms1	0.61	1.58	1.21	2.19	3.29	2.91	1.13333	2.79667	0.301776	-1.72845	0.0439209	BRMS1 transcriptional repressor and anoikis regulator [Source:ZFIN;Acc:ZDB-GENE-030616-596]
	ENSDARG00000052207	c3a.3	852.8	1171.91	1658.75	300.64	355.27	229.56	1227.82	295.157	3.07696	1.62151	0.00066655	complement component c3a, duplicate 3 [Source:ZFIN;Acc:ZDB-GENE-990415-37]
	ENSDARG00000052690	arrdc3a	17.35	9.36	15.07	2.18	0.89	1.72	13.9267	1.59667	5.67262	2.50402	0.00133894	arrestin domain containing 3a [Source:ZFIN;Acc:ZDB-GENE-030131-2913]
	ENSDARG00000054606	mrpl1	1.1	1.84	1.09	14.35	10.35	1.47	1.34333	8.72333	0.145963	-2.77632	0.048615	mitochondrial ribosomal protein L1 [Source:ZFIN;Acc:ZDB-GENE-060526-311]
	ENSDARG00000055566	mastl	14.66	22.35	34.2	59.84	56.44	73.1	23.7367	63.1267	0.284414	-1.81393	0.000936785	microtubule associated serine/threonine kinase-like [Source:NCBI gene;Acc:445215]
	ENSDARG00000056259	tmem131	1.45	1.15	3.01	9.97	4.55	3.4	1.87	5.97333	0.177575	-2.4935	0.000453565	transmembrane protein 131 [Source:ZFIN;Acc:ZDB-GENE-130530-662]
	ENSDARG00000056885	per1a	0.19	0.64	1.11	4.47	3.24	2.54	0.646667	3.41667	0.133054	-2.90992	0.000281544	period circadian clock 1a [Source:ZFIN;Acc:ZDB-GENE-011220-1]
	ENSDARG00000057590	si:ch1073-396h14.1	0.06	0.02	0.07	0.31	0.27	0.43	0.05	0.336667	0.0693521	-3.84992	0.00133894	si:ch1073-396h14.1 [Source:ZFIN;Acc:ZDB-GENE-070705-6]
	ENSDARG00000057844	zgc:171470	0	0	0.03	0.04	2.66	6.32	0.01	3.00667	0.00532387	-7.55331	0.00134091	zgc:171470 [Source:ZFIN;Acc:ZDB-GENE-080204-4]
	ENSDARG00000058297	timm13	6.11	6.91	8.71	12.31	15.35	17.47	7.24333	15.0433	0.366149	-1.4495	0.0340607	translocase of inner mitochondrial membrane 13 homolog (yeast) [Source:NCBI gene;Acc:436738]
	ENSDARG00000058371	krt5	0	0.19	0.25	5.77	1.98	3.58	0.146667	3.77667	0.0279164	-5.16274	0.00038771	keratin 5 [Source:ZFIN;Acc:ZDB-GENE-991110-23]
	ENSDARG00000059370	nr1d4b	0.96	2.95	2.99	0.04	0.07	0.05	2.3	0.0533333	33.9255	5.0843	1.13821e-05	nuclear receptor subfamily 1, group D, member 4b [Source:ZFIN;Acc:ZDB-GENE-080403-6]
	ENSDARG00000059770	cpt1aa	5.67	7.2	8.72	13.39	17.98	10.26	7.19667	13.8767	0.328987	-1.6039	0.00035367	carnitine palmitoyltransferase 1Aa (liver) [Source:ZFIN;Acc:ZDB-GENE-060503-925]
	ENSDARG00000059824	soat2	7.58	66.76	131.16	11.67	4.96	5.72	68.5	7.45	7.29141	2.8662	0.0173684	sterol O-acyltransferase 2 [Source:ZFIN;Acc:ZDB-GENE-061013-742]
	ENSDARG00000060153	h6pd	1.49	11.08	12.1	0.89	0	0.35	8.22333	0.413333	26.6802	4.7377	0.00399832	hexose-6-phosphate dehydrogenase (glucose 1-dehydrogenase) [Source:ZFIN;Acc:ZDB-GENE-110408-60]
	ENSDARG00000060316	cish	20.18	2.05	46.71	2.63	2.85	0.76	22.98	2.08	10.246	3.35699	0.0281994	cytokine inducible SH2-containing protein [Source:ZFIN;Acc:ZDB-GENE-050907-1]
	ENSDARG00000061057	cyhr1	3.27	7.34	7.01	1.9	0.83	0.81	5.87333	1.18	3.75286	1.90799	0.0398019	cysteine/histidine-rich 1 [Source:NCBI gene;Acc:767773]
	ENSDARG00000061354	foxred2	0.23	0.66	0.73	2.66	2.44	2.69	0.54	2.59667	0.154572	-2.69365	4.59396e-05	FAD-dependent oxidoreductase domain containing 2 [Source:NCBI gene;Acc:767722]
	ENSDARG00000061368	klf13	3.14	0.41	3.13	25.58	6.58	17.31	2.22667	16.49	0.100916	-3.30878	0.0138176	Kruppel-like factor 13 [Source:ZFIN;Acc:ZDB-GENE-060929-1274]
	ENSDARG00000062178	ripor1	1.76	1.39	2.42	0.46	0.3	0.07	1.85667	0.276667	5.47198	2.45206	0.0324445	RHO family interacting cell polarization regulator 1 [Source:ZFIN;Acc:ZDB-GENE-050420-32]
	ENSDARG00000062297	soat1	12.53	9.68	20.19	50.48	35.8	34.73	14.1333	40.3367	0.254592	-1.97374	0.000397381	sterol O-acyltransferase 1 [Source:ZFIN;Acc:ZDB-GENE-081105-177]
	ENSDARG00000062304	pdpk1a	1.56	2.6	3.56	0.77	0.54	0.7	2.57333	0.67	2.80078	1.48583	0.032923	3-phosphoinositide dependent protein kinase 1a [Source:ZFIN;Acc:ZDB-GENE-061013-109]
	ENSDARG00000062831	si:ch73-22o12.1	15.14	7.9	14.91	5.02	3.66	3.35	12.65	4.01	2.73475	1.45141	0.028362	si:ch73-22o12.1 [Source:ZFIN;Acc:ZDB-GENE-110411-27]
	ENSDARG00000063212	prmt2	0.75	0.88	2.01	3.01	3.22	2.8	1.21333	3.01	0.25012	-1.99931	0.00135987	protein arginine methyltransferase 2 [Source:ZFIN;Acc:ZDB-GENE-041104-1]
	ENSDARG00000067741	itpkcb	1.47	2.93	3.7	13.42	3	8.49	2.7	8.30333	0.237049	-2.07674	0.0478723	inositol-trisphosphate 3-kinase Cb [Source:ZFIN;Acc:ZDB-GENE-080225-27]
	ENSDARG00000068283	cyp2x10.2	12.39	72.38	124.26	0	0.25	0.52	69.6767	0.256667	142.193	7.15171	5.90379e-09	cytochrome P450, family 2, subfamily X, polypeptide 10.2 [Source:ZFIN;Acc:ZDB-GENE-060818-12]
	ENSDARG00000068290	si:dkey-286h2.3	1.01	2.41	3.11	5.34	5.64	2.8	2.17667	4.59333	0.305253	-1.71192	0.0375506	si:dkey-286h2.3 [Source:ZFIN;Acc:ZDB-GENE-161014-2]
	ENSDARG00000069157	tmem135	2.74	3.5	5.17	8.76	5.89	6.94	3.80333	7.19667	0.393666	-1.34496	0.0309321	transmembrane protein 135 [Source:ZFIN;Acc:ZDB-GENE-070424-70]
	ENSDARG00000069168	si:dkey-73n10.1	2.88	3.84	0.3	0.15	0.02	0.12	2.34	0.0966667	16.0893	4.00803	0.0134566	si:dkey-73n10.1 [Source:ZFIN;Acc:ZDB-GENE-030131-9311]
	ENSDARG00000069292	acot16	0.72	1.47	1.68	8.35	2.84	7.86	1.29	6.35	0.1164	-3.10284	0.00023219	acyl-CoA thioesterase 16 [Source:ZFIN;Acc:ZDB-GENE-041210-201]
	ENSDARG00000069823	proca1	0	0.01	0.02	0.19	0.96	0.03	0.01	0.393333	0.021002	-5.57333	0.0375506	protein interacting with cyclin A1 [Source:ZFIN;Acc:ZDB-GENE-110418-1]
	ENSDARG00000070132	aste1a	0.76	1.68	1.95	0.32	0.18	0.2	1.46333	0.233333	5.33693	2.41601	0.00662185	asteroid homolog 1a [Source:NCBI gene;Acc:100006826]
	ENSDARG00000071478	lnx2b	12.34	20.59	27.14	37.68	32.02	27.1	20.0233	32.2667	0.468445	-1.09405	0.0444406	ligand of numb-protein X 2b [Source:ZFIN;Acc:ZDB-GENE-040426-2500]
	ENSDARG00000071626	ptgdsb.2	0.1	0.46	0	3.91	3.01	9.24	0.186667	5.38667	0.0272263	-5.19885	0.000397381	prostaglandin D2 synthase b, tandem duplicate 2 [Source:ZFIN;Acc:ZDB-GENE-030911-3]
	ENSDARG00000073704	si:dkeyp-72g9.4	29.63	28.33	42.4	6.42	1.31	1.8	33.4533	3.17667	6.54098	2.70951	0.00620756	si:dkeyp-72g9.4 [Source:ZFIN;Acc:ZDB-GENE-031204-23]
	ENSDARG00000073872	tpst1	7.62	9.62	16.56	27.74	27.81	14.55	11.2667	23.3667	0.362536	-1.4638	0.0461832	tyrosylprotein sulfotransferase 1 [Source:NCBI gene;Acc:30677]
	ENSDARG00000074908	col6a1	1.44	2.66	6.5	0.95	0.47	0.4	3.53333	0.606667	4.09007	2.03213	0.0435295	collagen, type VI, alpha 1 [Source:ZFIN;Acc:ZDB-GENE-070501-6]
	ENSDARG00000075172	fbxo25	1.54	4.71	7.89	1.62	0.48	0.57	4.71333	0.89	4.69093	2.22987	0.0243558	F-box protein 25 [Source:ZFIN;Acc:ZDB-GENE-040801-19]
	ENSDARG00000076290	calr	2.68	2.43	1.28	13.98	6.22	9.22	2.13	9.80667	0.179179	-2.48053	0.00662185	calreticulin [Source:ZFIN;Acc:ZDB-GENE-030131-4042]
	ENSDARG00000076520	mafb	1.23	4.56	6.57	17.78	9.2	14.34	4.12	13.7733	0.210994	-2.24472	0.0146189	v-maf avian musculoaponeurotic fibrosarcoma oncogene homolog b (paralog b) [Source:NCBI gene;Acc:100537332]
	ENSDARG00000076829	ankib1b	16	7.24	7.96	1.92	1.62	1.35	10.4	1.63	5.29214	2.40385	0.00720755	ankyrin repeat and IBR domain containing 1b [Source:ZFIN;Acc:ZDB-GENE-100920-6]
	ENSDARG00000077068	si:ch211-11p18.6	18.56	15.77	16.77	39.31	1.81	33.21	17.0333	24.7767	0.0984127	-3.34501	0.0375506	si:ch211-11p18.6 [Source:ZFIN;Acc:ZDB-GENE-070912-24]
	ENSDARG00000077090	si:ch211-127b11.1	0.57	0.1	0.59	8.22	0.53	3.98	0.42	4.24333	0.0802228	-3.63984	0.0235393	si:ch211-127b11.1 [Source:ZFIN;Acc:ZDB-GENE-041210-159]
	ENSDARG00000077761	nlgn4xb	0.04	0.71	12.86	8.17	0.14	0.06	4.53667	2.79	39.1762	5.29191	0.0201409	neuroligin 4 X-linked b [Source:ZFIN;Acc:ZDB-GENE-100309-1]
	ENSDARG00000078095	cipcb	0.4	0.93	1.32	2.52	2.94	2.54	0.883333	2.66667	0.242012	-2.04685	0.00109408	CLOCK-interacting pacemaker b [Source:ZFIN;Acc:ZDB-GENE-091204-292]
	ENSDARG00000078527	lingo4b	1.5	0.04	0.05	0	0	0	0.53	0	134.634	7.0729	0.0427481	leucine rich repeat and Ig domain containing 4b [Source:ZFIN;Acc:ZDB-GENE-091214-3]
	ENSDARG00000078619	pnp5a	28.69	112.45	106.45	456.05	235.1	361.61	82.53	350.92	0.161266	-2.63249	0.000347651	purine nucleoside phosphorylase 5a [Source:ZFIN;Acc:ZDB-GENE-040426-2553]
	ENSDARG00000078725	nos1apa	1.62	2.41	2.28	0.54	0.5	0.38	2.10333	0.473333	3.3996	1.76537	0.0117329	nitric oxide synthase 1 (neuronal) adaptor protein a [Source:ZFIN;Acc:ZDB-GENE-081024-1]
	ENSDARG00000078729	ackr4a	9.66	3.96	5.15	0.52	0.79	0.48	6.25667	0.596667	8.83234	3.1428	0.00284598	atypical chemokine receptor 4a [Source:ZFIN;Acc:ZDB-GENE-070301-6]
	ENSDARG00000079144	bcl2l11	3.33	5.7	5.7	1.61	0.79	1.29	4.91	1.23	3.53656	1.82235	0.0021502	BCL2 like 11 [Source:ZFIN;Acc:ZDB-GENE-081008-1]
	ENSDARG00000079308	tor3a	4.36	1.68	1.62	11.47	11.5	8.22	2.55333	10.3967	0.24193	-2.04734	0.0205785	torsin family 3, member A [Source:ZFIN;Acc:ZDB-GENE-081104-165]
	ENSDARG00000079336	strc1	0.09	0.01	0.02	1.32	0.41	0.07	0.04	0.6	0.0321192	-4.96042	0.0210526	stereocilin 1 [Source:ZFIN;Acc:ZDB-GENE-110411-215]
	ENSDARG00000079462	si:ch211-131k2.3	0.11	0.7	1.59	5.3	1.01	3.45	0.8	3.25333	0.123108	-3.022	0.0173037	si:ch211-131k2.3 [Source:ZFIN;Acc:ZDB-GENE-121214-210]
	ENSDARG00000079463	man2b2	2.31	2.6	1.92	0	0	0	2.27667	0	464.722	8.86022	9.37701e-08	mannosidase, alpha, class 2B, member 2 [Source:ZFIN;Acc:ZDB-GENE-140106-166]
	ENSDARG00000079727	selenop2	767.84	565.42	716.23	164.9	213.9	117.36	683.163	165.387	3.25984	1.7048	0.00392137	Danio rerio selenoprotein P2 (selenop2), mRNA. [Source:RefSeq mRNA;Acc:NM_001353911]
	ENSDARG00000079892	si:dkey-183c2.4	0	0.61	0.22	15.75	0.19	6.31	0.276667	7.41667	0.027962	-5.16039	0.0152827	si:dkey-183c2.4 [Source:ZFIN;Acc:ZDB-GENE-041210-121]
	ENSDARG00000086522	zp2.5	0	0	0	12.95	15.05	17.17	0	15.0567	0.000472474	-11.0475	5.58863e-14	zona pellucida glycoprotein 2, tandem duplicate 5 [Source:ZFIN;Acc:ZDB-GENE-090306-1]
	ENSDARG00000087359	c3a.2	275.18	280.9	750.26	68.48	124.18	75.56	435.447	89.4067	3.46438	1.7926	0.0315235	complement component c3a, duplicate 2 [Source:ZFIN;Acc:ZDB-GENE-990415-36]
	ENSDARG00000087732	BX649540.1	29.37	10.27	19.89	135.51	55.93	323.59	19.8433	171.677	0.0922627	-3.43811	0.00572428	-
	ENSDARG00000087911	psme4a	0.18	0.48	1.98	0.11	0.05	0.04	0.88	0.0666667	9.05438	3.17862	0.0315235	proteasome activator subunit 4a [Source:NCBI gene;Acc:793897]
	ENSDARG00000088357	acadl	0	0.45	0.24	7.18	1.84	12.96	0.23	7.32667	0.0230609	-5.43841	3.11413e-05	acyl-CoA dehydrogenase long chain [Source:ZFIN;Acc:ZDB-GENE-040426-771]
	ENSDARG00000088524	acot17	0.46	0.3	0.43	1.28	0.84	2.65	0.396667	1.59	0.191182	-2.38698	0.0471904	acyl-CoA thioesterase 17 [Source:ZFIN;Acc:ZDB-GENE-040426-2381]
	ENSDARG00000089107	mlxipl	17.07	10.57	13.93	2.87	2.84	1.48	13.8567	2.39667	4.76894	2.25367	0.00198301	MLX interacting protein like [Source:ZFIN;Acc:ZDB-GENE-100922-66]
	ENSDARG00000089904	adgre5b.3	1.14	0.84	2	4.9	2.66	3.66	1.32667	3.74	0.260792	-1.93903	0.00964411	adhesion G protein-coupled receptor E5b, duplicate 3 [Source:ZFIN;Acc:ZDB-GENE-121214-275]
	ENSDARG00000091902	b3gnt2b	3.65	5.49	10.46	21.08	9.93	15.77	6.53333	15.5933	0.303366	-1.72087	0.0281994	UDP-GlcNAc:betaGal beta-1,3-N-acetylglucosaminyltransferase 2b [Source:ZFIN;Acc:ZDB-GENE-050913-158]
	ENSDARG00000092028	si:dkey-4c23.3	2.66	2.84	8.65	18.2	19.8	37.29	4.71667	25.0967	0.114831	-3.12241	8.8907e-05	si:dkey-4c23.3 [Source:ZFIN;Acc:ZDB-GENE-050208-668]
	ENSDARG00000092091	cyp2x12	5.91	7.53	13.85	40.41	23.48	21.54	9.09667	28.4767	0.237327	-2.07505	0.000310469	cytochrome P450, family 2, subfamily X, polypeptide 12 [Source:ZFIN;Acc:ZDB-GENE-030131-4664]
	ENSDARG00000092126	vtg5	607.25	986.35	166.79	7452.06	9808.1	773.75	586.797	6011.3	0.0741102	-3.75418	0.0375506	vitellogenin 5 [Source:ZFIN;Acc:ZDB-GENE-001201-4]
	ENSDARG00000092826	BX248511.1	1.71	2.28	3.46	5.71	11.89	20.95	2.48333	12.85	0.147267	-2.76349	0.00768407	-
	ENSDARG00000093006	rarres3	1.99	3.03	3.56	9.76	10.16	9.57	2.86	9.83	0.220853	-2.17884	1.13821e-05	retinoic acid receptor responder 3 [Source:ZFIN;Acc:ZDB-GENE-060929-616]
	ENSDARG00000094089	sult3st3	1.18	4.47	9.97	0.04	0	0.13	5.20667	0.0566667	26.7868	4.74345	0.00898173	sulfotransferase family 3, cytosolic sulfotransferase 3 [Source:ZFIN;Acc:ZDB-GENE-060503-628]
	ENSDARG00000094265	si:dkey-183n20.15	12.49	3.58	8.46	0.3	0.57	0.29	8.17667	0.386667	17.5478	4.13321	5.87582e-05	si:dkey-183n20.15 [Source:ZFIN;Acc:ZDB-GENE-041001-160]
	ENSDARG00000094316	si:rp71-80o10.4	0.09	0.1	0.28	0.69	0.82	2.87	0.156667	1.46	0.0754566	-3.72821	0.0375506	si:rp71-80o10.4 [Source:ZFIN;Acc:ZDB-GENE-090313-413]
	ENSDARG00000094401	BX545856.1	1.11	0.63	1.76	2.12	12.62	14.06	1.16667	9.6	0.0880574	-3.50541	0.00392137	-
	ENSDARG00000095909	BX539325.2	35.92	16.55	25.88	5.17	3.96	5.65	26.1167	4.92667	5.16449	2.36862	0.0047166	-
	ENSDARG00000096045	si:ch73-263o4.4	0.19	0.13	0.13	0.81	0.94	1.04	0.15	0.93	0.142726	-2.80868	0.00823521	si:ch73-263o4.4 [Source:ZFIN;Acc:ZDB-GENE-110914-210]
	ENSDARG00000096403	CT027638.1	89.14	54.36	110.96	487.57	170.42	616.99	84.82	424.993	0.153037	-2.70804	0.00280985	-
	ENSDARG00000096859	si:ch211-286b4.4	1.61	0.99	2.14	0.17	0.06	0	1.58	0.0766667	20.2022	4.33644	0.00109408	si:ch211-286b4.4 [Source:ZFIN;Acc:ZDB-GENE-131127-605]
	ENSDARG00000097205	ulk2	0.92	3.53	9.61	43.94	13.02	21.66	4.68667	26.2067	0.117737	-3.08636	0.0066224	unc-51 like autophagy activating kinase 2 [Source:ZFIN;Acc:ZDB-GENE-090218-30]
	ENSDARG00000097737	si:dkey-188h10.3	2.4	1.76	6.43	13.81	7.88	26.06	3.53	15.9167	0.189653	-2.39857	0.0399967	si:dkey-188h10.3 [Source:ZFIN;Acc:ZDB-LINCRNAG-030131-376]
	ENSDARG00000097801	BX470154.1	0.28	0.6	0.7	1.94	1.37	1.19	0.526667	1.5	0.261232	-1.9366	0.00395394	-
	ENSDARG00000097974	CU855685.1	10.55	11.87	9.82	2.27	2.41	3.02	10.7467	2.56667	3.27431	1.71119	0.0294093	-
	ENSDARG00000098295	efna3b	0.17	0.02	0.06	1.32	0.82	0.4	0.0833333	0.846667	0.0745763	-3.74514	0.0237645	ephrin-A3b [Source:ZFIN;Acc:ZDB-GENE-011108-1]
	ENSDARG00000099235	hook2	4.08	3.81	9.17	10.2	17.31	10.6	5.68667	12.7033	0.326393	-1.61532	0.028362	hook microtubule-tethering protein 2 [Source:ZFIN;Acc:ZDB-GENE-040426-1636]
	ENSDARG00000099747	CABZ01111953.1	4.18	2.72	7.63	16.38	9.77	10.22	4.84333	12.1233	0.278009	-1.8468	0.0023941	oxysterol-binding protein-related protein 10-like [Source:NCBI gene;Acc:100334085]
	ENSDARG00000099775	CABZ01074307.1	11.38	5.38	8.57	0.46	0.85	0.72	8.44333	0.676667	13.0511	3.7061	1.70043e-07	-
	ENSDARG00000099841	prkcab	0.53	0.08	0.07	5.78	2.13	5.62	0.226667	4.51	0.0710939	-3.81413	0.00171195	protein kinase C, alpha, b [Source:ZFIN;Acc:ZDB-GENE-131121-412]
	ENSDARG00000100209	prpf39	17.8	17.39	25.85	37.29	32.76	35.6	20.3467	35.2167	0.434954	-1.20107	0.0339156	PRP39 pre-mRNA processing factor 39 homolog (yeast) [Source:NCBI gene;Acc:368864]
	ENSDARG00000100826	hif1al	1.87	3.88	5.88	51.87	13.66	28.65	3.87667	31.3933	0.086355	-3.53358	8.98817e-07	hypoxia inducible factor 1 subunit alpha, like [Source:ZFIN;Acc:ZDB-GENE-040426-1315]
	ENSDARG00000101008	soul4	5.59	7.9	7.77	2.51	2.76	2.33	7.08667	2.53333	2.47483	1.30733	0.0193383	heme-binding protein soul4 [Source:ZFIN;Acc:ZDB-GENE-110718-1]
	ENSDARG00000101127	map1lc3b	14.79	20.31	31.72	5.51	6.81	5.31	22.2733	5.87667	2.8016	1.48625	0.00720755	microtubule-associated protein 1 light chain 3 beta [Source:ZFIN;Acc:ZDB-GENE-030131-1145]
	ENSDARG00000102175	hamp	3739.9	891.07	66.51	31.69	68.25	91.45	1565.83	63.7967	22.9239	4.51878	0.0104498	hepcidin antimicrobial peptide [Source:NCBI gene;Acc:402837]
	ENSDARG00000102750	cdh1	38.98	44.51	56.04	16.44	16.13	13.68	46.51	15.4167	2.32198	1.21535	0.0117329	cadherin 1, type 1, E-cadherin (epithelial) [Source:ZFIN;Acc:ZDB-GENE-010606-1]
	ENSDARG00000102927	si:dkey-156k2.4	11.52	9.62	23.86	1.73	3.25	3.16	15	2.71333	4.06275	2.02246	0.0210526	si:dkey-156k2.4 [Source:ZFIN;Acc:ZDB-GENE-110913-8]
	ENSDARG00000102957	AL732567.1	0.62	1.31	0.23	8.19	1.69	16.49	0.72	8.79	0.0690438	-3.85634	0.0399967	-
	ENSDARG00000103038	pik3r3a	1.88	7.98	16.61	82.71	41.57	40.74	8.82333	55.0067	0.150859	-2.72873	0.0399967	phosphoinositide-3-kinase, regulatory subunit 3a (gamma) [Source:ZFIN;Acc:ZDB-GENE-040426-1978]
	ENSDARG00000103042	ddah1	19.34	23.02	32.77	56.13	35.54	54.65	25.0433	48.7733	0.384117	-1.38038	0.0438953	dimethylarginine dimethylaminohydrolase 1 [Source:NCBI gene;Acc:406561]
	ENSDARG00000103199	si:dkey-247k7.2	0.23	0	0.54	1.12	2.25	2.08	0.256667	1.81667	0.0533805	-4.22754	0.0444406	si:dkey-247k7.2 [Source:ZFIN;Acc:ZDB-GENE-031118-45]
	ENSDARG00000103295	cyp3a65	90.84	172.09	107.04	33.02	20.59	19.46	123.323	24.3567	3.95768	1.98465	0.00266788	cytochrome P450, family 3, subfamily A, polypeptide 65 [Source:ZFIN;Acc:ZDB-GENE-050604-1]
	ENSDARG00000103595	sfxn5a	2.22	1.77	1.52	4.37	4.2	2.08	1.83667	3.55	0.281263	-1.83001	0.0155661	sideroflexin 5a [Source:ZFIN;Acc:ZDB-GENE-090312-174]
	ENSDARG00000103692	p4ha3	0.11	17.08	35.99	1.04	0.28	0.57	17.7267	0.63	15.4556	3.95005	0.0239471	prolyl 4-hydroxylase, alpha polypeptide III [Source:ZFIN;Acc:ZDB-GENE-041010-4]
	ENSDARG00000103754	aspm	1.67	3.19	2.6	0.56	0.28	0.37	2.48667	0.403333	4.66096	2.22063	0.00038771	abnormal spindle microtubule assembly [Source:ZFIN;Acc:ZDB-GENE-050208-620]
	ENSDARG00000103991	sec14l1	2.32	2.24	4.76	9.99	5.45	8.38	3.10667	7.94	0.290936	-1.78123	0.0288402	SEC14-like lipid binding 1 [Source:NCBI gene;Acc:394073]
	ENSDARG00000104054	mlxipl	23.99	12.53	13.81	4.51	3.48	2.36	16.7767	3.45	4.4558	2.15569	0.0210526	MLX interacting protein like [Source:ZFIN;Acc:ZDB-GENE-100922-66]
	ENSDARG00000104207	pcyt1bb	17.82	7.69	33.51	62.63	68.7	89.2	19.6733	73.51	0.18309	-2.44937	0.00266955	phosphate cytidylyltransferase 1, choline, beta b [Source:ZFIN;Acc:ZDB-GENE-051120-48]
	ENSDARG00000104294	BX510909.1	0.42	1.27	1.61	21.13	2.71	12.8	1.1	12.2133	0.0784683	-3.67175	0.0289528	-
	ENSDARG00000104568	BX571715.1	7.95	7.22	10.1	3.03	2.1	1.88	8.42333	2.33667	2.58905	1.37242	0.0320608	UNC93-like protein MFSD11 [Source:NCBI gene;Acc:799265]
	ENSDARG00000104629	SLC16A6	1.03	4.33	4.34	24.32	9.56	1.56	3.23333	11.8133	0.0235089	-5.41065	0.00101146	monocarboxylate transporter 7-like [Source:NCBI gene;Acc:103911912]
	ENSDARG00000104635	mhc2b	0.07	0.09	0.15	22.53	10.76	0.01	0.103333	11.1	0.0286517	-5.12523	0.00757847	major histocompatibility complex class II integral membrane beta chain gene [Source:ZFIN;Acc:ZDB-GENE-030616-319]
	ENSDARG00000105335	si:dkey-241l7.2	2	12.5	0.67	33.75	19.84	124.27	5.05667	59.2867	0.0702072	-3.83224	0.0417385	si:dkey-241l7.2 [Source:ZFIN;Acc:ZDB-GENE-041014-240]
	ENSDARG00000105461	si:dkey-11o1.6	0	0.15	0.27	0.55	0.42	1.77	0.14	0.913333	0.0614862	-4.02359	0.00807456	si:dkey-11o1.6 [Source:ZFIN;Acc:ZDB-GENE-160113-34]
	ENSDARG00000110315	CT583728.11	0.03	0.14	0.01	1.94	0.45	0.32	0.06	0.903333	0.0620156	-4.01122	0.030869	-
	ENSDARG00000111788	BX511067.1	0.93	3.44	4.87	0	0	0	3.08	0	66.805	6.06189	0.0185031	-
	ENSDARG00000116076	FO704772.3	195.56	69.5	80.3	718.08	515.79	875.13	115.12	703	0.125164	-2.99811	0.000358251	-

## Sheet: Table S5
	Table S5. The DEGs in F500_vs_CK (fold change > 2 and adjusted p < 0.05).
	Gene ID	Gene Name	F500_1	F500_2	F500_3	CK_1	CK_2	CK_3	F500_mean	CK_mean	FC(F500/CK)	Log2FC(F500/CK)	Padjust	Gene Description
	ENSDARG00000004169	stmn1a	0.27	0.73	2.82	3.93	5.38	6.47	1.27333	5.26	0.167906	-2.57427	0.0380277	stathmin 1a [Source:ZFIN;Acc:ZDB-GENE-031006-14]
	ENSDARG00000007697	fabp7a	25.25	33.92	51.17	136.98	205.97	203.06	36.78	182.003	0.167567	-2.57719	7.87618e-07	fatty acid binding protein 7, brain, a [Source:ZFIN;Acc:ZDB-GENE-000627-1]
	ENSDARG00000013312	cadps2	0.15	0.28	0.26	7.71	2.32	0.15	0.23	3.39333	0.0614953	-4.02338	0.0335706	Ca++-dependent secretion activator 2 [Source:ZFIN;Acc:ZDB-GENE-030903-1]
	ENSDARG00000014499	nutf2l	2.72	2.44	4.79	11.46	14.22	6.85	3.31667	10.8433	0.260244	-1.94206	0.0318351	nuclear transport factor 2, like [Source:ZFIN;Acc:ZDB-GENE-020416-1]
	ENSDARG00000014517	usp5	3.45	3.9	10.46	1.09	1.54	1.31	5.93667	1.31333	3.49975	1.80725	0.0121176	ubiquitin specific peptidase 5 (isopeptidase T) [Source:ZFIN;Acc:ZDB-GENE-040426-2584]
	ENSDARG00000014565	eif4e1b	0.1	0.22	0.58	1.5	1.18	1.88	0.3	1.52	0.138581	-2.8512	0.0299354	eukaryotic translation initiation factor 4E family member 1B [Source:NCBI gene;Acc:30738]
	ENSDARG00000015709	hsd17b12a	0.53	0.58	0.53	2.13	3.12	2.61	0.546667	2.62	0.211099	-2.24401	0.0345475	hydroxysteroid (17-beta) dehydrogenase 12a [Source:NCBI gene;Acc:327417]
	ENSDARG00000016866	fam102ab	0.46	0.42	0.18	4.28	2.71	2.69	0.353333	3.22667	0.114494	-3.12665	0.00178729	family with sequence similarity 102 member Ab [Source:ZFIN;Acc:ZDB-GENE-060929-412]
	ENSDARG00000017703	paqr3a	0	0	0.05	1.86	1.03	1.52	0.0166667	1.47	0.0088728	-6.81639	1.56082e-05	progestin and adipoQ receptor family member IIIa [Source:ZFIN;Acc:ZDB-GENE-040426-1667]
	ENSDARG00000018693	cdh2	9.52	11.9	15.95	3.27	3.57	3.5	12.4567	3.44667	3.02132	1.59518	0.010343	cadherin 2, type 1, N-cadherin (neuronal) [Source:NCBI gene;Acc:30291]
	ENSDARG00000020028	cps1	1.69	3.81	3.33	0.23	0.03	0.09	2.94333	0.116667	12.7174	3.66873	0.00178729	carbamoyl-phosphate synthase 1, mitochondrial [Source:ZFIN;Acc:ZDB-GENE-081105-17]
	ENSDARG00000020595	gnl3l	0.69	1.17	2.12	3.78	2.96	8.8	1.32667	5.18	0.197085	-2.34311	0.0379354	guanine nucleotide binding protein-like 3 (nucleolar)-like [Source:ZFIN;Acc:ZDB-GENE-040723-1]
	ENSDARG00000022456	eno1a	1.35	1.67	10.21	0	0	0	4.41	0	440.921	8.78438	1.6143e-06	enolase 1a, (alpha) [Source:ZFIN;Acc:ZDB-GENE-030131-6048]
	ENSDARG00000023532	pinx1	4.74	6.31	11.69	14.76	21.59	25.95	7.58	20.7667	0.291115	-1.78034	0.0186717	PIN2 (TERF1) interacting telomerase inhibitor 1 [Source:ZFIN;Acc:ZDB-GENE-030515-2]
	ENSDARG00000026376	aco1	5.66	3.58	5.64	26.03	13.6	16.59	4.96	18.74	0.247875	-2.01232	0.0299937	aconitase 1, soluble [Source:ZFIN;Acc:ZDB-GENE-031118-76]
	ENSDARG00000028367	sult2st3	0.14	0.14	0.62	6.95	10.82	0.32	0.3	6.03	0.0365554	-4.77377	0.0016216	sulfotransferase family 2, cytosolic sulfotransferase 3 [Source:ZFIN;Acc:ZDB-GENE-061117-4]
	ENSDARG00000029019	epb41b	0.19	0.31	0.34	2.12	0.6	1.12	0.28	1.28	0.188835	-2.4048	0.0296525	erythrocyte membrane protein band 4.1b [Source:ZFIN;Acc:ZDB-GENE-030130-1]
	ENSDARG00000029146	lrp1ab	6.99	7.49	18.32	4.35	2.26	2.14	10.9333	2.91667	3.01492	1.59212	0.0404662	low density lipoprotein receptor-related protein 1Ab [Source:ZFIN;Acc:ZDB-GENE-030131-7126]
	ENSDARG00000034825	uspl1	0.42	1.13	0.94	2.61	3.78	2.19	0.83	2.86	0.250382	-1.9978	0.0380649	ubiquitin specific peptidase like 1 [Source:NCBI gene;Acc:445403]
	ENSDARG00000034852	nt5c2l1	1.46	1.2	2.73	8.25	4.79	6.37	1.79667	6.47	0.242151	-2.04602	0.00230961	5'-nucleotidase, cytosolic II, like 1 [Source:ZFIN;Acc:ZDB-GENE-031006-8]
	ENSDARG00000035264	riok2	0	0.18	0	3.04	7.82	0.24	0.06	3.7	0.00419552	-7.89694	0.0016216	RIO kinase 2 (yeast) [Source:ZFIN;Acc:ZDB-GENE-040426-2913]
	ENSDARG00000035924	dync1li2	0.93	0.68	0.72	0	0	0	0.776667	0	274.942	8.10298	1.56082e-05	dynein, cytoplasmic 1, light intermediate chain 2 [Source:ZFIN;Acc:ZDB-GENE-050417-156]
	ENSDARG00000037421	egr1	10.84	32.84	11.83	0.47	0.13	0.25	18.5033	0.283333	62.7829	5.9723	4.36481e-12	early growth response 1 [Source:NCBI gene;Acc:30498]
	ENSDARG00000042090	si:ch73-55i23.1	0.63	0.64	1.08	4.15	3.07	2.83	0.783333	3.35	0.228365	-2.13059	0.00203714	si:ch73-55i23.1 [Source:NCBI gene;Acc:100148818]
	ENSDARG00000042988	slc24a2	0.07	0.35	0.2	2.68	0.53	0.9	0.206667	1.37	0.130759	-2.93501	0.0496687	solute carrier family 24 member 2 [Source:ZFIN;Acc:ZDB-GENE-060825-277]
	ENSDARG00000044550	hif1al2	0.25	0.13	0.5	1.69	0.79	53.8	0.293333	18.76	0.16387	-2.60938	0.0302943	hypoxia inducible factor 1 subunit alpha, like 2 [Source:ZFIN;Acc:ZDB-GENE-050211-2]
	ENSDARG00000044914	suclg2	15.02	11.95	31.4	0.74	0.46	0.41	19.4567	0.536667	30.2177	4.91732	6.91e-20	succinate-CoA ligase, GDP-forming, beta subunit [Source:ZFIN;Acc:ZDB-GENE-030114-3]
	ENSDARG00000045155	phf5a	0	0	0	0.13	7.57	16.33	0	8.01	0.00534922	-7.54646	0.0108648	PHD finger protein 5A [Source:ZFIN;Acc:ZDB-GENE-021219-3]
	ENSDARG00000051955	brms1	0.51	0.96	1.55	2.19	3.29	2.91	1.00667	2.79667	0.285457	-1.80866	0.0299354	BRMS1 transcriptional repressor and anoikis regulator [Source:ZFIN;Acc:ZDB-GENE-030616-596]
	ENSDARG00000053940	btr32	0.33	0.3	20.07	10.88	1.32	9.27	6.9	7.15667	0.13304	-2.91006	0.0240506	bloodthirsty-related gene family, member 32 [Source:ZFIN;Acc:ZDB-GENE-060421-3827]
	ENSDARG00000054597	cnot6l	0.04	0	0.44	23.18	13.18	4.09	0.16	13.4833	0.00201765	-8.95311	4.38513e-14	CCR4-NOT transcription complex, subunit 6-like [Source:NCBI gene;Acc:553665]
	ENSDARG00000055349	pknox2	5.29	4.27	10.45	26.86	19.91	19.82	6.67	22.1967	0.246354	-2.0212	0.00191933	pbx/knotted 1 homeobox 2 [Source:ZFIN;Acc:ZDB-GENE-031118-112]
	ENSDARG00000056653	fhl1b	0.8	1.43	0.77	37.66	23.6	21.79	1	27.6833	0.0201077	-5.63611	6.91e-20	four and a half LIM domains 1b [Source:ZFIN;Acc:ZDB-GENE-031219-1]
	ENSDARG00000057844	zgc:171470	0.05	0	0.24	0.04	2.66	6.32	0.0966667	3.00667	0.0189097	-5.72473	0.0195358	zgc:171470 [Source:ZFIN;Acc:ZDB-GENE-080204-4]
	ENSDARG00000058371	krt5	0.28	0	0.29	5.77	1.98	3.58	0.19	3.77667	0.0475593	-4.39413	0.010343	keratin 5 [Source:ZFIN;Acc:ZDB-GENE-991110-23]
	ENSDARG00000060316	cish	5.21	12.1	12.78	2.63	2.85	0.76	10.03	2.08	5.01571	2.32645	0.0283606	cytokine inducible SH2-containing protein [Source:ZFIN;Acc:ZDB-GENE-050907-1]
	ENSDARG00000061504	kdm4c	3.1	2.86	1.91	1.99	0	0.39	2.62333	0.793333	45.4637	5.50664	6.93593e-06	lysine (K)-specific demethylase 4C [Source:ZFIN;Acc:ZDB-GENE-070209-38]
	ENSDARG00000068290	si:dkey-286h2.3	0.92	0.2	1.5	5.34	5.64	2.8	0.873333	4.59333	0.164139	-2.60701	0.00765454	si:dkey-286h2.3 [Source:ZFIN;Acc:ZDB-GENE-161014-2]
	ENSDARG00000069292	acot16	1.05	0.31	0.98	8.35	2.84	7.86	0.78	6.35	0.127567	-2.97067	0.00308192	acyl-CoA thioesterase 16 [Source:ZFIN;Acc:ZDB-GENE-041210-201]
	ENSDARG00000070682	sdf4	2	0	0	0	0	0	0.666667	0	1.68479e+06	20.6841	0.000155438	stromal cell derived factor 4 [Source:NCBI gene;Acc:406360]
	ENSDARG00000070798	pmvk	0.09	0.23	0.39	1.45	1.65	1.4	0.236667	1.5	0.124088	-3.01057	0.000332654	phosphomevalonate kinase [Source:ZFIN;Acc:ZDB-GENE-070410-91]
	ENSDARG00000071626	ptgdsb.2	0	0.09	1.35	3.91	3.01	9.24	0.48	5.38667	0.0533509	-4.22834	0.0173277	prostaglandin D2 synthase b, tandem duplicate 2 [Source:ZFIN;Acc:ZDB-GENE-030911-3]
	ENSDARG00000071701	zgc:162941	6.71	21.5	641.55	3.66	3.83	2.08	223.253	3.19	38.9215	5.28249	0.00184289	zgc:162941 [Source:ZFIN;Acc:ZDB-GENE-030131-8517]
	ENSDARG00000074378	junba	7.76	7.56	59.26	3.18	2.08	1.03	24.86	2.09667	7.85425	2.97347	0.010343	JunB proto-oncogene, AP-1 transcription factor subunit a [Source:ZFIN;Acc:ZDB-GENE-040426-2172]
	ENSDARG00000075737	zgc:165518	0.27	0.91	0.89	2.39	2.63	3.17	0.69	2.73	0.185428	-2.43107	0.0299937	zgc:165518 [Source:ZFIN;Acc:ZDB-GENE-070720-15]
	ENSDARG00000076534	si:ch211-14a17.10	0.02	0.17	0.22	0.76	0.81	0.95	0.136667	0.84	0.125475	-2.99452	0.00726069	si:ch211-14a17.10 [Source:ZFIN;Acc:ZDB-GENE-030616-581]
	ENSDARG00000079043	si:dkeyp-75b4.10	2.52	4.23	8.72	14.36	13.61	19.21	5.15667	15.7267	0.253873	-1.97782	0.0253337	si:dkeyp-75b4.10 [Source:ZFIN;Acc:ZDB-GENE-090313-394]
	ENSDARG00000079336	strc1	0	0	0	1.32	0.41	0.07	0	0.6	0.00343094	-8.18718	0.00324907	stereocilin 1 [Source:ZFIN;Acc:ZDB-GENE-110411-215]
	ENSDARG00000079862	kl	0.92	3.55	5.12	0.65	0.09	1.19	3.19667	0.643333	7.20454	2.84891	0.0146413	klotho [Source:ZFIN;Acc:ZDB-GENE-110221-1]
	ENSDARG00000084628	CU693368.1	20.79	9.07	9.68	84.53	30.87	307.28	13.18	140.893	0.0876947	-3.51137	0.0317967	-
	ENSDARG00000087070	znf977	0.31	0.31	0.51	4.26	0.82	1.36	0.376667	2.14667	0.153964	-2.69934	0.0283606	zinc finger protein 977 [Source:ZFIN;Acc:ZDB-GENE-110913-138]
	ENSDARG00000087709	fat3b	0.04	0.49	0.12	0	0.01	0	0.216667	0.00333333	58.6261	5.87347	0.0230217	FAT atypical cadherin 3b [Source:ZFIN;Acc:ZDB-GENE-130530-969]
	ENSDARG00000088245	si:dkey-16p6.1	0.17	0.15	0.56	3.06	1.4	1.96	0.293333	2.14	0.103754	-3.26877	0.000881025	si:dkey-16p6.1 [Source:ZFIN;Acc:ZDB-GENE-081103-43]
	ENSDARG00000089362	grn1	20.66	53.84	494.13	6.19	16.22	4.72	189.543	9.04333	11.6302	3.5398	0.0182467	granulin 1 [Source:ZFIN;Acc:ZDB-GENE-060103-1]
	ENSDARG00000089525	si:dkeyp-98a7.5	1.71	11.95	23.65	52.66	59.78	51.53	12.4367	54.6567	0.164034	-2.60793	0.0202956	si:dkeyp-98a7.5 [Source:ZFIN;Acc:ZDB-GENE-050208-360]
	ENSDARG00000090228	gsta.1	3.42	2.44	8.81	30.31	15.5	10.93	4.89	18.9133	0.157136	-2.66991	0.000867995	glutathione S-transferase, alpha tandem duplicate 1 [Source:ZFIN;Acc:ZDB-GENE-040426-2720]
	ENSDARG00000091558	si:ch211-251f6.7	2.93	1.67	9.53	20.48	16.43	32.81	4.71	23.24	0.109157	-3.19553	0.000867995	si:ch211-251f6.7 [Source:ZFIN;Acc:ZDB-GENE-091113-57]
	ENSDARG00000091972	si:dkey-58f10.7	0	0	0	4.15	1.29	13.57	0	6.33667	0.00204213	-8.93571	1.07215e-05	si:dkey-58f10.7 [Source:ZFIN;Acc:ZDB-GENE-060526-321]
	ENSDARG00000092090	si:ch211-125e6.12	1.58	4.96	10.93	13.98	22.96	43.57	5.82333	26.8367	0.150888	-2.72845	0.0202956	si:ch211-125e6.12 [Source:ZFIN;Acc:ZDB-GENE-070912-36]
	ENSDARG00000092126	vtg5	211.68	376.87	6.84	7452.06	9808.1	773.75	198.463	6011.3	0.031248	-5.00009	0.0202956	vitellogenin 5 [Source:ZFIN;Acc:ZDB-GENE-001201-4]
	ENSDARG00000092887	si:dkeyp-46h3.3	1.66	2.77	7.19	15.83	9.96	28.35	3.87333	18.0467	0.172805	-2.53278	0.0172197	si:dkeyp-46h3.3 [Source:ZFIN;Acc:ZDB-GENE-060503-748]
	ENSDARG00000094370	si:ch211-125e6.13	2.47	5.76	10.25	16.04	17.22	43.8	6.16	25.6867	0.179679	-2.47651	0.0271817	si:ch211-125e6.13 [Source:ZFIN;Acc:ZDB-GENE-070912-37]
	ENSDARG00000094489	si:dkey-58f10.6	0	0	0	0.31	0.67	1.82	0	0.933333	0.0117809	-6.40741	0.0258791	si:dkey-58f10.6 [Source:ZFIN;Acc:ZDB-GENE-060526-320]
	ENSDARG00000094821	si:ch73-44m9.2	0	0	0	0.68	1.39	1.2	0	1.09	0.00776486	-7.00882	0.0016216	si:ch73-44m9.2 [Source:ZFIN;Acc:ZDB-GENE-081031-72]
	ENSDARG00000095741	si:ch1073-75o15.3	1.73	8.18	7.45	16.62	20.06	30.28	5.78667	22.32	0.207203	-2.27088	0.0459997	si:ch1073-75o15.3 [Source:ZFIN;Acc:ZDB-GENE-100921-22]
	ENSDARG00000096017	BX649337.1	0.71	0	1.12	5.08	6.17	8.86	0.61	6.70333	0.0693496	-3.84997	0.00544398	si:ch211-250e5.3 [Source:NCBI gene;Acc:561392]
	ENSDARG00000096712	si:dkey-193p11.2	0.19	0.37	1.14	4.89	6.11	4.18	0.566667	5.06	0.078672	-3.66801	8.71093e-05	si:dkey-193p11.2 [Source:ZFIN;Acc:ZDB-GENE-030131-8407]
	ENSDARG00000097615	si:ch211-108d22.2	0.07	0.28	0.67	6.79	0.66	3.22	0.34	3.55667	0.0723497	-3.78887	0.00279045	si:ch211-108d22.2 [Source:ZFIN;Acc:ZDB-GENE-131127-97]
	ENSDARG00000099178	ABCD2	0.18	0.26	0.36	4.81	11.99	0.41	0.266667	5.73667	0.0343139	-4.86506	0.00227363	ATP binding cassette subfamily D member 2 [Source:HGNC Symbol;Acc:HGNC:66]
	ENSDARG00000100234	BX511246.1	0.07	0.02	0.04	0.15	0.64	1.21	0.0433333	0.666667	0.0575706	-4.11852	0.0296525	-
	ENSDARG00000100925	CU104709.1	1.01	1.33	2.33	4.03	3.44	8.92	1.55667	5.46333	0.226993	-2.13928	0.0283606	-
	ENSDARG00000101334	ctsc	7.21	10.18	18.11	4.74	2.98	2.04	11.8333	3.25333	3.01084	1.59017	0.04664	cathepsin C [Source:ZFIN;Acc:ZDB-GENE-030619-9]
	ENSDARG00000103441	znf1060	0.07	0.14	0.09	0.74	2	2.68	0.1	1.80667	0.0417817	-4.58099	0.00358481	zinc finger protein 1060 [Source:ZFIN;Acc:ZDB-GENE-141211-13]
	ENSDARG00000103480	BX640512.3	0.11	0.03	0.07	0.59	0.62	0.85	0.07	0.686667	0.0899866	-3.47415	0.0202956	C-type lectin domain family 4 member K-like [Source:NCBI gene;Acc:101886537]
	ENSDARG00000104083	adgre5b.2	0.11	0.08	0.14	0.31	0.59	2.72	0.11	1.20667	0.0705434	-3.82534	0.0496007	adhesion G protein-coupled receptor E5b, duplicate 2 [Source:ZFIN;Acc:ZDB-GENE-121214-277]
	ENSDARG00000104458	rnasekb	0	0.67	0.52	4.7	3.42	5.5	0.396667	4.54	0.0695064	-3.84671	0.00178729	ribonuclease, RNase K b [Source:NCBI gene;Acc:336290]
	ENSDARG00000104629	SLC16A6	2.12	2.35	0.04	24.32	9.56	1.56	1.50333	11.8133	0.0151593	-6.04366	0.000916067	monocarboxylate transporter 7-like [Source:NCBI gene;Acc:103911912]
	ENSDARG00000105335	si:dkey-241l7.2	3.52	5.47	5.02	33.75	19.84	124.27	4.67	59.2867	0.0673734	-3.89168	0.0012456	si:dkey-241l7.2 [Source:ZFIN;Acc:ZDB-GENE-041014-240]
	ENSDARG00000105346	zp2.2	0.76	2.36	4.43	6.05	8.56	12.9	2.51667	9.17	0.203063	-2.3	0.0296525	zona pellucida glycoprotein 2, tandem duplicate 2 [Source:ZFIN;Acc:ZDB-GENE-010622-1]
	ENSDARG00000106560	MCMDC2	10.94	4.71	4.7	74.22	16.49	281.26	6.78333	123.99	0.0505808	-4.30527	0.0105993	minichromosome maintenance domain containing 2 [Source:NCBI gene;Acc:100150056]
	ENSDARG00000108812	zgc:113886	0	0.28	0.79	3.36	1.09	1.77	0.356667	2.07333	0.0908704	-3.46005	0.04664	zgc:113886 [Source:ZFIN;Acc:ZDB-GENE-050913-91]
	ENSDARG00000109652	CR855320.4	3.59	6.15	7.55	20.44	12.52	193.69	5.76333	75.55	0.0596899	-4.06637	0.0124598	-
	ENSDARG00000110137	si:dkey-240e12.6	0.67	5.28	5.82	24.75	22.44	19.34	3.92333	22.1767	0.140666	-2.82966	0.00487842	si:dkey-240e12.6 [Source:ZFIN;Acc:ZDB-GENE-050208-367]
	ENSDARG00000111795	CR855311.6	0.05	0	0	0.66	0.42	0.34	0.0166667	0.473333	0.0221502	-5.49653	0.0299937	-
	ENSDARG00000117337	CABZ01071874.1	0.35	0.21	0.39	4.29	1.75	1.04	0.316667	2.36	0.119952	-3.05947	0.0241263	-

## Sheet: Table S6
	Table S6. GO terms enrichment in P50_vs_CK (p < 0.05).
	GO ID	Term Type	Description	Number	Ratio_in_study	Ratio_in_pop	Rich factor	Pvalue	Padjust	Gene_ids	Gene_names
	GO:2000241	BP	regulation of reproductive process	26	26/ 607	65/ 31485	0.4	7.55088e-28	7.00193e-24	ENSDARG00000012718;ENSDARG00000016908;ENSDARG00000019706;ENSDARG00000025043;ENSDARG00000037491;ENSDARG00000038720;ENSDARG00000039828;ENSDARG00000040081;ENSDARG00000041361;ENSDARG00000042129;ENSDARG00000042130;ENSDARG00000069744;ENSDARG00000070052;ENSDARG00000070178;ENSDARG00000075113;ENSDARG00000086352;ENSDARG00000086522;ENSDARG00000089966;ENSDARG00000090237;ENSDARG00000090768;ENSDARG00000091409;…	wee2;zp3e;zar1;trip13;bmp15;zp3f.1;zp3b;zp3d.1;ttk;zp3a.1;zp3a.2;mos;tdrd6;zp3d.2;nanog;zp2.1;zp2.5;si:zfos-1505d6.3;zp2.3;zp3.2;zp2.6;zp3c;fbxo43;zp2.2;zp3;zp3.2
	GO:0022414	BP	reproductive process	51	51/ 607	402/ 31485	0.126866	1.33384e-26	6.18436e-23	ENSDARG00000000887;ENSDARG00000003229;ENSDARG00000004823;ENSDARG00000007465;ENSDARG00000012485;ENSDARG00000012718;ENSDARG00000014039;ENSDARG00000016908;ENSDARG00000024488;ENSDARG00000025043;ENSDARG00000032808;ENSDARG00000034624;ENSDARG00000036214;ENSDARG00000037491;ENSDARG00000038720;ENSDARG00000039828;ENSDARG00000040081;ENSDARG00000040510;ENSDARG00000041361;ENSDARG00000041699;ENSDARG00000042129;…	zgc:56699;gdf9;asz1;tdrd1;aurka;wee2;si:dkeyp-93d12.1;zp3e;top2a;trip13;tdrd7a;nuf2;dazl;bmp15;zp3f.1;zp3b;zp3d.1;ca15b;ttk;piwil1;zp3a.1;zp3a.2;zgc:114123;lrmp;ccnb1;fancd2;birc5b;sass6;trim36;zglp1;slbp2;tdrd6;zp3d.2;brip1;eme1;rbpms2b;zp2.1;zp2.5;si:ch211-189e2.3;si:zfos-1505d6.3;zp2.3;zp3.2;zp2.6;si:dkey-57a22.11;zp3c;buc;bmb;topaz1;zp2.2;zp3;zp3.2
	GO:0007339	BP	binding of sperm to zona pellucida	17	17/ 607	27/ 31485	0.62963	3.96909e-23	1.22685e-19	ENSDARG00000016908;ENSDARG00000038720;ENSDARG00000039828;ENSDARG00000040081;ENSDARG00000042129;ENSDARG00000042130;ENSDARG00000070178;ENSDARG00000086352;ENSDARG00000086522;ENSDARG00000089966;ENSDARG00000090237;ENSDARG00000090768;ENSDARG00000091409;ENSDARG00000092919;ENSDARG00000105346;ENSDARG00000114958;ENSDARG00000115457	zp3e;zp3f.1;zp3b;zp3d.1;zp3a.1;zp3a.2;zp3d.2;zp2.1;zp2.5;si:zfos-1505d6.3;zp2.3;zp3.2;zp2.6;zp3c;zp2.2;zp3;zp3.2
	GO:0032190	MF	acrosin binding	17	17/ 607	27/ 31485	0.62963	3.96909e-23	1.43919e-19	ENSDARG00000016908;ENSDARG00000038720;ENSDARG00000039828;ENSDARG00000040081;ENSDARG00000042129;ENSDARG00000042130;ENSDARG00000070178;ENSDARG00000086352;ENSDARG00000086522;ENSDARG00000089966;ENSDARG00000090237;ENSDARG00000090768;ENSDARG00000091409;ENSDARG00000092919;ENSDARG00000105346;ENSDARG00000114958;ENSDARG00000115457	zp3e;zp3f.1;zp3b;zp3d.1;zp3a.1;zp3a.2;zp3d.2;zp2.1;zp2.5;si:zfos-1505d6.3;zp2.3;zp3.2;zp2.6;zp3c;zp2.2;zp3;zp3.2
	GO:0035036	BP	sperm-egg recognition	17	17/ 607	28/ 31485	0.607143	9.92428e-23	2.3007e-19	ENSDARG00000016908;ENSDARG00000038720;ENSDARG00000039828;ENSDARG00000040081;ENSDARG00000042129;ENSDARG00000042130;ENSDARG00000070178;ENSDARG00000086352;ENSDARG00000086522;ENSDARG00000089966;ENSDARG00000090237;ENSDARG00000090768;ENSDARG00000091409;ENSDARG00000092919;ENSDARG00000105346;ENSDARG00000114958;ENSDARG00000115457	zp3e;zp3f.1;zp3b;zp3d.1;zp3a.1;zp3a.2;zp3d.2;zp2.1;zp2.5;si:zfos-1505d6.3;zp2.3;zp3.2;zp2.6;zp3c;zp2.2;zp3;zp3.2
	GO:0022412	BP	cellular process involved in reproduction in multicellular organism	29	29/ 607	149/ 31485	0.194631	7.11612e-21	1.31976e-17	ENSDARG00000007465;ENSDARG00000014039;ENSDARG00000016908;ENSDARG00000025043;ENSDARG00000032808;ENSDARG00000036214;ENSDARG00000037491;ENSDARG00000038720;ENSDARG00000039828;ENSDARG00000040081;ENSDARG00000040510;ENSDARG00000041361;ENSDARG00000041699;ENSDARG00000042129;ENSDARG00000042130;ENSDARG00000044956;ENSDARG00000051923;ENSDARG00000055655;ENSDARG00000067669;ENSDARG00000069428;ENSDARG00000070052;…	tdrd1;si:dkeyp-93d12.1;zp3e;trip13;tdrd7a;dazl;bmp15;zp3f.1;zp3b;zp3d.1;ca15b;ttk;piwil1;zp3a.1;zp3a.2;zgc:114123;ccnb1;birc5b;zglp1;slbp2;tdrd6;zp3d.2;si:ch211-189e2.3;zp3.2;zp3c;buc;topaz1;zp3;zp3.2
	GO:0035804	MF	structural constituent of egg coat	13	13/ 607	17/ 31485	0.764706	9.92776e-20	1.7999e-16	ENSDARG00000016908;ENSDARG00000039828;ENSDARG00000042129;ENSDARG00000042130;ENSDARG00000086352;ENSDARG00000086522;ENSDARG00000089966;ENSDARG00000090237;ENSDARG00000090768;ENSDARG00000091409;ENSDARG00000105346;ENSDARG00000114958;ENSDARG00000115457	zp3e;zp3b;zp3a.1;zp3a.2;zp2.1;zp2.5;si:zfos-1505d6.3;zp2.3;zp3.2;zp2.6;zp2.2;zp3;zp3.2
	GO:1903047	BP	mitotic cell cycle process	43	43/ 607	419/ 31485	0.102625	5.18532e-19	8.01391e-16	ENSDARG00000002403;ENSDARG00000004713;ENSDARG00000004937;ENSDARG00000005098;ENSDARG00000005454;ENSDARG00000010948;ENSDARG00000011094;ENSDARG00000012485;ENSDARG00000014685;ENSDARG00000014943;ENSDARG00000017602;ENSDARG00000017744;ENSDARG00000023002;ENSDARG00000024471;ENSDARG00000033231;ENSDARG00000034624;ENSDARG00000036180;ENSDARG00000037532;ENSDARG00000038754;ENSDARG00000038882;ENSDARG00000039217;…	nusap1;mad2l1;skp2;zgc:86764;tacc3;kif11;ccna2;aurka;esco2;kif23;ccng2;smc2;dtl;nsl1;mcm6l;nuf2;ccnb2;mcm3l;plk3;smc4;orc1;mcm4;ttk;cdca8;ccna1;kif20a;lrmp;ccnb1;fancd2;cntd2;birc5b;sass6;ncaph;ncapg;ndc80;eme1;ccnjl;tpx2;cdk1;si:dkey-57a22.11;bmb;CABZ01058261.1;prc1a
	GO:0035805	CC	egg coat	13	13/ 607	19/ 31485	0.684211	1.09245e-18	1.50649e-15	ENSDARG00000016908;ENSDARG00000039828;ENSDARG00000042129;ENSDARG00000042130;ENSDARG00000086352;ENSDARG00000086522;ENSDARG00000089966;ENSDARG00000090237;ENSDARG00000090768;ENSDARG00000091409;ENSDARG00000105346;ENSDARG00000114958;ENSDARG00000115457	zp3e;zp3b;zp3a.1;zp3a.2;zp2.1;zp2.5;si:zfos-1505d6.3;zp2.3;zp3.2;zp2.6;zp2.2;zp3;zp3.2
	GO:0009988	BP	cell-cell recognition	17	17/ 607	43/ 31485	0.395349	1.48905e-18	1.97257e-15	ENSDARG00000016908;ENSDARG00000038720;ENSDARG00000039828;ENSDARG00000040081;ENSDARG00000042129;ENSDARG00000042130;ENSDARG00000070178;ENSDARG00000086352;ENSDARG00000086522;ENSDARG00000089966;ENSDARG00000090237;ENSDARG00000090768;ENSDARG00000091409;ENSDARG00000092919;ENSDARG00000105346;ENSDARG00000114958;ENSDARG00000115457	zp3e;zp3f.1;zp3b;zp3d.1;zp3a.1;zp3a.2;zp3d.2;zp2.1;zp2.5;si:zfos-1505d6.3;zp2.3;zp3.2;zp2.6;zp3c;zp2.2;zp3;zp3.2
	GO:0022402	BP	cell cycle process	52	52/ 607	649/ 31485	0.0801233	5.25433e-18	6.09042e-15	ENSDARG00000002403;ENSDARG00000004576;ENSDARG00000004713;ENSDARG00000004937;ENSDARG00000005098;ENSDARG00000005454;ENSDARG00000010782;ENSDARG00000010948;ENSDARG00000011094;ENSDARG00000012485;ENSDARG00000014685;ENSDARG00000014943;ENSDARG00000017602;ENSDARG00000017744;ENSDARG00000023002;ENSDARG00000024471;ENSDARG00000024488;ENSDARG00000025043;ENSDARG00000033231;ENSDARG00000034624;ENSDARG00000036180;…	nusap1;plk4;mad2l1;skp2;zgc:86764;tacc3;zgc:55621;kif11;ccna2;aurka;esco2;kif23;ccng2;smc2;dtl;nsl1;top2a;trip13;mcm6l;nuf2;ccnb2;mcm3l;plk3;smc4;orc1;mcm4;ttk;cdca8;ccna1;kif20a;zgc:114123;lrmp;ccnb1;fancd2;cntd2;birc5b;sass6;ncaph;trim36;zgc:66024;ncapg;ndc80;brip1;eme1;ccnjl;tpx2;cdk1;si:dkey-57a22.11;bmb;CABZ01058261.1;prc1a;haus6
	GO:0051276	BP	chromosome organization	32	32/ 607	268/ 31485	0.119403	2.37291e-16	2.44488e-13	ENSDARG00000002403;ENSDARG00000004529;ENSDARG00000010948;ENSDARG00000014685;ENSDARG00000017744;ENSDARG00000019507;ENSDARG00000020289;ENSDARG00000024471;ENSDARG00000024488;ENSDARG00000025043;ENSDARG00000033231;ENSDARG00000034624;ENSDARG00000037284;ENSDARG00000037532;ENSDARG00000038882;ENSDARG00000040041;ENSDARG00000043137;ENSDARG00000053574;ENSDARG00000061468;ENSDARG00000070109;ENSDARG00000070545;…	nusap1;zgc:173742;kif11;esco2;smc2;mcm5;pif1;nsl1;top2a;trip13;mcm6l;nuf2;ptges3a;mcm3l;smc4;mcm4;cdca8;fancd2;ncaph;ncapg;top1l;brip1;blm;dna2;cenpt;si:dkey-57a22.11;BX322555.1;BX322555.2;CABZ01058261.1;h1m;BX324227.2;BX324227.3
	GO:0060046	BP	regulation of acrosome reaction	11	11/ 607	17/ 31485	0.647059	1.3934e-15	1.07675e-12	ENSDARG00000016908;ENSDARG00000038720;ENSDARG00000039828;ENSDARG00000040081;ENSDARG00000042129;ENSDARG00000042130;ENSDARG00000070178;ENSDARG00000090768;ENSDARG00000092919;ENSDARG00000114958;ENSDARG00000115457	zp3e;zp3f.1;zp3b;zp3d.1;zp3a.1;zp3a.2;zp3d.2;zp3.2;zp3c;zp3;zp3.2
	GO:2000344	BP	positive regulation of acrosome reaction	11	11/ 607	17/ 31485	0.647059	1.3934e-15	1.07675e-12	ENSDARG00000016908;ENSDARG00000038720;ENSDARG00000039828;ENSDARG00000040081;ENSDARG00000042129;ENSDARG00000042130;ENSDARG00000070178;ENSDARG00000090768;ENSDARG00000092919;ENSDARG00000114958;ENSDARG00000115457	zp3e;zp3f.1;zp3b;zp3d.1;zp3a.1;zp3a.2;zp3d.2;zp3.2;zp3c;zp3;zp3.2
	GO:0035803	BP	egg coat formation	11	11/ 607	17/ 31485	0.647059	1.3934e-15	1.07675e-12	ENSDARG00000016908;ENSDARG00000038720;ENSDARG00000039828;ENSDARG00000040081;ENSDARG00000042129;ENSDARG00000042130;ENSDARG00000070178;ENSDARG00000090768;ENSDARG00000092919;ENSDARG00000114958;ENSDARG00000115457	zp3e;zp3f.1;zp3b;zp3d.1;zp3a.1;zp3a.2;zp3d.2;zp3.2;zp3c;zp3;zp3.2
	GO:2000242	BP	negative regulation of reproductive process	11	11/ 607	19/ 31485	0.578947	8.21701e-15	5.86126e-12	ENSDARG00000025043;ENSDARG00000037491;ENSDARG00000041361;ENSDARG00000069744;ENSDARG00000086352;ENSDARG00000086522;ENSDARG00000089966;ENSDARG00000090237;ENSDARG00000091409;ENSDARG00000104186;ENSDARG00000105346	trip13;bmp15;ttk;mos;zp2.1;zp2.5;si:zfos-1505d6.3;zp2.3;zp2.6;fbxo43;zp2.2
	GO:0007059	BP	chromosome segregation	17	17/ 607	86/ 31485	0.197674	6.534e-13	4.32784e-10	ENSDARG00000004529;ENSDARG00000010948;ENSDARG00000024471;ENSDARG00000024488;ENSDARG00000034624;ENSDARG00000041361;ENSDARG00000043137;ENSDARG00000055655;ENSDARG00000061468;ENSDARG00000069917;ENSDARG00000070109;ENSDARG00000070545;ENSDARG00000071694;ENSDARG00000091271;ENSDARG00000092651;ENSDARG00000093622;ENSDARG00000099194	zgc:173742;kif11;nsl1;top2a;nuf2;ttk;cdca8;birc5b;ncaph;ska3;ncapg;top1l;ndc80;cenpt;si:dkey-57a22.11;spc24;CABZ01058261.1
	GO:0006260	BP	DNA replication	19	19/ 607	116/ 31485	0.163793	1.00879e-12	6.23634e-10	ENSDARG00000004529;ENSDARG00000008805;ENSDARG00000014017;ENSDARG00000019507;ENSDARG00000020289;ENSDARG00000020711;ENSDARG00000023002;ENSDARG00000029058;ENSDARG00000033231;ENSDARG00000037532;ENSDARG00000039217;ENSDARG00000040041;ENSDARG00000061836;ENSDARG00000062152;ENSDARG00000070545;ENSDARG00000075682;ENSDARG00000077089;ENSDARG00000078069;ENSDARG00000078759	zgc:173742;orc3;rrm1;mcm5;pif1;rrm2;dtl;rbbp4;mcm6l;mcm3l;orc1;mcm4;nfixb;chaf1a;top1l;orc6;blm;rrm2;dna2
	GO:2000243	BP	positive regulation of reproductive process	12	12/ 607	35/ 31485	0.342857	1.31859e-12	7.64205e-10	ENSDARG00000016908;ENSDARG00000019706;ENSDARG00000038720;ENSDARG00000039828;ENSDARG00000040081;ENSDARG00000042129;ENSDARG00000042130;ENSDARG00000070178;ENSDARG00000090768;ENSDARG00000092919;ENSDARG00000114958;ENSDARG00000115457	zp3e;zar1;zp3f.1;zp3b;zp3d.1;zp3a.1;zp3a.2;zp3d.2;zp3.2;zp3c;zp3;zp3.2
	GO:0007049	BP	cell cycle	31	31/ 607	354/ 31485	0.0875706	3.21255e-12	1.75235e-09	ENSDARG00000004576;ENSDARG00000004823;ENSDARG00000007465;ENSDARG00000010948;ENSDARG00000012485;ENSDARG00000012718;ENSDARG00000014685;ENSDARG00000017744;ENSDARG00000019507;ENSDARG00000025043;ENSDARG00000029058;ENSDARG00000033231;ENSDARG00000034624;ENSDARG00000037532;ENSDARG00000038754;ENSDARG00000038882;ENSDARG00000040041;ENSDARG00000041699;ENSDARG00000042688;ENSDARG00000043137;ENSDARG00000051923;…	plk4;asz1;tdrd1;kif11;aurka;wee2;esco2;smc2;mcm5;trip13;rbbp4;mcm6l;nuf2;mcm3l;plk3;smc4;mcm4;piwil1;bora;cdca8;ccnb1;sass6;plk1;ncaph;chaf1a;cenpe;ska3;tuba4l;cenpt;spc24;CKS2
	GO:0098813	BP	nuclear chromosome segregation	11	11/ 607	31/ 31485	0.354839	7.46276e-12	3.84456e-09	ENSDARG00000010948;ENSDARG00000024471;ENSDARG00000024488;ENSDARG00000034624;ENSDARG00000041361;ENSDARG00000043137;ENSDARG00000055655;ENSDARG00000061468;ENSDARG00000070109;ENSDARG00000092651;ENSDARG00000099194	kif11;nsl1;top2a;nuf2;ttk;cdca8;birc5b;ncaph;ncapg;si:dkey-57a22.11;CABZ01058261.1
	GO:0008037	BP	cell recognition	18	18/ 607	133/ 31485	0.135338	1.07307e-10	5.23717e-08	ENSDARG00000016908;ENSDARG00000018693;ENSDARG00000038720;ENSDARG00000039828;ENSDARG00000040081;ENSDARG00000042129;ENSDARG00000042130;ENSDARG00000070178;ENSDARG00000086352;ENSDARG00000086522;ENSDARG00000089966;ENSDARG00000090237;ENSDARG00000090768;ENSDARG00000091409;ENSDARG00000092919;ENSDARG00000105346;ENSDARG00000114958;ENSDARG00000115457	zp3e;cdh2;zp3f.1;zp3b;zp3d.1;zp3a.1;zp3a.2;zp3d.2;zp2.1;zp2.5;si:zfos-1505d6.3;zp2.3;zp3.2;zp2.6;zp3c;zp2.2;zp3;zp3.2
	GO:0051301	BP	cell division	24	24/ 607	251/ 31485	0.0956175	1.52354e-10	7.0639e-08	ENSDARG00000010948;ENSDARG00000014943;ENSDARG00000034624;ENSDARG00000041361;ENSDARG00000042688;ENSDARG00000043137;ENSDARG00000051923;ENSDARG00000058346;ENSDARG00000061468;ENSDARG00000069428;ENSDARG00000069917;ENSDARG00000070109;ENSDARG00000070656;ENSDARG00000071694;ENSDARG00000077620;ENSDARG00000087554;ENSDARG00000092651;ENSDARG00000093622;ENSDARG00000096554;ENSDARG00000099194;ENSDARG00000099801;…	kif11;kif23;nuf2;ttk;bora;cdca8;ccnb1;sass6;ncaph;slbp2;ska3;ncapg;si:ch211-69g19.2;ndc80;cdca7a;cdk1;si:dkey-57a22.11;spc24;si:dkey-25o16.4;CABZ01058261.1;topaz1;cdc20;haus6;CKS2
	GO:0071103	BP	DNA conformation change	13	13/ 607	67/ 31485	0.19403	4.37931e-10	1.93378e-07	ENSDARG00000004529;ENSDARG00000019507;ENSDARG00000020289;ENSDARG00000024488;ENSDARG00000033231;ENSDARG00000037532;ENSDARG00000040041;ENSDARG00000070545;ENSDARG00000074410;ENSDARG00000077089;ENSDARG00000078759;ENSDARG00000109743;ENSDARG00000110949	zgc:173742;mcm5;pif1;top2a;mcm6l;mcm3l;mcm4;top1l;brip1;blm;dna2;BX324227.2;BX324227.3
	GO:0030246	MF	carbohydrate binding	29	29/ 607	386/ 31485	0.0751295	6.1888e-10	7.4802e-07	ENSDARG00000014039;ENSDARG00000014386;ENSDARG00000032156;ENSDARG00000032553;ENSDARG00000041248;ENSDARG00000044691;ENSDARG00000070166;ENSDARG00000086529;ENSDARG00000086956;ENSDARG00000087584;ENSDARG00000088895;ENSDARG00000089478;ENSDARG00000089525;ENSDARG00000092057;ENSDARG00000092090;ENSDARG00000092498;ENSDARG00000092887;ENSDARG00000093704;ENSDARG00000093841;ENSDARG00000094616;ENSDARG00000094674;…	si:dkeyp-93d12.1;galnt6;zgc:171776;egln3;si:dkey-241l7.6;ppp1r3b;zgc:153499;si:dkey-90l23.2;si:dkey-241l7.3;si:dkeyp-98a7.9;si:dkeyp-98a7.7;si:dkey-241l7.4;si:dkeyp-98a7.5;si:dkey-90l23.1;si:ch211-125e6.12;si:dkeyp-46h3.2;si:dkeyp-46h3.3;si:dkeyp-46h3.8;zgc:152936;zgc:113984;si:dkeyp-98a7.8;si:ch1073-75o15.3;BX649337.1;galnt13;topaz1;si:dkey-151j17.4;si:ch211-194p6.10;si:dkeyp-98a7.3;si:dkey-240e…
	GO:0099080	CC	supramolecular complex	45	45/ 607	851/ 31485	0.052879	1.39362e-09	9.609e-07	ENSDARG00000000212;ENSDARG00000002403;ENSDARG00000002597;ENSDARG00000004713;ENSDARG00000004823;ENSDARG00000007465;ENSDARG00000007751;ENSDARG00000010266;ENSDARG00000010332;ENSDARG00000010948;ENSDARG00000012485;ENSDARG00000014039;ENSDARG00000014943;ENSDARG00000023082;ENSDARG00000024471;ENSDARG00000032808;ENSDARG00000034624;ENSDARG00000036830;ENSDARG00000041361;ENSDARG00000041699;ENSDARG00000044491;…	krt97;nusap1;pabpc1l;mad2l1;asz1;tdrd1;lmnl3;igf2bp3;zgc:56231;kif11;aurka;si:dkeyp-93d12.1;kif23;krt1-19d;nsl1;tdrd7a;nuf2;krt91;ttk;piwil1;kif20a;birc5b;krt5;sybu;fmn2b;kif14;cenpe;ska3;tdrd6;kif20ba;ndc80;tuba4l;birc5a;kif2c;tpx2;gra;patl2;si:ch211-189e2.3;cenpt;si:dkey-57a22.11;spc24;CABZ01058261.1;cspp1a;haus6;kif22
	GO:0010564	BP	regulation of cell cycle process	24	24/ 607	292/ 31485	0.0821918	3.2496e-09	1.33616e-06	ENSDARG00000004576;ENSDARG00000004713;ENSDARG00000012485;ENSDARG00000012718;ENSDARG00000023002;ENSDARG00000025043;ENSDARG00000038754;ENSDARG00000039217;ENSDARG00000041361;ENSDARG00000042688;ENSDARG00000053574;ENSDARG00000058346;ENSDARG00000058471;ENSDARG00000069744;ENSDARG00000071009;ENSDARG00000071694;ENSDARG00000076913;ENSDARG00000078654;ENSDARG00000087554;ENSDARG00000096554;ENSDARG00000099194;…	plk4;mad2l1;aurka;wee2;dtl;trip13;plk3;orc1;ttk;bora;fancd2;sass6;plk1;mos;kif20ba;ndc80;eme1;tpx2;cdk1;si:dkey-25o16.4;CABZ01058261.1;cspp1a;prc1a;fbxo43
	GO:0006259	BP	DNA metabolic process	42	42/ 607	783/ 31485	0.0536398	3.31411e-09	1.33616e-06	ENSDARG00000004529;ENSDARG00000007465;ENSDARG00000008805;ENSDARG00000009748;ENSDARG00000011262;ENSDARG00000011404;ENSDARG00000013004;ENSDARG00000014017;ENSDARG00000014041;ENSDARG00000019507;ENSDARG00000020289;ENSDARG00000020711;ENSDARG00000023002;ENSDARG00000024488;ENSDARG00000025043;ENSDARG00000026972;ENSDARG00000029058;ENSDARG00000030756;ENSDARG00000033231;ENSDARG00000037284;ENSDARG00000037532;…	zgc:173742;tdrd1;orc3;dffb;traip;fen1;tdg.1;rrm1;smarcad1a;mcm5;pif1;rrm2;dtl;top2a;trip13;si:ch211-119o8.6;rbbp4;dnmt1;mcm6l;ptges3a;mcm3l;orc1;mcm4;zp3a.1;zp3a.2;fancd2;exo1;nfixb;chaf1a;top1l;brip1;orc6;eme1;blm;rrm2;dna2;BX649250.2;si:dkey-260c8.8;BX322555.1;BX322555.2;BX324227.2;BX324227.3
	GO:0000819	BP	sister chromatid segregation	8	8/ 607	22/ 31485	0.363636	4.59398e-09	1.775e-06	ENSDARG00000010948;ENSDARG00000024471;ENSDARG00000024488;ENSDARG00000043137;ENSDARG00000061468;ENSDARG00000070109;ENSDARG00000092651;ENSDARG00000099194	kif11;nsl1;top2a;cdca8;ncaph;ncapg;si:dkey-57a22.11;CABZ01058261.1
	GO:0006895	BP	Golgi to endosome transport	8	8/ 607	23/ 31485	0.347826	6.92526e-09	2.56872e-06	ENSDARG00000076476;ENSDARG00000078394;ENSDARG00000079681;ENSDARG00000095486;ENSDARG00000099076;ENSDARG00000105712;ENSDARG00000111734;ENSDARG00000117285	zgc:173770;CABZ01059627.1;CABZ01059627.2;CU467646.3;CU467646.4;CU467646.8;CABZ01059626.1;CABZ01059627.3
	GO:0060467	BP	negative regulation of fertilization	6	6/ 607	10/ 31485	0.6	9.85194e-09	3.38359e-06	ENSDARG00000086352;ENSDARG00000086522;ENSDARG00000089966;ENSDARG00000090237;ENSDARG00000091409;ENSDARG00000105346	zp2.1;zp2.5;si:zfos-1505d6.3;zp2.3;zp2.6;zp2.2
	GO:0060468	BP	prevention of polyspermy	6	6/ 607	10/ 31485	0.6	9.85194e-09	3.38359e-06	ENSDARG00000086352;ENSDARG00000086522;ENSDARG00000089966;ENSDARG00000090237;ENSDARG00000091409;ENSDARG00000105346	zp2.1;zp2.5;si:zfos-1505d6.3;zp2.3;zp2.6;zp2.2
	GO:0005634	CC	nucleus	169	169/ 607	5827/ 31485	0.0290029	1.34228e-08	4.62751e-06	ENSDARG00000000656;ENSDARG00000001303;ENSDARG00000001656;ENSDARG00000002330;ENSDARG00000002403;ENSDARG00000002597;ENSDARG00000002968;ENSDARG00000003607;ENSDARG00000003968;ENSDARG00000004529;ENSDARG00000004576;ENSDARG00000004697;ENSDARG00000004937;ENSDARG00000005355;ENSDARG00000006003;ENSDARG00000006409;ENSDARG00000007697;ENSDARG00000008278;ENSDARG00000008454;ENSDARG00000009748;ENSDARG00000010266;…	psmb9a;psmb8a;psmb13a;lhx8a;nusap1;pabpc1l;a1cf;nr2f6a;larp6b;zgc:173742;plk4;rxrgb;skp2;larp6a;mycla;mapk12b;fabp7a;rcor2;cpeb1b;dffb;igf2bp3;zgc:56231;kif11;ccna2;traip;mknk2a;fen1;per1b;wee2;tdg.1;smarcad1a;eif4e1b;esco2;kif23;zfp36l1a;si:ch211-195b13.1;ccng2;smc2;mknk1;mcm5;lpin1;pif1;sesn1;dtl;top2a;trip13;zgc:103482;aktip;si:ch211-119o8.6;kpna7;btg1;hbp1;rbbp4;impdh1b;dnmt1;stat2;psmb12;ptb…
	GO:0003006	BP	developmental process involved in reproduction	17	17/ 607	161/ 31485	0.10559	1.66033e-08	5.49866e-06	ENSDARG00000000887;ENSDARG00000003229;ENSDARG00000004823;ENSDARG00000007465;ENSDARG00000025043;ENSDARG00000032808;ENSDARG00000036214;ENSDARG00000037491;ENSDARG00000041699;ENSDARG00000051923;ENSDARG00000058346;ENSDARG00000067669;ENSDARG00000069428;ENSDARG00000070052;ENSDARG00000079578;ENSDARG00000096095;ENSDARG00000099801	zgc:56699;gdf9;asz1;tdrd1;trip13;tdrd7a;dazl;bmp15;piwil1;ccnb1;sass6;zglp1;slbp2;tdrd6;rbpms2b;buc;topaz1
	GO:0034587	BP	piRNA metabolic process	7	7/ 607	18/ 31485	0.388889	2.53111e-08	8.09344e-06	ENSDARG00000004823;ENSDARG00000007465;ENSDARG00000014039;ENSDARG00000032808;ENSDARG00000041699;ENSDARG00000070052;ENSDARG00000089954	asz1;tdrd1;si:dkeyp-93d12.1;tdrd7a;piwil1;tdrd6;si:ch211-189e2.3
	GO:0051726	BP	regulation of cell cycle	39	39/ 607	751/ 31485	0.0519308	2.91001e-08	8.99485e-06	ENSDARG00000004576;ENSDARG00000004713;ENSDARG00000004937;ENSDARG00000010948;ENSDARG00000011094;ENSDARG00000012485;ENSDARG00000012718;ENSDARG00000017602;ENSDARG00000023002;ENSDARG00000025043;ENSDARG00000027249;ENSDARG00000036180;ENSDARG00000038754;ENSDARG00000038812;ENSDARG00000039217;ENSDARG00000041361;ENSDARG00000042688;ENSDARG00000043236;ENSDARG00000051923;ENSDARG00000053574;ENSDARG00000055250;…	plk4;mad2l1;skp2;kif11;ccna2;aurka;wee2;ccng2;dtl;trip13;btg1;ccnb2;plk3;e2f5;orc1;ttk;bora;ccna1;ccnb1;fancd2;cntd2;birc5b;sass6;plk1;trim36;mos;kif20ba;ndc80;birc5a;eme1;ccnjl;tpx2;cdk1;si:dkey-25o16.4;CABZ01058261.1;cspp1a;prc1a;fbxo43;CKS2
	GO:0006996	BP	organelle organization	77	77/ 607	2069/ 31485	0.037216	3.08738e-08	9.23524e-06	ENSDARG00000002403;ENSDARG00000004169;ENSDARG00000004405;ENSDARG00000004529;ENSDARG00000004576;ENSDARG00000005098;ENSDARG00000005454;ENSDARG00000007465;ENSDARG00000007751;ENSDARG00000010948;ENSDARG00000012485;ENSDARG00000014039;ENSDARG00000014685;ENSDARG00000017744;ENSDARG00000018693;ENSDARG00000019360;ENSDARG00000019507;ENSDARG00000020289;ENSDARG00000022303;ENSDARG00000024471;ENSDARG00000024488;…	nusap1;stmn1a;snx10a;zgc:173742;plk4;zgc:86764;tacc3;tdrd1;lmnl3;kif11;aurka;si:dkeyp-93d12.1;esco2;smc2;cdh2;sec23b;mcm5;pif1;higd1a;nsl1;top2a;trip13;aktip;tdrd7a;mcm6l;nuf2;ptges3a;mcm3l;plk3;smc4;orc1;slc25a33;mcm4;ttk;cdca8;zgc:114123;lrmp;fancd2;atg9b;birc5b;sass6;krt5;abcd2;ncaph;trim36;tdrd6;ncapg;top1l;ndc80;tuba4l;brip1;ulk1b;nanog;orc6;blm;tpx2;dna2;arhgef10la;patl2;si:ch211-189e2.3;ce…
	GO:0080154	BP	regulation of fertilization	6	6/ 607	12/ 31485	0.5	4.19434e-08	1.21544e-05	ENSDARG00000086352;ENSDARG00000086522;ENSDARG00000089966;ENSDARG00000090237;ENSDARG00000091409;ENSDARG00000105346	zp2.1;zp2.5;si:zfos-1505d6.3;zp2.3;zp2.6;zp2.2
	GO:0003678	MF	DNA helicase activity	13	13/ 607	90/ 31485	0.144444	1.89225e-08	1.37226e-05	ENSDARG00000014041;ENSDARG00000019507;ENSDARG00000020289;ENSDARG00000033231;ENSDARG00000037532;ENSDARG00000040041;ENSDARG00000074410;ENSDARG00000077089;ENSDARG00000078759;ENSDARG00000097066;ENSDARG00000097074;ENSDARG00000109743;ENSDARG00000110949	smarcad1a;mcm5;pif1;mcm6l;mcm3l;mcm4;brip1;blm;dna2;BX322555.1;BX322555.2;BX324227.2;BX324227.3
	GO:0000070	BP	mitotic sister chromatid segregation	7	7/ 607	20/ 31485	0.35	5.96215e-08	1.64851e-05	ENSDARG00000010948;ENSDARG00000024471;ENSDARG00000043137;ENSDARG00000061468;ENSDARG00000070109;ENSDARG00000092651;ENSDARG00000099194	kif11;nsl1;cdca8;ncaph;ncapg;si:dkey-57a22.11;CABZ01058261.1
	GO:0007283	BP	spermatogenesis	11	11/ 607	67/ 31485	0.164179	6.04436e-08	1.64851e-05	ENSDARG00000000887;ENSDARG00000004823;ENSDARG00000007465;ENSDARG00000025043;ENSDARG00000032808;ENSDARG00000036214;ENSDARG00000041699;ENSDARG00000058346;ENSDARG00000067669;ENSDARG00000070052;ENSDARG00000096095	zgc:56699;asz1;tdrd1;trip13;tdrd7a;dazl;piwil1;sass6;zglp1;tdrd6;buc
	GO:0005737	CC	cytoplasm	156	156/ 607	5378/ 31485	0.0290071	6.03553e-08	1.6646e-05	ENSDARG00000000656;ENSDARG00000001303;ENSDARG00000001656;ENSDARG00000002403;ENSDARG00000002597;ENSDARG00000003495;ENSDARG00000004169;ENSDARG00000004576;ENSDARG00000004616;ENSDARG00000004713;ENSDARG00000004823;ENSDARG00000004904;ENSDARG00000005098;ENSDARG00000005454;ENSDARG00000006409;ENSDARG00000006963;ENSDARG00000007247;ENSDARG00000007377;ENSDARG00000007465;ENSDARG00000008454;ENSDARG00000008541;…	psmb9a;psmb8a;psmb13a;nusap1;pabpc1l;madd;stmn1a;plk4;mtmr2;mad2l1;asz1;gys2;zgc:86764;tacc3;mapk12b;cse1l;ric8a;odc1;tdrd1;cpeb1b;chia.4;marcksb;dffb;igf2bp3;sae1;ccna2;mknk2a;per1b;cfl1l;eif4e1b;kif23;tlr3;zfp36l1a;si:ch211-195b13.1;rimkla;hal;ccng2;mknk1;cdh2;sec23b;mpx;zar1;sesn1;caprin2;hmmr;dtl;lrp13;zgc:103482;s100a10b;lsm14b;uchl1;kpna7;btg1;rdh8a;sult1st1;impdh1b;stat2;dab2;fthl27;psmb12…
	GO:0043186	CC	P granule	8	8/ 607	30/ 31485	0.266667	7.33926e-08	1.68681e-05	ENSDARG00000004823;ENSDARG00000007465;ENSDARG00000014039;ENSDARG00000032808;ENSDARG00000041699;ENSDARG00000070052;ENSDARG00000078754;ENSDARG00000089954	asz1;tdrd1;si:dkeyp-93d12.1;tdrd7a;piwil1;tdrd6;gra;si:ch211-189e2.3
	GO:0048232	BP	male gamete generation	11	11/ 607	68/ 31485	0.161765	7.08637e-08	1.87748e-05	ENSDARG00000000887;ENSDARG00000004823;ENSDARG00000007465;ENSDARG00000025043;ENSDARG00000032808;ENSDARG00000036214;ENSDARG00000041699;ENSDARG00000058346;ENSDARG00000067669;ENSDARG00000070052;ENSDARG00000096095	zgc:56699;asz1;tdrd1;trip13;tdrd7a;dazl;piwil1;sass6;zglp1;tdrd6;buc
	GO:0007276	BP	gamete generation	12	12/ 607	87/ 31485	0.137931	1.12621e-07	2.90092e-05	ENSDARG00000000887;ENSDARG00000004823;ENSDARG00000007465;ENSDARG00000025043;ENSDARG00000032808;ENSDARG00000036214;ENSDARG00000041699;ENSDARG00000058346;ENSDARG00000067669;ENSDARG00000069428;ENSDARG00000070052;ENSDARG00000096095	zgc:56699;asz1;tdrd1;trip13;tdrd7a;dazl;piwil1;sass6;zglp1;slbp2;tdrd6;buc
	GO:0032392	BP	DNA geometric change	10	10/ 607	57/ 31485	0.175439	1.26008e-07	3.07492e-05	ENSDARG00000019507;ENSDARG00000020289;ENSDARG00000033231;ENSDARG00000037532;ENSDARG00000040041;ENSDARG00000074410;ENSDARG00000077089;ENSDARG00000078759;ENSDARG00000109743;ENSDARG00000110949	mcm5;pif1;mcm6l;mcm3l;mcm4;brip1;blm;dna2;BX324227.2;BX324227.3
	GO:0032508	BP	DNA duplex unwinding	10	10/ 607	57/ 31485	0.175439	1.26008e-07	3.07492e-05	ENSDARG00000019507;ENSDARG00000020289;ENSDARG00000033231;ENSDARG00000037532;ENSDARG00000040041;ENSDARG00000074410;ENSDARG00000077089;ENSDARG00000078759;ENSDARG00000109743;ENSDARG00000110949	mcm5;pif1;mcm6l;mcm3l;mcm4;brip1;blm;dna2;BX324227.2;BX324227.3
	GO:0008094	MF	ATP-dependent activity, acting on DNA	16	16/ 607	154/ 31485	0.103896	5.49253e-08	3.31932e-05	ENSDARG00000014041;ENSDARG00000019507;ENSDARG00000020289;ENSDARG00000024488;ENSDARG00000033231;ENSDARG00000037532;ENSDARG00000040041;ENSDARG00000052348;ENSDARG00000057738;ENSDARG00000074410;ENSDARG00000077089;ENSDARG00000078759;ENSDARG00000097066;ENSDARG00000097074;ENSDARG00000109743;ENSDARG00000110949	smarcad1a;mcm5;pif1;top2a;mcm6l;mcm3l;mcm4;smarca5;hells;brip1;blm;dna2;BX322555.1;BX322555.2;BX324227.2;BX324227.3
	GO:0000307	CC	cyclin-dependent protein kinase holoenzyme complex	8	8/ 607	34/ 31485	0.235294	2.12718e-07	4.19054e-05	ENSDARG00000011094;ENSDARG00000017602;ENSDARG00000036180;ENSDARG00000043236;ENSDARG00000051923;ENSDARG00000055250;ENSDARG00000077116;ENSDARG00000117089	ccna2;ccng2;ccnb2;ccna1;ccnb1;cntd2;ccnjl;CKS2
	GO:0048609	BP	multicellular organismal reproductive process	12	12/ 607	93/ 31485	0.129032	2.38166e-07	5.66285e-05	ENSDARG00000000887;ENSDARG00000004823;ENSDARG00000007465;ENSDARG00000025043;ENSDARG00000032808;ENSDARG00000036214;ENSDARG00000041699;ENSDARG00000058346;ENSDARG00000067669;ENSDARG00000069428;ENSDARG00000070052;ENSDARG00000096095	zgc:56699;asz1;tdrd1;trip13;tdrd7a;dazl;piwil1;sass6;zglp1;slbp2;tdrd6;buc
	GO:0006270	BP	DNA replication initiation	7	7/ 607	24/ 31485	0.291667	2.48934e-07	5.7709e-05	ENSDARG00000008805;ENSDARG00000019507;ENSDARG00000033231;ENSDARG00000037532;ENSDARG00000039217;ENSDARG00000040041;ENSDARG00000075682	orc3;mcm5;mcm6l;mcm3l;orc1;mcm4;orc6
	GO:0007076	BP	mitotic chromosome condensation	5	5/ 607	9/ 31485	0.555556	3.09651e-07	7.0034e-05	ENSDARG00000002403;ENSDARG00000017744;ENSDARG00000038882;ENSDARG00000061468;ENSDARG00000070109	nusap1;smc2;smc4;ncaph;ncapg
	GO:0030719	BP	P granule organization	5	5/ 607	10/ 31485	0.5	6.0945e-07	0.000131476	ENSDARG00000007465;ENSDARG00000014039;ENSDARG00000032808;ENSDARG00000070052;ENSDARG00000089954	tdrd1;si:dkeyp-93d12.1;tdrd7a;tdrd6;si:ch211-189e2.3
	GO:0007052	BP	mitotic spindle organization	9	9/ 607	52/ 31485	0.173077	6.09671e-07	0.000131476	ENSDARG00000005454;ENSDARG00000010948;ENSDARG00000012485;ENSDARG00000034624;ENSDARG00000045574;ENSDARG00000055655;ENSDARG00000058346;ENSDARG00000071694;ENSDARG00000078654	tacc3;kif11;aurka;nuf2;lrmp;birc5b;sass6;ndc80;tpx2
	GO:0016887	MF	ATP hydrolysis activity	23	23/ 607	342/ 31485	0.0672515	2.72118e-07	0.000140957	ENSDARG00000010332;ENSDARG00000014041;ENSDARG00000014943;ENSDARG00000017744;ENSDARG00000019507;ENSDARG00000020289;ENSDARG00000025043;ENSDARG00000029439;ENSDARG00000033231;ENSDARG00000037532;ENSDARG00000038882;ENSDARG00000039217;ENSDARG00000040041;ENSDARG00000044491;ENSDARG00000062187;ENSDARG00000071009;ENSDARG00000076228;ENSDARG00000078759;ENSDARG00000097066;ENSDARG00000097074;ENSDARG00000102624;…	zgc:56231;smarcad1a;kif23;smc2;mcm5;pif1;trip13;atp2a2a;mcm6l;mcm3l;smc4;orc1;mcm4;kif20a;kif14;kif20ba;kif2c;dna2;BX322555.1;BX322555.2;kif22;BX324227.2;BX324227.3
	GO:0005201	MF	extracellular matrix structural constituent	14	14/ 607	134/ 31485	0.104478	3.4597e-07	0.000156811	ENSDARG00000011407;ENSDARG00000016908;ENSDARG00000039828;ENSDARG00000042129;ENSDARG00000042130;ENSDARG00000086352;ENSDARG00000086522;ENSDARG00000089966;ENSDARG00000090237;ENSDARG00000090768;ENSDARG00000091409;ENSDARG00000105346;ENSDARG00000114958;ENSDARG00000115457	col2a1b;zp3e;zp3b;zp3a.1;zp3a.2;zp2.1;zp2.5;si:zfos-1505d6.3;zp2.3;zp3.2;zp2.6;zp2.2;zp3;zp3.2
	GO:0031012	CC	extracellular matrix	25	25/ 607	426/ 31485	0.0586854	1.05203e-06	0.000161195	ENSDARG00000007465;ENSDARG00000011407;ENSDARG00000016908;ENSDARG00000019815;ENSDARG00000020265;ENSDARG00000038720;ENSDARG00000039828;ENSDARG00000040081;ENSDARG00000042129;ENSDARG00000042130;ENSDARG00000043806;ENSDARG00000070178;ENSDARG00000086352;ENSDARG00000086522;ENSDARG00000089966;ENSDARG00000090237;ENSDARG00000090768;ENSDARG00000091409;ENSDARG00000092919;ENSDARG00000100535;ENSDARG00000104217;…	tdrd1;col2a1b;zp3e;fn1a;angptl6;zp3f.1;zp3b;zp3d.1;zp3a.1;zp3a.2;postna;zp3d.2;zp2.1;zp2.5;si:zfos-1505d6.3;zp2.3;zp3.2;zp2.6;zp3c;ecm1a;gpc2;zp2.2;zp3;zp3.2;MFAP4
	GO:0030312	CC	external encapsulating structure	25	25/ 607	426/ 31485	0.0586854	1.05203e-06	0.000161195	ENSDARG00000007465;ENSDARG00000011407;ENSDARG00000016908;ENSDARG00000019815;ENSDARG00000020265;ENSDARG00000038720;ENSDARG00000039828;ENSDARG00000040081;ENSDARG00000042129;ENSDARG00000042130;ENSDARG00000043806;ENSDARG00000070178;ENSDARG00000086352;ENSDARG00000086522;ENSDARG00000089966;ENSDARG00000090237;ENSDARG00000090768;ENSDARG00000091409;ENSDARG00000092919;ENSDARG00000100535;ENSDARG00000104217;…	tdrd1;col2a1b;zp3e;fn1a;angptl6;zp3f.1;zp3b;zp3d.1;zp3a.1;zp3a.2;postna;zp3d.2;zp2.1;zp2.5;si:zfos-1505d6.3;zp2.3;zp3.2;zp2.6;zp3c;ecm1a;gpc2;zp2.2;zp3;zp3.2;MFAP4
	GO:0038061	BP	NIK/NF-kappaB signaling	6	6/ 607	19/ 31485	0.315789	1.09764e-06	0.000231327	ENSDARG00000032156;ENSDARG00000070166;ENSDARG00000086529;ENSDARG00000092057;ENSDARG00000094616;ENSDARG00000095741	zgc:171776;zgc:153499;si:dkey-90l23.2;si:dkey-90l23.1;zgc:113984;si:ch1073-75o15.3
	GO:0140097	MF	catalytic activity, acting on DNA	23	23/ 607	360/ 31485	0.0638889	6.6692e-07	0.000268695	ENSDARG00000004529;ENSDARG00000009748;ENSDARG00000011404;ENSDARG00000013004;ENSDARG00000014041;ENSDARG00000019507;ENSDARG00000020289;ENSDARG00000024488;ENSDARG00000030756;ENSDARG00000033231;ENSDARG00000037532;ENSDARG00000040041;ENSDARG00000052348;ENSDARG00000056832;ENSDARG00000057738;ENSDARG00000070545;ENSDARG00000074410;ENSDARG00000077089;ENSDARG00000078759;ENSDARG00000097066;ENSDARG00000097074;…	zgc:173742;dffb;fen1;tdg.1;smarcad1a;mcm5;pif1;top2a;dnmt1;mcm6l;mcm3l;mcm4;smarca5;exo1;hells;top1l;brip1;blm;dna2;BX322555.1;BX322555.2;BX324227.2;BX324227.3
	GO:0005694	CC	chromosome	19	19/ 607	281/ 31485	0.0676157	2.71275e-06	0.000374089	ENSDARG00000004529;ENSDARG00000014041;ENSDARG00000014685;ENSDARG00000017744;ENSDARG00000023002;ENSDARG00000025043;ENSDARG00000037532;ENSDARG00000038882;ENSDARG00000040041;ENSDARG00000043137;ENSDARG00000053574;ENSDARG00000061468;ENSDARG00000070109;ENSDARG00000070545;ENSDARG00000077089;ENSDARG00000092651;ENSDARG00000098739;ENSDARG00000102892;ENSDARG00000104114	zgc:173742;smarcad1a;esco2;smc2;dtl;trip13;mcm3l;smc4;mcm4;cdca8;fancd2;ncaph;ncapg;top1l;blm;si:dkey-57a22.11;h2af1al;h1m;kmt5ab
	GO:0006281	BP	DNA repair	24	24/ 607	426/ 31485	0.056338	3.48103e-06	0.000702953	ENSDARG00000011404;ENSDARG00000014041;ENSDARG00000019507;ENSDARG00000020289;ENSDARG00000023002;ENSDARG00000025043;ENSDARG00000033231;ENSDARG00000037532;ENSDARG00000040041;ENSDARG00000042129;ENSDARG00000042130;ENSDARG00000053574;ENSDARG00000056832;ENSDARG00000062152;ENSDARG00000074410;ENSDARG00000076913;ENSDARG00000077089;ENSDARG00000078759;ENSDARG00000091187;ENSDARG00000096229;ENSDARG00000097066;…	fen1;smarcad1a;mcm5;pif1;dtl;trip13;mcm6l;mcm3l;mcm4;zp3a.1;zp3a.2;fancd2;exo1;chaf1a;brip1;eme1;blm;dna2;BX649250.2;si:dkey-260c8.8;BX322555.1;BX322555.2;BX324227.2;BX324227.3
	GO:0007281	BP	germ cell development	8	8/ 607	48/ 31485	0.166667	3.4871e-06	0.000702953	ENSDARG00000007465;ENSDARG00000025043;ENSDARG00000036214;ENSDARG00000041699;ENSDARG00000067669;ENSDARG00000069428;ENSDARG00000070052;ENSDARG00000099801	tdrd1;trip13;dazl;piwil1;zglp1;slbp2;tdrd6;topaz1
	GO:0043231	CC	intracellular membrane-bounded organelle	229	229/ 607	9219/ 31485	0.02484	6.34507e-06	0.000795441	ENSDARG00000000656;ENSDARG00000001303;ENSDARG00000001656;ENSDARG00000002330;ENSDARG00000002347;ENSDARG00000002403;ENSDARG00000002597;ENSDARG00000002968;ENSDARG00000003091;ENSDARG00000003607;ENSDARG00000003968;ENSDARG00000004405;ENSDARG00000004529;ENSDARG00000004576;ENSDARG00000004697;ENSDARG00000004937;ENSDARG00000004979;ENSDARG00000005355;ENSDARG00000006003;ENSDARG00000006409;ENSDARG00000007697;…	psmb9a;psmb8a;psmb13a;lhx8a;cyp11a1;nusap1;pabpc1l;a1cf;oclnb;nr2f6a;larp6b;snx10a;zgc:173742;plk4;rxrgb;skp2;elovl5;larp6a;mycla;mapk12b;fabp7a;rcor2;cpeb1b;dffb;igf2bp3;zgc:56231;zgc:55621;kif11;ccna2;pptc7a;traip;mknk2a;fen1;per1b;wee2;osbpl7;tdg.1;pck1;smarcad1a;galnt6;eif4e1b;esco2;kif23;hsd17b12a;zfp36l1a;si:ch211-195b13.1;ccng2;smc2;mknk1;sulf2a;sec23b;mcm5;lpin1;pif1;sesn1;higd1a;dtl;ucp1…
	GO:1902850	BP	microtubule cytoskeleton organization involved in mitosis	10	10/ 607	82/ 31485	0.121951	4.05465e-06	0.000799973	ENSDARG00000002403;ENSDARG00000005454;ENSDARG00000010948;ENSDARG00000012485;ENSDARG00000034624;ENSDARG00000045574;ENSDARG00000055655;ENSDARG00000058346;ENSDARG00000071694;ENSDARG00000078654	nusap1;tacc3;kif11;aurka;nuf2;lrmp;birc5b;sass6;ndc80;tpx2
	GO:0007051	BP	spindle organization	11	11/ 607	101/ 31485	0.108911	4.14097e-06	0.000799984	ENSDARG00000005454;ENSDARG00000010948;ENSDARG00000012485;ENSDARG00000034624;ENSDARG00000045574;ENSDARG00000055655;ENSDARG00000058346;ENSDARG00000062794;ENSDARG00000071694;ENSDARG00000078654;ENSDARG00000101652	tacc3;kif11;aurka;nuf2;lrmp;birc5b;sass6;trim36;ndc80;tpx2;haus6
	GO:0051445	BP	regulation of meiotic cell cycle	5	5/ 607	14/ 31485	0.357143	4.54125e-06	0.000815267	ENSDARG00000012718;ENSDARG00000025043;ENSDARG00000041361;ENSDARG00000069744;ENSDARG00000104186	wee2;trip13;ttk;mos;fbxo43
	GO:0006950	BP	response to stress	63	63/ 607	1779/ 31485	0.0354132	4.55066e-06	0.000815267	ENSDARG00000008454;ENSDARG00000011404;ENSDARG00000013522;ENSDARG00000014041;ENSDARG00000016065;ENSDARG00000019507;ENSDARG00000019521;ENSDARG00000019815;ENSDARG00000020289;ENSDARG00000020693;ENSDARG00000023002;ENSDARG00000023151;ENSDARG00000025043;ENSDARG00000026766;ENSDARG00000031647;ENSDARG00000032156;ENSDARG00000032553;ENSDARG00000033231;ENSDARG00000037532;ENSDARG00000038754;ENSDARG00000039579;…	cpeb1b;fen1;pck1;smarcad1a;tlr3;mcm5;mpx;fn1a;pif1;sesn1;dtl;ucp1;trip13;bcl2l10;stat2;zgc:171776;egln3;mcm6l;mcm3l;plk3;cfd;mcm4;zp3a.1;zp3a.2;ucp2;KICS2;fancd2;exo1;per1a;foxred2;chaf1a;irg1l;zgc:153499;brip1;ulk1b;eme1;blm;dna2;ch25hl3;si:dkey-90l23.2;cdk1;cd44a;arhgef10la;BX649250.2;si:dkey-90l23.1;zgc:113984;si:ch1073-75o15.3;sox11b;si:dkey-260c8.8;BX322555.1;BX322555.2;ulk2;cxcl8b.3;serp1;c…
	GO:0051447	BP	negative regulation of meiotic cell cycle	4	4/ 607	7/ 31485	0.571429	4.57176e-06	0.000815267	ENSDARG00000025043;ENSDARG00000041361;ENSDARG00000069744;ENSDARG00000104186	trip13;ttk;mos;fbxo43
	GO:0097124	CC	cyclin A2-CDK2 complex	3	3/ 607	3/ 31485	1	7.13094e-06	0.000819464	ENSDARG00000011094;ENSDARG00000043236;ENSDARG00000055250	ccna2;ccna1;cntd2
	GO:0005874	CC	microtubule	20	20/ 607	334/ 31485	0.0598802	9.25563e-06	0.000981808	ENSDARG00000002403;ENSDARG00000010332;ENSDARG00000010948;ENSDARG00000012485;ENSDARG00000014943;ENSDARG00000044491;ENSDARG00000055655;ENSDARG00000060112;ENSDARG00000062187;ENSDARG00000063385;ENSDARG00000069917;ENSDARG00000071009;ENSDARG00000074289;ENSDARG00000075621;ENSDARG00000076228;ENSDARG00000078654;ENSDARG00000099194;ENSDARG00000100236;ENSDARG00000101652;ENSDARG00000102624	nusap1;zgc:56231;kif11;aurka;kif23;kif20a;birc5b;sybu;kif14;cenpe;ska3;kif20ba;tuba4l;birc5a;kif2c;tpx2;CABZ01058261.1;cspp1a;haus6;kif22
	GO:0033554	BP	cellular response to stress	39	39/ 607	920/ 31485	0.0423913	7.0734e-06	0.00123758	ENSDARG00000008454;ENSDARG00000011404;ENSDARG00000014041;ENSDARG00000019507;ENSDARG00000020289;ENSDARG00000020693;ENSDARG00000023002;ENSDARG00000025043;ENSDARG00000026766;ENSDARG00000032553;ENSDARG00000033231;ENSDARG00000037532;ENSDARG00000038754;ENSDARG00000040041;ENSDARG00000042129;ENSDARG00000042130;ENSDARG00000045790;ENSDARG00000053574;ENSDARG00000056832;ENSDARG00000061354;ENSDARG00000062152;…	cpeb1b;fen1;smarcad1a;mcm5;pif1;sesn1;dtl;trip13;bcl2l10;egln3;mcm6l;mcm3l;plk3;mcm4;zp3a.1;zp3a.2;KICS2;fancd2;exo1;foxred2;chaf1a;brip1;eme1;blm;dna2;ch25hl3;cdk1;arhgef10la;BX649250.2;si:dkey-260c8.8;BX322555.1;BX322555.2;serp1;map1lc3c;hif1al;map1lc3b;pdia3;BX324227.2;BX324227.3
	GO:0006974	BP	cellular response to DNA damage stimulus	27	27/ 607	538/ 31485	0.0501859	7.43126e-06	0.00127611	ENSDARG00000011404;ENSDARG00000014041;ENSDARG00000019507;ENSDARG00000020289;ENSDARG00000023002;ENSDARG00000025043;ENSDARG00000026766;ENSDARG00000033231;ENSDARG00000037532;ENSDARG00000038754;ENSDARG00000040041;ENSDARG00000042129;ENSDARG00000042130;ENSDARG00000053574;ENSDARG00000056832;ENSDARG00000062152;ENSDARG00000074410;ENSDARG00000076913;ENSDARG00000077089;ENSDARG00000078759;ENSDARG00000087554;…	fen1;smarcad1a;mcm5;pif1;dtl;trip13;bcl2l10;mcm6l;mcm3l;plk3;mcm4;zp3a.1;zp3a.2;fancd2;exo1;chaf1a;brip1;eme1;blm;dna2;cdk1;BX649250.2;si:dkey-260c8.8;BX322555.1;BX322555.2;BX324227.2;BX324227.3
	GO:0000776	CC	kinetochore	10	10/ 607	94/ 31485	0.106383	1.39382e-05	0.00137292	ENSDARG00000004713;ENSDARG00000024471;ENSDARG00000034624;ENSDARG00000041361;ENSDARG00000069917;ENSDARG00000071694;ENSDARG00000091271;ENSDARG00000092651;ENSDARG00000093622;ENSDARG00000099194	mad2l1;nsl1;nuf2;ttk;ska3;ndc80;cenpt;si:dkey-57a22.11;spc24;CABZ01058261.1
	GO:0000079	BP	regulation of cyclin-dependent protein serine/threonine kinase activity	8	8/ 607	54/ 31485	0.148148	8.68711e-06	0.00143849	ENSDARG00000011094;ENSDARG00000017602;ENSDARG00000036180;ENSDARG00000043236;ENSDARG00000051923;ENSDARG00000055250;ENSDARG00000077116;ENSDARG00000117089	ccna2;ccng2;ccnb2;ccna1;ccnb1;cntd2;ccnjl;CKS2
	GO:1904029	BP	regulation of cyclin-dependent protein kinase activity	8	8/ 607	54/ 31485	0.148148	8.68711e-06	0.00143849	ENSDARG00000011094;ENSDARG00000017602;ENSDARG00000036180;ENSDARG00000043236;ENSDARG00000051923;ENSDARG00000055250;ENSDARG00000077116;ENSDARG00000117089	ccna2;ccng2;ccnb2;ccna1;ccnb1;cntd2;ccnjl;CKS2
	GO:0010948	BP	negative regulation of cell cycle process	11	11/ 607	110/ 31485	0.1	9.50376e-06	0.00154611	ENSDARG00000004713;ENSDARG00000023002;ENSDARG00000025043;ENSDARG00000038754;ENSDARG00000039217;ENSDARG00000041361;ENSDARG00000053574;ENSDARG00000069744;ENSDARG00000076913;ENSDARG00000087554;ENSDARG00000104186	mad2l1;dtl;trip13;plk3;orc1;ttk;fancd2;mos;eme1;cdk1;fbxo43
	GO:0044772	BP	mitotic cell cycle phase transition	9	9/ 607	72/ 31485	0.125	1.00189e-05	0.00160181	ENSDARG00000004937;ENSDARG00000011094;ENSDARG00000017602;ENSDARG00000036180;ENSDARG00000043236;ENSDARG00000051923;ENSDARG00000055250;ENSDARG00000077116;ENSDARG00000087554	skp2;ccna2;ccng2;ccnb2;ccna1;ccnb1;cntd2;ccnjl;cdk1
	GO:0000278	BP	mitotic cell cycle	11	11/ 607	111/ 31485	0.0990991	1.03681e-05	0.00162954	ENSDARG00000004576;ENSDARG00000012485;ENSDARG00000012718;ENSDARG00000014685;ENSDARG00000019507;ENSDARG00000038754;ENSDARG00000058471;ENSDARG00000063385;ENSDARG00000069917;ENSDARG00000074289;ENSDARG00000091271	plk4;aurka;wee2;esco2;mcm5;plk3;plk1;cenpe;ska3;tuba4l;cenpt
	GO:0043227	CC	membrane-bounded organelle	231	231/ 607	9441/ 31485	0.0244677	2.04013e-05	0.00175834	ENSDARG00000000656;ENSDARG00000001303;ENSDARG00000001656;ENSDARG00000002330;ENSDARG00000002347;ENSDARG00000002403;ENSDARG00000002597;ENSDARG00000002968;ENSDARG00000003091;ENSDARG00000003607;ENSDARG00000003968;ENSDARG00000004405;ENSDARG00000004529;ENSDARG00000004576;ENSDARG00000004697;ENSDARG00000004937;ENSDARG00000004979;ENSDARG00000005355;ENSDARG00000006003;ENSDARG00000006409;ENSDARG00000007697;…	psmb9a;psmb8a;psmb13a;lhx8a;cyp11a1;nusap1;pabpc1l;a1cf;oclnb;nr2f6a;larp6b;snx10a;zgc:173742;plk4;rxrgb;skp2;elovl5;larp6a;mycla;mapk12b;fabp7a;rcor2;cpeb1b;dffb;igf2bp3;zgc:56231;zgc:55621;kif11;ccna2;pptc7a;traip;mknk2a;fen1;per1b;wee2;osbpl7;tdg.1;pck1;smarcad1a;galnt6;eif4e1b;esco2;kif23;hsd17b12a;zfp36l1a;si:ch211-195b13.1;ccng2;smc2;mknk1;sulf2a;sec23b;mcm5;lpin1;pif1;sesn1;higd1a;dtl;ucp1…
	GO:0051783	BP	regulation of nuclear division	8	8/ 607	56/ 31485	0.142857	1.14659e-05	0.00177206	ENSDARG00000004713;ENSDARG00000012718;ENSDARG00000025043;ENSDARG00000041361;ENSDARG00000042688;ENSDARG00000071009;ENSDARG00000071694;ENSDARG00000104186	mad2l1;wee2;trip13;ttk;bora;kif20ba;ndc80;fbxo43
	GO:0044770	BP	cell cycle phase transition	9	9/ 607	74/ 31485	0.121622	1.25735e-05	0.00189521	ENSDARG00000004937;ENSDARG00000011094;ENSDARG00000017602;ENSDARG00000036180;ENSDARG00000043236;ENSDARG00000051923;ENSDARG00000055250;ENSDARG00000077116;ENSDARG00000087554	skp2;ccna2;ccng2;ccnb2;ccna1;ccnb1;cntd2;ccnjl;cdk1
	GO:1901988	BP	negative regulation of cell cycle phase transition	10	10/ 607	93/ 31485	0.107527	1.26715e-05	0.00189521	ENSDARG00000004713;ENSDARG00000023002;ENSDARG00000025043;ENSDARG00000038754;ENSDARG00000039217;ENSDARG00000041361;ENSDARG00000053574;ENSDARG00000069744;ENSDARG00000076913;ENSDARG00000087554	mad2l1;dtl;trip13;plk3;orc1;ttk;fancd2;mos;eme1;cdk1
	GO:0042555	CC	MCM complex	4	4/ 607	10/ 31485	0.4	2.61918e-05	0.00212462	ENSDARG00000019507;ENSDARG00000033231;ENSDARG00000037532;ENSDARG00000040041	mcm5;mcm6l;mcm3l;mcm4
	GO:0031262	CC	Ndc80 complex	3	3/ 607	4/ 31485	0.75	2.81133e-05	0.00215379	ENSDARG00000034624;ENSDARG00000071694;ENSDARG00000093622	nuf2;ndc80;spc24
	GO:0007017	BP	microtubule-based process	31	31/ 607	690/ 31485	0.0449275	1.58023e-05	0.00231229	ENSDARG00000002403;ENSDARG00000004169;ENSDARG00000004576;ENSDARG00000005098;ENSDARG00000005454;ENSDARG00000010332;ENSDARG00000010782;ENSDARG00000010948;ENSDARG00000012485;ENSDARG00000014943;ENSDARG00000034624;ENSDARG00000044491;ENSDARG00000044956;ENSDARG00000045574;ENSDARG00000055655;ENSDARG00000058346;ENSDARG00000060112;ENSDARG00000062187;ENSDARG00000062794;ENSDARG00000063385;ENSDARG00000068840;…	nusap1;stmn1a;plk4;zgc:86764;tacc3;zgc:56231;zgc:55621;kif11;aurka;kif23;nuf2;kif20a;zgc:114123;lrmp;birc5b;sass6;sybu;kif14;trim36;cenpe;zgc:66024;kif20ba;ndc80;tuba4l;nanog;kif2c;tpx2;si:ch211-286b5.4;prc1a;haus6;kif22
	GO:0045132	BP	meiotic chromosome segregation	4	4/ 607	9/ 31485	0.444444	1.59589e-05	0.00231229	ENSDARG00000034624;ENSDARG00000041361;ENSDARG00000055655;ENSDARG00000092651	nuf2;ttk;birc5b;si:dkey-57a22.11
	GO:0016538	MF	cyclin-dependent protein serine/threonine kinase regulator activity	8	8/ 607	54/ 31485	0.148148	8.68711e-06	0.00273243	ENSDARG00000011094;ENSDARG00000017602;ENSDARG00000036180;ENSDARG00000043236;ENSDARG00000051923;ENSDARG00000055250;ENSDARG00000077116;ENSDARG00000117089	ccna2;ccng2;ccnb2;ccna1;ccnb1;cntd2;ccnjl;CKS2
	GO:0008017	MF	microtubule binding	19	19/ 607	305/ 31485	0.0622951	8.83389e-06	0.00273243	ENSDARG00000002403;ENSDARG00000005098;ENSDARG00000010332;ENSDARG00000010948;ENSDARG00000014943;ENSDARG00000044491;ENSDARG00000061778;ENSDARG00000062187;ENSDARG00000063385;ENSDARG00000071009;ENSDARG00000076228;ENSDARG00000078654;ENSDARG00000100528;ENSDARG00000100918;ENSDARG00000101127;ENSDARG00000101652;ENSDARG00000102540;ENSDARG00000102624;ENSDARG00000113320	nusap1;zgc:86764;zgc:56231;kif11;kif23;kif20a;fmn2b;kif14;cenpe;kif20ba;kif2c;tpx2;map1lc3c;prc1a;map1lc3b;haus6;CR450832.1;kif22;si:dkey-88n24.5
	GO:0003729	MF	mRNA binding	19	19/ 607	310/ 31485	0.0612903	1.11135e-05	0.00309981	ENSDARG00000002597;ENSDARG00000002968;ENSDARG00000003968;ENSDARG00000005355;ENSDARG00000008454;ENSDARG00000010266;ENSDARG00000016154;ENSDARG00000019706;ENSDARG00000025386;ENSDARG00000031907;ENSDARG00000032808;ENSDARG00000036214;ENSDARG00000038068;ENSDARG00000057328;ENSDARG00000069428;ENSDARG00000070430;ENSDARG00000076474;ENSDARG00000079578;ENSDARG00000100558	pabpc1l;a1cf;larp6b;larp6a;cpeb1b;igf2bp3;zfp36l1a;zar1;lsm14b;ptbp1b;tdrd7a;dazl;ddx5;cth1;slbp2;chtopb;org;rbpms2b;slbp
	GO:1903046	BP	meiotic cell cycle process	11	11/ 607	120/ 31485	0.0916667	2.17614e-05	0.00310451	ENSDARG00000012485;ENSDARG00000024488;ENSDARG00000025043;ENSDARG00000034624;ENSDARG00000041361;ENSDARG00000044956;ENSDARG00000053574;ENSDARG00000055655;ENSDARG00000074410;ENSDARG00000076913;ENSDARG00000092651	aurka;top2a;trip13;nuf2;ttk;zgc:114123;fancd2;birc5b;brip1;eme1;si:dkey-57a22.11
	GO:0015849	BP	organic acid transport	15	15/ 607	218/ 31485	0.0688073	2.44282e-05	0.00343216	ENSDARG00000007697;ENSDARG00000008948;ENSDARG00000018149;ENSDARG00000020278;ENSDARG00000020645;ENSDARG00000035909;ENSDARG00000037012;ENSDARG00000038439;ENSDARG00000045051;ENSDARG00000059409;ENSDARG00000059805;ENSDARG00000069823;ENSDARG00000074533;ENSDARG00000091906;ENSDARG00000099178	fabp7a;pla2g3;slc38a4;si:dkeyp-120h9.1;slc7a3a;mfsd2ab;slc3a2b;fabp10a;slc16a3;abcd2;slc25a38a;proca1;slc25a38b;rbp7a;ABCD2
	GO:0140657	MF	ATP-dependent activity	32	32/ 607	720/ 31485	0.0444444	1.38416e-05	0.00357413	ENSDARG00000010332;ENSDARG00000010948;ENSDARG00000014041;ENSDARG00000014943;ENSDARG00000019507;ENSDARG00000020289;ENSDARG00000021787;ENSDARG00000024488;ENSDARG00000029439;ENSDARG00000032079;ENSDARG00000033231;ENSDARG00000036787;ENSDARG00000037532;ENSDARG00000038068;ENSDARG00000040041;ENSDARG00000044491;ENSDARG00000052348;ENSDARG00000057738;ENSDARG00000059409;ENSDARG00000062187;ENSDARG00000063385;…	zgc:56231;kif11;smarcad1a;kif23;mcm5;pif1;abcb5;top2a;atp2a2a;acsl3a;mcm6l;tap2a;mcm3l;ddx5;mcm4;kif20a;smarca5;hells;abcd2;kif14;cenpe;kif20ba;brip1;kif2c;blm;dna2;BX322555.1;BX322555.2;ABCD2;kif22;BX324227.2;BX324227.3
	GO:0017116	MF	single-stranded DNA helicase activity	4	4/ 607	9/ 31485	0.444444	1.59589e-05	0.00361668	ENSDARG00000033231;ENSDARG00000037532;ENSDARG00000040041;ENSDARG00000078759	mcm6l;mcm3l;mcm4;dna2
	GO:0000075	BP	cell cycle checkpoint signaling	9	9/ 607	81/ 31485	0.111111	2.63398e-05	0.00364551	ENSDARG00000004713;ENSDARG00000023002;ENSDARG00000025043;ENSDARG00000038754;ENSDARG00000039217;ENSDARG00000041361;ENSDARG00000053574;ENSDARG00000076913;ENSDARG00000087554	mad2l1;dtl;trip13;plk3;orc1;ttk;fancd2;eme1;cdk1
	GO:0004386	MF	helicase activity	15	15/ 607	213/ 31485	0.0704225	1.86117e-05	0.00396976	ENSDARG00000014041;ENSDARG00000019507;ENSDARG00000020289;ENSDARG00000033231;ENSDARG00000037532;ENSDARG00000038068;ENSDARG00000040041;ENSDARG00000057738;ENSDARG00000074410;ENSDARG00000077089;ENSDARG00000078759;ENSDARG00000097066;ENSDARG00000097074;ENSDARG00000109743;ENSDARG00000110949	smarcad1a;mcm5;pif1;mcm6l;mcm3l;ddx5;mcm4;hells;brip1;blm;dna2;BX322555.1;BX322555.2;BX324227.2;BX324227.3
	GO:0045786	BP	negative regulation of cell cycle	12	12/ 607	147/ 31485	0.0816327	2.98937e-05	0.00407653	ENSDARG00000004713;ENSDARG00000023002;ENSDARG00000025043;ENSDARG00000027249;ENSDARG00000038754;ENSDARG00000039217;ENSDARG00000041361;ENSDARG00000053574;ENSDARG00000069744;ENSDARG00000076913;ENSDARG00000087554;ENSDARG00000104186	mad2l1;dtl;trip13;btg1;plk3;orc1;ttk;fancd2;mos;eme1;cdk1;fbxo43
	GO:0007093	BP	mitotic cell cycle checkpoint signaling	8	8/ 607	65/ 31485	0.123077	3.49997e-05	0.00463646	ENSDARG00000004713;ENSDARG00000023002;ENSDARG00000038754;ENSDARG00000039217;ENSDARG00000041361;ENSDARG00000053574;ENSDARG00000076913;ENSDARG00000087554	mad2l1;dtl;plk3;orc1;ttk;fancd2;eme1;cdk1
	GO:0015631	MF	tubulin binding	20	20/ 607	356/ 31485	0.0561798	2.32515e-05	0.00468388	ENSDARG00000002403;ENSDARG00000004169;ENSDARG00000005098;ENSDARG00000010332;ENSDARG00000010948;ENSDARG00000014943;ENSDARG00000044491;ENSDARG00000061778;ENSDARG00000062187;ENSDARG00000063385;ENSDARG00000071009;ENSDARG00000076228;ENSDARG00000078654;ENSDARG00000100528;ENSDARG00000100918;ENSDARG00000101127;ENSDARG00000101652;ENSDARG00000102540;ENSDARG00000102624;ENSDARG00000113320	nusap1;stmn1a;zgc:86764;zgc:56231;kif11;kif23;kif20a;fmn2b;kif14;cenpe;kif20ba;kif2c;tpx2;map1lc3c;prc1a;map1lc3b;haus6;CR450832.1;kif22;si:dkey-88n24.5
	GO:0099513	CC	polymeric cytoskeletal fiber	26	26/ 607	568/ 31485	0.0457746	6.60459e-05	0.00479354	ENSDARG00000000212;ENSDARG00000002403;ENSDARG00000007751;ENSDARG00000010332;ENSDARG00000010948;ENSDARG00000012485;ENSDARG00000014943;ENSDARG00000023082;ENSDARG00000036830;ENSDARG00000044491;ENSDARG00000055655;ENSDARG00000058371;ENSDARG00000060112;ENSDARG00000061778;ENSDARG00000062187;ENSDARG00000063385;ENSDARG00000069917;ENSDARG00000071009;ENSDARG00000074289;ENSDARG00000075621;ENSDARG00000076228;…	krt97;nusap1;lmnl3;zgc:56231;kif11;aurka;kif23;krt1-19d;krt91;kif20a;birc5b;krt5;sybu;fmn2b;kif14;cenpe;ska3;kif20ba;tuba4l;birc5a;kif2c;tpx2;CABZ01058261.1;cspp1a;haus6;kif22
	GO:0016725	MF	oxidoreductase activity, acting on CH or CH2 groups	4	4/ 607	10/ 31485	0.4	2.61918e-05	0.0049985	ENSDARG00000014017;ENSDARG00000020711;ENSDARG00000055240;ENSDARG00000078069	rrm1;rrm2;xdh;rrm2
	GO:0015908	BP	fatty acid transport	8	8/ 607	66/ 31485	0.121212	3.91614e-05	0.00504366	ENSDARG00000007697;ENSDARG00000008948;ENSDARG00000035909;ENSDARG00000038439;ENSDARG00000059409;ENSDARG00000069823;ENSDARG00000091906;ENSDARG00000099178	fabp7a;pla2g3;mfsd2ab;fabp10a;abcd2;proca1;rbp7a;ABCD2
	GO:0009263	BP	deoxyribonucleotide biosynthetic process	4	4/ 607	11/ 31485	0.363636	4.05303e-05	0.00514845	ENSDARG00000014017;ENSDARG00000020711;ENSDARG00000042894;ENSDARG00000078069	rrm1;rrm2;tyms;rrm2
	GO:0030261	BP	chromosome condensation	6	6/ 607	34/ 31485	0.176471	4.25497e-05	0.00527173	ENSDARG00000002403;ENSDARG00000017744;ENSDARG00000038882;ENSDARG00000061468;ENSDARG00000070109;ENSDARG00000102892	nusap1;smc2;smc4;ncaph;ncapg;h1m
	GO:0051302	BP	regulation of cell division	9	9/ 607	86/ 31485	0.104651	4.26378e-05	0.00527173	ENSDARG00000004576;ENSDARG00000012485;ENSDARG00000037995;ENSDARG00000038754;ENSDARG00000058471;ENSDARG00000079834;ENSDARG00000099194;ENSDARG00000100236;ENSDARG00000100918	plk4;aurka;gdf3;plk3;plk1;kdf1a;CABZ01058261.1;cspp1a;prc1a
	GO:0051246	BP	regulation of protein metabolic process	39	39/ 607	1013/ 31485	0.0384995	5.78315e-05	0.0070562	ENSDARG00000001818;ENSDARG00000003229;ENSDARG00000005355;ENSDARG00000008454;ENSDARG00000010266;ENSDARG00000011094;ENSDARG00000014565;ENSDARG00000014685;ENSDARG00000017602;ENSDARG00000019706;ENSDARG00000020749;ENSDARG00000025174;ENSDARG00000036180;ENSDARG00000036214;ENSDARG00000037491;ENSDARG00000037995;ENSDARG00000041699;ENSDARG00000042688;ENSDARG00000043236;ENSDARG00000045929;ENSDARG00000051923;…	c3b.2;gdf9;larp6a;cpeb1b;igf2bp3;ccna2;eif4e1b;esco2;ccng2;zar1;caprin2;zgc:103482;ccnb2;dazl;bmp15;gdf3;piwil1;bora;ccna1;oaz2a;ccnb1;cntd2;birc5b;cth1;zgc:163030;birc5a;zgc:165518;ankib1b;ccnjl;zgc:165453;tpx2;gra;c3a.2;bzw1b;cdc20;CABZ01117503.1;zgc:171445;zgc:171446;CKS2
	GO:1901987	BP	regulation of cell cycle phase transition	12	12/ 607	158/ 31485	0.0759494	6.06723e-05	0.00730668	ENSDARG00000004713;ENSDARG00000023002;ENSDARG00000025043;ENSDARG00000038754;ENSDARG00000039217;ENSDARG00000041361;ENSDARG00000053574;ENSDARG00000058346;ENSDARG00000069744;ENSDARG00000071694;ENSDARG00000076913;ENSDARG00000087554	mad2l1;dtl;trip13;plk3;orc1;ttk;fancd2;sass6;mos;ndc80;eme1;cdk1
	GO:0004298	MF	threonine-type endopeptidase activity	4	4/ 607	11/ 31485	0.363636	4.05303e-05	0.00734813	ENSDARG00000000656;ENSDARG00000001303;ENSDARG00000001656;ENSDARG00000031885	psmb9a;psmb8a;psmb13a;psmb12
	GO:0005876	CC	spindle microtubule	6	6/ 607	40/ 31485	0.15	0.000110104	0.00759166	ENSDARG00000010948;ENSDARG00000012485;ENSDARG00000055655;ENSDARG00000069917;ENSDARG00000075621;ENSDARG00000101652	kif11;aurka;birc5b;ska3;birc5a;haus6
	GO:0051716	BP	cellular response to stimulus	50	50/ 607	1428/ 31485	0.035014	6.63592e-05	0.00788909	ENSDARG00000000656;ENSDARG00000002347;ENSDARG00000008454;ENSDARG00000011404;ENSDARG00000013522;ENSDARG00000014041;ENSDARG00000019507;ENSDARG00000020239;ENSDARG00000020289;ENSDARG00000020693;ENSDARG00000022767;ENSDARG00000023002;ENSDARG00000023151;ENSDARG00000025043;ENSDARG00000026766;ENSDARG00000029476;ENSDARG00000032553;ENSDARG00000033231;ENSDARG00000037532;ENSDARG00000038754;ENSDARG00000040041;…	psmb9a;cyp11a1;cpeb1b;fen1;pck1;smarcad1a;mcm5;lpin1;pif1;sesn1;apobb.1;dtl;ucp1;trip13;bcl2l10;ldlra;egln3;mcm6l;mcm3l;plk3;mcm4;zp3a.1;zp3a.2;KICS2;fancd2;exo1;foxred2;chaf1a;brip1;eme1;blm;dna2;ch25hl3;c3a.2;cdk1;arhgef10la;BX649250.2;si:dkey-260c8.8;BX322555.1;BX322555.2;cxcl8b.3;serp1;ccl39.3;map1lc3c;hif1al;map1lc3b;pdia3;CABZ01075125.1;BX324227.2;BX324227.3
	GO:0071702	BP	organic substance transport	58	58/ 607	1747/ 31485	0.0331998	6.92137e-05	0.00793047	ENSDARG00000003808;ENSDARG00000004405;ENSDARG00000006963;ENSDARG00000007697;ENSDARG00000008948;ENSDARG00000010266;ENSDARG00000012981;ENSDARG00000013775;ENSDARG00000018149;ENSDARG00000019360;ENSDARG00000020278;ENSDARG00000020645;ENSDARG00000022767;ENSDARG00000026862;ENSDARG00000027169;ENSDARG00000031587;ENSDARG00000035909;ENSDARG00000036247;ENSDARG00000037012;ENSDARG00000038066;ENSDARG00000038439;…	aqp3a;snx10a;cse1l;fabp7a;pla2g3;igf2bp3;osbpl7;si:dkey-246g23.4;slc38a4;sec23b;si:dkeyp-120h9.1;slc7a3a;apobb.1;aktip;kpna7;flvcr1;mfsd2ab;tmem144b;slc3a2b;kpna2;fabp10a;slc25a33;pttg1ipb;zgc:114123;slc16a3;arl4d;lrmp;arrdc3a;slc2a15b;atg9b;abcd2;slc25a38a;soat2;tcnba;slbp2;proca1;txnipb;chtopb;sft2d2a;slc25a38b;zgc:173770;slc29a3;CABZ01059627.1;si:ch211-217k17.10;CABZ01059627.2;rbp7a;CU467646.3…
	GO:0040016	BP	embryonic cleavage	3	3/ 607	5/ 31485	0.6	6.9273e-05	0.00793047	ENSDARG00000014943;ENSDARG00000058346;ENSDARG00000069428	kif23;sass6;slbp2
	GO:1905879	BP	regulation of oogenesis	3	3/ 607	5/ 31485	0.6	6.9273e-05	0.00793047	ENSDARG00000019706;ENSDARG00000037491;ENSDARG00000070052	zar1;bmp15;tdrd6
	GO:0005871	CC	kinesin complex	7	7/ 607	58/ 31485	0.12069	0.00012268	0.00805597	ENSDARG00000010332;ENSDARG00000014943;ENSDARG00000044491;ENSDARG00000062187;ENSDARG00000071009;ENSDARG00000076228;ENSDARG00000102624	zgc:56231;kif23;kif20a;kif14;kif20ba;kif2c;kif22
	GO:0000796	CC	condensin complex	3	3/ 607	6/ 31485	0.5	0.000136556	0.00855959	ENSDARG00000017744;ENSDARG00000061468;ENSDARG00000070109	smc2;ncaph;ncapg
	GO:0032465	BP	regulation of cytokinesis	7	7/ 607	54/ 31485	0.12963	7.72219e-05	0.00862745	ENSDARG00000004576;ENSDARG00000012485;ENSDARG00000038754;ENSDARG00000058471;ENSDARG00000099194;ENSDARG00000100236;ENSDARG00000100918	plk4;aurka;plk3;plk1;CABZ01058261.1;cspp1a;prc1a
	GO:0005815	CC	microtubule organizing center	19	19/ 607	375/ 31485	0.0506667	0.000144267	0.00864976	ENSDARG00000004405;ENSDARG00000004576;ENSDARG00000010782;ENSDARG00000012485;ENSDARG00000023002;ENSDARG00000036180;ENSDARG00000038754;ENSDARG00000045574;ENSDARG00000051923;ENSDARG00000058346;ENSDARG00000058471;ENSDARG00000068840;ENSDARG00000070545;ENSDARG00000076228;ENSDARG00000077116;ENSDARG00000089765;ENSDARG00000098414;ENSDARG00000100236;ENSDARG00000101652	snx10a;plk4;zgc:55621;aurka;dtl;ccnb2;plk3;lrmp;ccnb1;sass6;plk1;zgc:66024;top1l;kif2c;ccnjl;si:ch211-286b5.4;ninl;cspp1a;haus6
	GO:0019774	CC	proteasome core complex, beta-subunit complex	4	4/ 607	15/ 31485	0.266667	0.000157658	0.00905879	ENSDARG00000000656;ENSDARG00000001303;ENSDARG00000001656;ENSDARG00000031885	psmb9a;psmb8a;psmb13a;psmb12
	GO:0005819	CC	spindle	9	9/ 607	103/ 31485	0.0873786	0.000174304	0.00961461	ENSDARG00000002403;ENSDARG00000005098;ENSDARG00000010948;ENSDARG00000045574;ENSDARG00000069917;ENSDARG00000076228;ENSDARG00000078654;ENSDARG00000099194;ENSDARG00000100918	nusap1;zgc:86764;kif11;lrmp;ska3;kif2c;tpx2;CABZ01058261.1;prc1a
	GO:1902911	CC	protein kinase complex	9	9/ 607	105/ 31485	0.0857143	0.000201744	0.0105037	ENSDARG00000011094;ENSDARG00000011948;ENSDARG00000017602;ENSDARG00000036180;ENSDARG00000043236;ENSDARG00000051923;ENSDARG00000055250;ENSDARG00000077116;ENSDARG00000117089	ccna2;insra;ccng2;ccnb2;ccna1;ccnb1;cntd2;ccnjl;CKS2
	GO:0005615	CC	extracellular space	44	44/ 607	1274/ 31485	0.0345369	0.000230015	0.0105037	ENSDARG00000001818;ENSDARG00000003229;ENSDARG00000007465;ENSDARG00000008835;ENSDARG00000011407;ENSDARG00000018423;ENSDARG00000019521;ENSDARG00000019815;ENSDARG00000020265;ENSDARG00000025254;ENSDARG00000031044;ENSDARG00000037491;ENSDARG00000037995;ENSDARG00000039579;ENSDARG00000043257;ENSDARG00000043806;ENSDARG00000045262;ENSDARG00000053877;ENSDARG00000055240;ENSDARG00000056773;ENSDARG00000068088;…	c3b.2;gdf9;tdrd1;si:dkey-46g23.5;col2a1b;sulf2a;mpx;fn1a;angptl6;s100a10b;lipg;bmp15;gdf3;cfd;ckbb;postna;gsnb;cpdb;xdh;zgc:163079;tcnba;zgc:163030;zgc:171426;zgc:165518;flrt3;zgc:165453;kl;c3a.2;si:dkeyp-46h3.2;si:dkeyp-46h3.3;si:dkeyp-46h3.8;si:dkey-228a15.1;C20H6orf58;cxcl8b.3;ccl39.3;ecm1a;CABZ01075618.1;CABZ01117503.1;pla2g15;si:ch211-194p6.10;zgc:171445;si:dkey-46g23.2;zgc:171446;MFAP4
	GO:0005813	CC	centrosome	14	14/ 607	238/ 31485	0.0588235	0.000237525	0.0105037	ENSDARG00000004576;ENSDARG00000010782;ENSDARG00000012485;ENSDARG00000023002;ENSDARG00000036180;ENSDARG00000038754;ENSDARG00000045574;ENSDARG00000051923;ENSDARG00000058346;ENSDARG00000058471;ENSDARG00000068840;ENSDARG00000076228;ENSDARG00000077116;ENSDARG00000100236	plk4;zgc:55621;aurka;dtl;ccnb2;plk3;lrmp;ccnb1;sass6;plk1;zgc:66024;kif2c;ccnjl;cspp1a
	GO:0036464	CC	cytoplasmic ribonucleoprotein granule	11	11/ 607	158/ 31485	0.0696203	0.000261659	0.0105037	ENSDARG00000002597;ENSDARG00000004823;ENSDARG00000007465;ENSDARG00000010266;ENSDARG00000014039;ENSDARG00000032808;ENSDARG00000041699;ENSDARG00000070052;ENSDARG00000078754;ENSDARG00000089567;ENSDARG00000089954	pabpc1l;asz1;tdrd1;igf2bp3;si:dkeyp-93d12.1;tdrd7a;piwil1;tdrd6;gra;patl2;si:ch211-189e2.3
	GO:0099081	CC	supramolecular polymer	26	26/ 607	617/ 31485	0.0421394	0.000266544	0.0105037	ENSDARG00000000212;ENSDARG00000002403;ENSDARG00000007751;ENSDARG00000010332;ENSDARG00000010948;ENSDARG00000012485;ENSDARG00000014943;ENSDARG00000023082;ENSDARG00000036830;ENSDARG00000044491;ENSDARG00000055655;ENSDARG00000058371;ENSDARG00000060112;ENSDARG00000061778;ENSDARG00000062187;ENSDARG00000063385;ENSDARG00000069917;ENSDARG00000071009;ENSDARG00000074289;ENSDARG00000075621;ENSDARG00000076228;…	krt97;nusap1;lmnl3;zgc:56231;kif11;aurka;kif23;krt1-19d;krt91;kif20a;birc5b;krt5;sybu;fmn2b;kif14;cenpe;ska3;kif20ba;tuba4l;birc5a;kif2c;tpx2;CABZ01058261.1;cspp1a;haus6;kif22
	GO:0099512	CC	supramolecular fiber	26	26/ 607	617/ 31485	0.0421394	0.000266544	0.0105037	ENSDARG00000000212;ENSDARG00000002403;ENSDARG00000007751;ENSDARG00000010332;ENSDARG00000010948;ENSDARG00000012485;ENSDARG00000014943;ENSDARG00000023082;ENSDARG00000036830;ENSDARG00000044491;ENSDARG00000055655;ENSDARG00000058371;ENSDARG00000060112;ENSDARG00000061778;ENSDARG00000062187;ENSDARG00000063385;ENSDARG00000069917;ENSDARG00000071009;ENSDARG00000074289;ENSDARG00000075621;ENSDARG00000076228;…	krt97;nusap1;lmnl3;zgc:56231;kif11;aurka;kif23;krt1-19d;krt91;kif20a;birc5b;krt5;sybu;fmn2b;kif14;cenpe;ska3;kif20ba;tuba4l;birc5a;kif2c;tpx2;CABZ01058261.1;cspp1a;haus6;kif22
	GO:0000793	CC	condensed chromosome	4	4/ 607	17/ 31485	0.235294	0.000266592	0.0105037	ENSDARG00000017744;ENSDARG00000053574;ENSDARG00000070109;ENSDARG00000092651	smc2;fancd2;ncapg;si:dkey-57a22.11
	GO:0061731	MF	ribonucleoside-diphosphate reductase activity	3	3/ 607	5/ 31485	0.6	6.9273e-05	0.0114174	ENSDARG00000014017;ENSDARG00000020711;ENSDARG00000078069	rrm1;rrm2;rrm2
	GO:0004748	MF	ribonucleoside-diphosphate reductase activity, thioredoxin disulfide as acceptor	3	3/ 607	5/ 31485	0.6	6.9273e-05	0.0114174	ENSDARG00000014017;ENSDARG00000020711;ENSDARG00000078069	rrm1;rrm2;rrm2
	GO:0070507	BP	regulation of microtubule cytoskeleton organization	9	9/ 607	97/ 31485	0.0927835	0.000109901	0.0121323	ENSDARG00000002347;ENSDARG00000004169;ENSDARG00000010782;ENSDARG00000042688;ENSDARG00000058346;ENSDARG00000068840;ENSDARG00000069917;ENSDARG00000078654;ENSDARG00000086112	cyp11a1;stmn1a;zgc:55621;bora;sass6;zgc:66024;ska3;tpx2;si:ch211-266i6.3
	GO:1901360	BP	organic cyclic compound metabolic process	93	93/ 607	3246/ 31485	0.0286506	0.000112784	0.0123041	ENSDARG00000002347;ENSDARG00000002968;ENSDARG00000003968;ENSDARG00000004529;ENSDARG00000004823;ENSDARG00000004979;ENSDARG00000005355;ENSDARG00000007465;ENSDARG00000008454;ENSDARG00000008805;ENSDARG00000009748;ENSDARG00000011262;ENSDARG00000011404;ENSDARG00000011948;ENSDARG00000013004;ENSDARG00000014017;ENSDARG00000014039;ENSDARG00000014041;ENSDARG00000015709;ENSDARG00000018351;ENSDARG00000019507;…	cyp11a1;a1cf;larp6b;zgc:173742;asz1;elovl5;larp6a;tdrd1;cpeb1b;orc3;dffb;traip;fen1;insra;tdg.1;rrm1;si:dkeyp-93d12.1;smarcad1a;hsd17b12a;hpda;mcm5;pif1;rrm2;dtl;top2a;tpi1a;trip13;si:ch211-119o8.6;rdh8a;sult1st1;rbbp4;tph1a;impdh1b;dnmt1;flvcr1;ptbp1b;acsl3a;tdrd7a;mcm6l;zgc:92275;hsd3b7;zgc:152968;ptges3a;mcm3l;pmm2;orc1;snrpb2;akirin1;mcm4;piwil1;zp3a.1;zp3a.2;pias4b;tyms;acot15;cyp8b1;aldh6a1…
	GO:0000727	BP	double-strand break repair via break-induced replication	4	4/ 607	14/ 31485	0.285714	0.000117404	0.0126591	ENSDARG00000019507;ENSDARG00000033231;ENSDARG00000037532;ENSDARG00000040041	mcm5;mcm6l;mcm3l;mcm4
	GO:0004866	MF	endopeptidase inhibitor activity	13	13/ 607	189/ 31485	0.0687831	8.4115e-05	0.0132609	ENSDARG00000001818;ENSDARG00000008835;ENSDARG00000055655;ENSDARG00000069192;ENSDARG00000074764;ENSDARG00000075621;ENSDARG00000075737;ENSDARG00000078183;ENSDARG00000087359;ENSDARG00000100979;ENSDARG00000115205;ENSDARG00000115817;ENSDARG00000116005	c3b.2;si:dkey-46g23.5;birc5b;zgc:163030;zgc:171426;birc5a;zgc:165518;zgc:165453;c3a.2;CABZ01075618.1;zgc:171445;si:dkey-46g23.2;zgc:171446
	GO:0035770	CC	ribonucleoprotein granule	11	11/ 607	164/ 31485	0.0670732	0.00036039	0.0134804	ENSDARG00000002597;ENSDARG00000004823;ENSDARG00000007465;ENSDARG00000010266;ENSDARG00000014039;ENSDARG00000032808;ENSDARG00000041699;ENSDARG00000070052;ENSDARG00000078754;ENSDARG00000089567;ENSDARG00000089954	pabpc1l;asz1;tdrd1;igf2bp3;si:dkeyp-93d12.1;tdrd7a;piwil1;tdrd6;gra;patl2;si:ch211-189e2.3
	GO:0071204	CC	histone pre-mRNA 3'end processing complex	2	2/ 607	2/ 31485	1	0.00037108	0.0134804	ENSDARG00000069428;ENSDARG00000100558	slbp2;slbp
	GO:0005664	CC	nuclear origin of replication recognition complex	3	3/ 607	8/ 31485	0.375	0.000371469	0.0134804	ENSDARG00000008805;ENSDARG00000039217;ENSDARG00000075682	orc3;orc1;orc6
	GO:0051321	BP	meiotic cell cycle	6	6/ 607	41/ 31485	0.146341	0.000126892	0.013525	ENSDARG00000004823;ENSDARG00000007465;ENSDARG00000012485;ENSDARG00000012718;ENSDARG00000025043;ENSDARG00000041699	asz1;tdrd1;aurka;wee2;trip13;piwil1
	GO:0005875	CC	microtubule associated complex	11	11/ 607	166/ 31485	0.0662651	0.000399565	0.0141282	ENSDARG00000010332;ENSDARG00000012485;ENSDARG00000014943;ENSDARG00000041361;ENSDARG00000043137;ENSDARG00000044491;ENSDARG00000062187;ENSDARG00000071009;ENSDARG00000076228;ENSDARG00000101652;ENSDARG00000102624	zgc:56231;aurka;kif23;ttk;cdca8;kif20a;kif14;kif20ba;kif2c;haus6;kif22
	GO:0040020	BP	regulation of meiotic nuclear division	3	3/ 607	6/ 31485	0.5	0.000136556	0.0143896	ENSDARG00000012718;ENSDARG00000025043;ENSDARG00000104186	wee2;trip13;fbxo43
	GO:1902554	CC	serine/threonine protein kinase complex	8	8/ 607	93/ 31485	0.0860215	0.00044113	0.015208	ENSDARG00000011094;ENSDARG00000017602;ENSDARG00000036180;ENSDARG00000043236;ENSDARG00000051923;ENSDARG00000055250;ENSDARG00000077116;ENSDARG00000117089	ccna2;ccng2;ccnb2;ccna1;ccnb1;cntd2;ccnjl;CKS2
	GO:0045930	BP	negative regulation of mitotic cell cycle	9	9/ 607	101/ 31485	0.0891089	0.000150045	0.0156334	ENSDARG00000004713;ENSDARG00000023002;ENSDARG00000027249;ENSDARG00000038754;ENSDARG00000039217;ENSDARG00000041361;ENSDARG00000053574;ENSDARG00000076913;ENSDARG00000087554	mad2l1;dtl;btg1;plk3;orc1;ttk;fancd2;eme1;cdk1
	GO:0048477	BP	oogenesis	4	4/ 607	15/ 31485	0.266667	0.000157658	0.0162441	ENSDARG00000025043;ENSDARG00000036214;ENSDARG00000069428;ENSDARG00000070052	trip13;dazl;slbp2;tdrd6
	GO:0016482	BP	cytosolic transport	9	9/ 607	102/ 31485	0.0882353	0.000161796	0.0164872	ENSDARG00000026862;ENSDARG00000076476;ENSDARG00000078394;ENSDARG00000079681;ENSDARG00000095486;ENSDARG00000099076;ENSDARG00000105712;ENSDARG00000111734;ENSDARG00000117285	aktip;zgc:173770;CABZ01059627.1;CABZ01059627.2;CU467646.3;CU467646.4;CU467646.8;CABZ01059626.1;CABZ01059627.3
	GO:0006892	BP	post-Golgi vesicle-mediated transport	8	8/ 607	81/ 31485	0.0987654	0.000170384	0.0171736	ENSDARG00000076476;ENSDARG00000078394;ENSDARG00000079681;ENSDARG00000095486;ENSDARG00000099076;ENSDARG00000105712;ENSDARG00000111734;ENSDARG00000117285	zgc:173770;CABZ01059627.1;CABZ01059627.2;CU467646.3;CU467646.4;CU467646.8;CABZ01059626.1;CABZ01059627.3
	GO:0061135	MF	endopeptidase regulator activity	13	13/ 607	195/ 31485	0.0666667	0.000115266	0.0174148	ENSDARG00000001818;ENSDARG00000008835;ENSDARG00000055655;ENSDARG00000069192;ENSDARG00000074764;ENSDARG00000075621;ENSDARG00000075737;ENSDARG00000078183;ENSDARG00000087359;ENSDARG00000100979;ENSDARG00000115205;ENSDARG00000115817;ENSDARG00000116005	c3b.2;si:dkey-46g23.5;birc5b;zgc:163030;zgc:171426;birc5a;zgc:165518;zgc:165453;c3a.2;CABZ01075618.1;zgc:171445;si:dkey-46g23.2;zgc:171446
	GO:0000808	CC	origin recognition complex	3	3/ 607	9/ 31485	0.333333	0.000549224	0.0184727	ENSDARG00000008805;ENSDARG00000039217;ENSDARG00000075682	orc3;orc1;orc6
	GO:0006629	BP	lipid metabolic process	40	40/ 607	1103/ 31485	0.0362647	0.000189915	0.0189363	ENSDARG00000002347;ENSDARG00000004616;ENSDARG00000004979;ENSDARG00000008948;ENSDARG00000013522;ENSDARG00000015709;ENSDARG00000017910;ENSDARG00000020239;ENSDARG00000020645;ENSDARG00000022767;ENSDARG00000026611;ENSDARG00000028048;ENSDARG00000031044;ENSDARG00000032079;ENSDARG00000034048;ENSDARG00000035028;ENSDARG00000036966;ENSDARG00000037101;ENSDARG00000037284;ENSDARG00000045522;ENSDARG00000053068;…	cyp11a1;mtmr2;elovl5;pla2g3;pck1;hsd17b12a;pdss1;lpin1;slc7a3a;apobb.1;socs3b;rdh8a;lipg;acsl3a;zgc:92275;lpcat4;hsd3b7;mtmr7a;ptges3a;acot15;cyp8b1;alg13;faah2b;bco2a;tpte;abcd2;soat2;cish;itpkcb;gbgt1l4;proca1;alg2;b4galnt2.2;st3gal1;sqlea;ch25hl3;ABCD2;pla2g15;si:dkey-152b24.6;dhrs13a.2
	GO:0032200	BP	telomere organization	7	7/ 607	63/ 31485	0.111111	0.000207781	0.0202817	ENSDARG00000020289;ENSDARG00000037284;ENSDARG00000077089;ENSDARG00000097066;ENSDARG00000097074;ENSDARG00000109743;ENSDARG00000110949	pif1;ptges3a;blm;BX322555.1;BX322555.2;BX324227.2;BX324227.3
	GO:0000723	BP	telomere maintenance	7	7/ 607	63/ 31485	0.111111	0.000207781	0.0202817	ENSDARG00000020289;ENSDARG00000037284;ENSDARG00000077089;ENSDARG00000097066;ENSDARG00000097074;ENSDARG00000109743;ENSDARG00000110949	pif1;ptges3a;blm;BX322555.1;BX322555.2;BX324227.2;BX324227.3
	GO:0019207	MF	kinase regulator activity	12	12/ 607	173/ 31485	0.0693642	0.00014428	0.0209263	ENSDARG00000011094;ENSDARG00000017602;ENSDARG00000026611;ENSDARG00000036180;ENSDARG00000043236;ENSDARG00000051923;ENSDARG00000055250;ENSDARG00000060316;ENSDARG00000070404;ENSDARG00000077116;ENSDARG00000078654;ENSDARG00000117089	ccna2;ccng2;socs3b;ccnb2;ccna1;ccnb1;cntd2;cish;inka1b;ccnjl;tpx2;CKS2
	GO:0003777	MF	microtubule motor activity	9	9/ 607	102/ 31485	0.0882353	0.000161796	0.0225643	ENSDARG00000010332;ENSDARG00000010948;ENSDARG00000014943;ENSDARG00000044491;ENSDARG00000062187;ENSDARG00000063385;ENSDARG00000071009;ENSDARG00000076228;ENSDARG00000102624	zgc:56231;kif11;kif23;kif20a;kif14;cenpe;kif20ba;kif2c;kif22
	GO:0030414	MF	peptidase inhibitor activity	13	13/ 607	203/ 31485	0.0640394	0.000171943	0.0230913	ENSDARG00000001818;ENSDARG00000008835;ENSDARG00000055655;ENSDARG00000069192;ENSDARG00000074764;ENSDARG00000075621;ENSDARG00000075737;ENSDARG00000078183;ENSDARG00000087359;ENSDARG00000100979;ENSDARG00000115205;ENSDARG00000115817;ENSDARG00000116005	c3b.2;si:dkey-46g23.5;birc5b;zgc:163030;zgc:171426;birc5a;zgc:165518;zgc:165453;c3a.2;CABZ01075618.1;zgc:171445;si:dkey-46g23.2;zgc:171446
	GO:0031023	BP	microtubule organizing center organization	6	6/ 607	46/ 31485	0.130435	0.000243662	0.0235362	ENSDARG00000004576;ENSDARG00000010782;ENSDARG00000012485;ENSDARG00000058346;ENSDARG00000068840;ENSDARG00000101652	plk4;zgc:55621;aurka;sass6;zgc:66024;haus6
	GO:1905039	BP	carboxylic acid transmembrane transport	9	9/ 607	109/ 31485	0.0825688	0.000267457	0.0253075	ENSDARG00000018149;ENSDARG00000020278;ENSDARG00000020645;ENSDARG00000037012;ENSDARG00000045051;ENSDARG00000059409;ENSDARG00000059805;ENSDARG00000074533;ENSDARG00000099178	slc38a4;si:dkeyp-120h9.1;slc7a3a;slc3a2b;slc16a3;abcd2;slc25a38a;slc25a38b;ABCD2
	GO:1903825	BP	organic acid transmembrane transport	9	9/ 607	109/ 31485	0.0825688	0.000267457	0.0253075	ENSDARG00000018149;ENSDARG00000020278;ENSDARG00000020645;ENSDARG00000037012;ENSDARG00000045051;ENSDARG00000059409;ENSDARG00000059805;ENSDARG00000074533;ENSDARG00000099178	slc38a4;si:dkeyp-120h9.1;slc7a3a;slc3a2b;slc16a3;abcd2;slc25a38a;slc25a38b;ABCD2
	GO:0004518	MF	nuclease activity	15	15/ 607	264/ 31485	0.0568182	0.000210129	0.0272118	ENSDARG00000009748;ENSDARG00000011404;ENSDARG00000037002;ENSDARG00000039424;ENSDARG00000041699;ENSDARG00000056832;ENSDARG00000070132;ENSDARG00000076913;ENSDARG00000078759;ENSDARG00000097066;ENSDARG00000097074;ENSDARG00000101072;ENSDARG00000104458;ENSDARG00000109743;ENSDARG00000110949	dffb;fen1;zgc:152968;snrpb2;piwil1;exo1;aste1a;eme1;dna2;BX322555.1;BX322555.2;cnot6b;rnasekb;BX324227.2;BX324227.3
	GO:0016728	MF	oxidoreductase activity, acting on CH or CH2 groups, disulfide as acceptor	3	3/ 607	7/ 31485	0.428571	0.000235545	0.0294512	ENSDARG00000014017;ENSDARG00000020711;ENSDARG00000078069	rrm1;rrm2;rrm2
	GO:0032886	BP	regulation of microtubule-based process	10	10/ 607	136/ 31485	0.0735294	0.000319026	0.0295833	ENSDARG00000002347;ENSDARG00000004169;ENSDARG00000004576;ENSDARG00000010782;ENSDARG00000042688;ENSDARG00000058346;ENSDARG00000068840;ENSDARG00000069917;ENSDARG00000078654;ENSDARG00000086112	cyp11a1;stmn1a;plk4;zgc:55621;bora;sass6;zgc:66024;ska3;tpx2;si:ch211-266i6.3
	GO:0044255	BP	cellular lipid metabolic process	32	32/ 607	847/ 31485	0.0377804	0.000325944	0.0297295	ENSDARG00000004616;ENSDARG00000004979;ENSDARG00000008948;ENSDARG00000013522;ENSDARG00000015709;ENSDARG00000017910;ENSDARG00000020239;ENSDARG00000020645;ENSDARG00000022767;ENSDARG00000026611;ENSDARG00000028048;ENSDARG00000031044;ENSDARG00000032079;ENSDARG00000035028;ENSDARG00000037101;ENSDARG00000037284;ENSDARG00000045522;ENSDARG00000054374;ENSDARG00000055722;ENSDARG00000056985;ENSDARG00000059409;…	mtmr2;elovl5;pla2g3;pck1;hsd17b12a;pdss1;lpin1;slc7a3a;apobb.1;socs3b;rdh8a;lipg;acsl3a;lpcat4;mtmr7a;ptges3a;acot15;alg13;bco2a;tpte;abcd2;soat2;cish;itpkcb;gbgt1l4;proca1;alg2;b4galnt2.2;st3gal1;ABCD2;pla2g15;dhrs13a.2
	GO:0000226	BP	microtubule cytoskeleton organization	18	18/ 607	368/ 31485	0.048913	0.000327015	0.0297295	ENSDARG00000002403;ENSDARG00000004169;ENSDARG00000005098;ENSDARG00000005454;ENSDARG00000010948;ENSDARG00000012485;ENSDARG00000034624;ENSDARG00000044956;ENSDARG00000045574;ENSDARG00000055655;ENSDARG00000058346;ENSDARG00000062794;ENSDARG00000071694;ENSDARG00000074289;ENSDARG00000075113;ENSDARG00000078654;ENSDARG00000100918;ENSDARG00000101652	nusap1;stmn1a;zgc:86764;tacc3;kif11;aurka;nuf2;zgc:114123;lrmp;birc5b;sass6;trim36;ndc80;tuba4l;nanog;tpx2;prc1a;haus6
	GO:1901994	BP	negative regulation of meiotic cell cycle phase transition	2	2/ 607	2/ 31485	1	0.00037108	0.0312821	ENSDARG00000041361;ENSDARG00000069744	ttk;mos
	GO:1902102	BP	regulation of metaphase/anaphase transition of meiotic cell cycle	2	2/ 607	2/ 31485	1	0.00037108	0.0312821	ENSDARG00000041361;ENSDARG00000069744	ttk;mos
	GO:1905133	BP	negative regulation of meiotic chromosome separation	2	2/ 607	2/ 31485	1	0.00037108	0.0312821	ENSDARG00000041361;ENSDARG00000069744	ttk;mos
	GO:0000741	BP	karyogamy	2	2/ 607	2/ 31485	1	0.00037108	0.0312821	ENSDARG00000045574;ENSDARG00000096603	lrmp;bmb
	GO:1905132	BP	regulation of meiotic chromosome separation	2	2/ 607	2/ 31485	1	0.00037108	0.0312821	ENSDARG00000041361;ENSDARG00000069744	ttk;mos
	GO:1904983	BP	glycine import into mitochondrion	2	2/ 607	2/ 31485	1	0.00037108	0.0312821	ENSDARG00000059805;ENSDARG00000074533	slc25a38a;slc25a38b
	GO:0007344	BP	pronuclear fusion	2	2/ 607	2/ 31485	1	0.00037108	0.0312821	ENSDARG00000045574;ENSDARG00000096603	lrmp;bmb
	GO:1902103	BP	negative regulation of metaphase/anaphase transition of meiotic cell cycle	2	2/ 607	2/ 31485	1	0.00037108	0.0312821	ENSDARG00000041361;ENSDARG00000069744	ttk;mos
	GO:0008150	BP	biological_process	523	523/ 607	25395/ 31485	0.0205946	0.00040517	0.0338481	ENSDARG00000000656;ENSDARG00000000887;ENSDARG00000001303;ENSDARG00000001656;ENSDARG00000001818;ENSDARG00000002330;ENSDARG00000002347;ENSDARG00000002403;ENSDARG00000002745;ENSDARG00000002968;ENSDARG00000003091;ENSDARG00000003229;ENSDARG00000003495;ENSDARG00000003607;ENSDARG00000003701;ENSDARG00000003808;ENSDARG00000003968;ENSDARG00000004169;ENSDARG00000004405;ENSDARG00000004529;ENSDARG00000004576;…	psmb9a;zgc:56699;psmb8a;psmb13a;c3b.2;lhx8a;cyp11a1;nusap1;tdh;a1cf;oclnb;gdf9;madd;nr2f6a;cldng;aqp3a;larp6b;stmn1a;snx10a;zgc:173742;plk4;mtmr2;rxrgb;mad2l1;asz1;gys2;skp2;elovl5;zgc:86764;larp6a;tacc3;mycla;mapk12b;cldnd;cse1l;cx43.4;ric8a;odc1;tdrd1;fabp7a;lmnl3;klhl24b;rcor2;cpeb1b;chia.4;zgc:66479;marcksb;orc3;pla2g3;dffb;igf2bp3;zgc:56231;sae1;slc25a25a;zgc:55621;kif11;ccna2;traip;mknk2a;f…
	GO:0007292	BP	female gamete generation	4	4/ 607	19/ 31485	0.210526	0.000421073	0.0348626	ENSDARG00000025043;ENSDARG00000036214;ENSDARG00000069428;ENSDARG00000070052	trip13;dazl;slbp2;tdrd6
	GO:0048545	BP	response to steroid hormone	6	6/ 607	51/ 31485	0.117647	0.000431904	0.0354429	ENSDARG00000002347;ENSDARG00000013522;ENSDARG00000077741;ENSDARG00000079534;ENSDARG00000105499;ENSDARG00000116193	cyp11a1;pck1;zgc:175135;zgc:175135;zgc:175135;LO018315.6
	GO:0098536	CC	deuterosome	2	2/ 607	3/ 31485	0.666667	0.00109898	0.0360831	ENSDARG00000004576;ENSDARG00000058346	plk4;sass6
	GO:0006310	BP	DNA recombination	15	15/ 607	284/ 31485	0.0528169	0.000455854	0.0370801	ENSDARG00000019507;ENSDARG00000020289;ENSDARG00000025043;ENSDARG00000026972;ENSDARG00000033231;ENSDARG00000037532;ENSDARG00000040041;ENSDARG00000056832;ENSDARG00000076913;ENSDARG00000077089;ENSDARG00000096229;ENSDARG00000097066;ENSDARG00000097074;ENSDARG00000109743;ENSDARG00000110949	mcm5;pif1;trip13;si:ch211-119o8.6;mcm6l;mcm3l;mcm4;exo1;eme1;blm;si:dkey-260c8.8;BX322555.1;BX322555.2;BX324227.2;BX324227.3
	GO:0007088	BP	regulation of mitotic nuclear division	6	6/ 607	52/ 31485	0.115385	0.000480373	0.0387348	ENSDARG00000004713;ENSDARG00000041361;ENSDARG00000042688;ENSDARG00000071009;ENSDARG00000071694;ENSDARG00000104186	mad2l1;ttk;bora;kif20ba;ndc80;fbxo43
	GO:0051233	CC	spindle midzone	4	4/ 607	25/ 31485	0.16	0.00125395	0.0402139	ENSDARG00000005098;ENSDARG00000012485;ENSDARG00000043137;ENSDARG00000100918	zgc:86764;aurka;cdca8;prc1a
	GO:0140640	MF	catalytic activity, acting on a nucleic acid	31	31/ 607	804/ 31485	0.0385572	0.000348871	0.0412544	ENSDARG00000004529;ENSDARG00000009748;ENSDARG00000011404;ENSDARG00000013004;ENSDARG00000014041;ENSDARG00000019360;ENSDARG00000019507;ENSDARG00000020289;ENSDARG00000024488;ENSDARG00000030756;ENSDARG00000033231;ENSDARG00000037532;ENSDARG00000038068;ENSDARG00000039424;ENSDARG00000040041;ENSDARG00000041699;ENSDARG00000052348;ENSDARG00000056832;ENSDARG00000057738;ENSDARG00000059461;ENSDARG00000070545;…	zgc:173742;dffb;fen1;tdg.1;smarcad1a;sec23b;mcm5;pif1;top2a;dnmt1;mcm6l;mcm3l;ddx5;snrpb2;mcm4;piwil1;smarca5;exo1;hells;mepce;top1l;brip1;blm;dna2;BX322555.1;BX322555.2;cnot6b;trmt9b;rnasekb;BX324227.2;BX324227.3
	GO:0019887	MF	protein kinase regulator activity	10	10/ 607	138/ 31485	0.0724638	0.000358577	0.0412544	ENSDARG00000011094;ENSDARG00000017602;ENSDARG00000036180;ENSDARG00000043236;ENSDARG00000051923;ENSDARG00000055250;ENSDARG00000070404;ENSDARG00000077116;ENSDARG00000078654;ENSDARG00000117089	ccna2;ccng2;ccnb2;ccna1;ccnb1;cntd2;inka1b;ccnjl;tpx2;CKS2
	GO:0071207	MF	histone pre-mRNA stem-loop binding	2	2/ 607	2/ 31485	1	0.00037108	0.0412544	ENSDARG00000069428;ENSDARG00000100558	slbp2;slbp
	GO:0061134	MF	peptidase regulator activity	13	13/ 607	220/ 31485	0.0590909	0.000375453	0.0412544	ENSDARG00000001818;ENSDARG00000008835;ENSDARG00000055655;ENSDARG00000069192;ENSDARG00000074764;ENSDARG00000075621;ENSDARG00000075737;ENSDARG00000078183;ENSDARG00000087359;ENSDARG00000100979;ENSDARG00000115205;ENSDARG00000115817;ENSDARG00000116005	c3b.2;si:dkey-46g23.5;birc5b;zgc:163030;zgc:171426;birc5a;zgc:165518;zgc:165453;c3a.2;CABZ01075618.1;zgc:171445;si:dkey-46g23.2;zgc:171446
	GO:0003674	MF	molecular_function	541	541/ 607	26459/ 31485	0.0204467	0.000406914	0.0433962	ENSDARG00000000212;ENSDARG00000000656;ENSDARG00000000887;ENSDARG00000001303;ENSDARG00000001656;ENSDARG00000001818;ENSDARG00000002298;ENSDARG00000002330;ENSDARG00000002347;ENSDARG00000002403;ENSDARG00000002597;ENSDARG00000002745;ENSDARG00000002968;ENSDARG00000003229;ENSDARG00000003380;ENSDARG00000003495;ENSDARG00000003607;ENSDARG00000003701;ENSDARG00000003808;ENSDARG00000003968;ENSDARG00000004169;…	krt97;psmb9a;zgc:56699;psmb8a;psmb13a;c3b.2;ankrd22;lhx8a;cyp11a1;nusap1;pabpc1l;tdh;a1cf;gdf9;PAOX;madd;nr2f6a;cldng;aqp3a;larp6b;stmn1a;snx10a;zgc:173742;plk4;mtmr2;rxrgb;asz1;gys2;skp2;elovl5;zgc:86764;larp6a;tacc3;mycla;mapk12b;cldnd;cse1l;cx43.4;ric8a;odc1;tdrd1;fabp7a;lmnl3;klhl24b;rcor2;cpeb1b;chia.4;zgc:66479;marcksb;orc3;si:dkey-46g23.5;pla2g3;dffb;igf2bp3;zgc:56231;sae1;slc25a25a;zgc:55…
	GO:0006417	BP	regulation of translation	12	12/ 607	200/ 31485	0.06	0.000543989	0.0434863	ENSDARG00000005355;ENSDARG00000008454;ENSDARG00000010266;ENSDARG00000014565;ENSDARG00000019706;ENSDARG00000020749;ENSDARG00000025174;ENSDARG00000036214;ENSDARG00000041699;ENSDARG00000057328;ENSDARG00000078754;ENSDARG00000099148	larp6a;cpeb1b;igf2bp3;eif4e1b;zar1;caprin2;zgc:103482;dazl;piwil1;cth1;gra;bzw1b
	GO:0044805	BP	late nucleophagy	3	3/ 607	9/ 31485	0.333333	0.000549224	0.0435295	ENSDARG00000055292;ENSDARG00000074481;ENSDARG00000097205	atg9b;ulk1b;ulk2
	GO:0062023	CC	collagen-containing extracellular matrix	12	12/ 607	224/ 31485	0.0535714	0.00145397	0.0447268	ENSDARG00000007465;ENSDARG00000019815;ENSDARG00000020265;ENSDARG00000086352;ENSDARG00000086522;ENSDARG00000089966;ENSDARG00000090237;ENSDARG00000091409;ENSDARG00000100535;ENSDARG00000104217;ENSDARG00000105346;ENSDARG00000116066	tdrd1;fn1a;angptl6;zp2.1;zp2.5;si:zfos-1505d6.3;zp2.3;zp2.6;ecm1a;gpc2;zp2.2;MFAP4
	GO:0005839	CC	proteasome core complex	4	4/ 607	26/ 31485	0.153846	0.00145954	0.0447268	ENSDARG00000000656;ENSDARG00000001303;ENSDARG00000001656;ENSDARG00000031885	psmb9a;psmb8a;psmb13a;psmb12
	GO:0005576	CC	extracellular region	43	43/ 607	1349/ 31485	0.0318755	0.0015471	0.0463794	ENSDARG00000001818;ENSDARG00000002597;ENSDARG00000003229;ENSDARG00000008541;ENSDARG00000008835;ENSDARG00000008948;ENSDARG00000016908;ENSDARG00000019815;ENSDARG00000031044;ENSDARG00000037995;ENSDARG00000039828;ENSDARG00000042129;ENSDARG00000042130;ENSDARG00000045708;ENSDARG00000069251;ENSDARG00000069823;ENSDARG00000071626;ENSDARG00000074764;ENSDARG00000075737;ENSDARG00000078183;ENSDARG00000086352;…	c3b.2;pabpc1l;gdf9;chia.4;si:dkey-46g23.5;pla2g3;zp3e;fn1a;lipg;gdf3;zp3b;zp3a.1;zp3a.2;adm2a;zpax1;proca1;ptgdsb.2;zgc:171426;zgc:165518;zgc:165453;zp2.1;zp2.5;prrg2;c3a.2;si:zfos-1505d6.3;zp2.3;zp3.2;zp2.6;C20H6orf58;cxcl8b.3;ccl39.3;ecm1a;chia.1;CABZ01075618.1;CABZ01117503.1;leap2;zp2.2;si:ch73-122k23.1;zp3;zgc:171445;zp3.2;si:dkey-46g23.2;zgc:171446
	GO:2000112	BP	regulation of cellular macromolecule biosynthetic process	13	13/ 607	232/ 31485	0.0560345	0.000619824	0.0487087	ENSDARG00000005355;ENSDARG00000008454;ENSDARG00000010266;ENSDARG00000014565;ENSDARG00000019706;ENSDARG00000020749;ENSDARG00000025174;ENSDARG00000036214;ENSDARG00000041699;ENSDARG00000044691;ENSDARG00000057328;ENSDARG00000078754;ENSDARG00000099148	larp6a;cpeb1b;igf2bp3;eif4e1b;zar1;caprin2;zgc:103482;dazl;piwil1;ppp1r3b;cth1;gra;bzw1b
	GO:0019899	MF	enzyme binding	30	30/ 607	780/ 31485	0.0384615	0.000475169	0.0492275	ENSDARG00000006963;ENSDARG00000016908;ENSDARG00000038720;ENSDARG00000039828;ENSDARG00000040081;ENSDARG00000042129;ENSDARG00000042130;ENSDARG00000042688;ENSDARG00000044691;ENSDARG00000053574;ENSDARG00000070000;ENSDARG00000070178;ENSDARG00000070404;ENSDARG00000074589;ENSDARG00000076829;ENSDARG00000086352;ENSDARG00000086522;ENSDARG00000086523;ENSDARG00000089966;ENSDARG00000090237;ENSDARG00000090768;…	cse1l;zp3e;zp3f.1;zp3b;zp3d.1;zp3a.1;zp3a.2;bora;ppp1r3b;fancd2;txnipb;zp3d.2;inka1b;rin2;ankib1b;zp2.1;zp2.5;ch25hl3;si:zfos-1505d6.3;zp2.3;zp3.2;zp2.6;zp3c;ubb;map1lc3c;map1lc3b;zp2.2;zp3;zp3.2;CKS2
	GO:0044774	BP	mitotic DNA integrity checkpoint signaling	5	5/ 607	37/ 31485	0.135135	0.000685639	0.053428	ENSDARG00000023002;ENSDARG00000039217;ENSDARG00000053574;ENSDARG00000076913;ENSDARG00000087554	dtl;orc1;fancd2;eme1;cdk1
	GO:0017108	MF	5'-flap endonuclease activity	3	3/ 607	9/ 31485	0.333333	0.000549224	0.0553191	ENSDARG00000011404;ENSDARG00000056832;ENSDARG00000078759	fen1;exo1;dna2
	GO:0006302	BP	double-strand break repair	10	10/ 607	151/ 31485	0.0662252	0.000727867	0.0562459	ENSDARG00000019507;ENSDARG00000025043;ENSDARG00000033231;ENSDARG00000037532;ENSDARG00000040041;ENSDARG00000053574;ENSDARG00000074410;ENSDARG00000076913;ENSDARG00000077089;ENSDARG00000091187	mcm5;trip13;mcm6l;mcm3l;mcm4;fancd2;brip1;eme1;blm;BX649250.2
	GO:0006268	BP	DNA unwinding involved in DNA replication	3	3/ 607	10/ 31485	0.3	0.000773381	0.0592691	ENSDARG00000033231;ENSDARG00000040041;ENSDARG00000077089	mcm6l;mcm4;blm
	GO:0031110	BP	regulation of microtubule polymerization or depolymerization	6	6/ 607	57/ 31485	0.105263	0.000789533	0.0600109	ENSDARG00000002347;ENSDARG00000004169;ENSDARG00000010782;ENSDARG00000068840;ENSDARG00000069917;ENSDARG00000086112	cyp11a1;stmn1a;zgc:55621;zgc:66024;ska3;si:ch211-266i6.3
	GO:0071546	CC	pi-body	2	2/ 607	4/ 31485	0.5	0.00216984	0.0610656	ENSDARG00000004823;ENSDARG00000007465	asz1;tdrd1
	GO:0010951	BP	negative regulation of endopeptidase activity	9	9/ 607	127/ 31485	0.0708661	0.000819952	0.0618164	ENSDARG00000001818;ENSDARG00000055655;ENSDARG00000069192;ENSDARG00000075621;ENSDARG00000075737;ENSDARG00000078183;ENSDARG00000087359;ENSDARG00000115205;ENSDARG00000116005	c3b.2;birc5b;zgc:163030;birc5a;zgc:165518;zgc:165453;c3a.2;zgc:171445;zgc:171446
	GO:0034248	BP	regulation of cellular amide metabolic process	12	12/ 607	210/ 31485	0.0571429	0.000835697	0.0624953	ENSDARG00000005355;ENSDARG00000008454;ENSDARG00000010266;ENSDARG00000014565;ENSDARG00000019706;ENSDARG00000020749;ENSDARG00000025174;ENSDARG00000036214;ENSDARG00000041699;ENSDARG00000057328;ENSDARG00000078754;ENSDARG00000099148	larp6a;cpeb1b;igf2bp3;eif4e1b;zar1;caprin2;zgc:103482;dazl;piwil1;cth1;gra;bzw1b
	GO:0070830	BP	bicellular tight junction assembly	6	6/ 607	58/ 31485	0.103448	0.000866477	0.0642787	ENSDARG00000003091;ENSDARG00000003701;ENSDARG00000006580;ENSDARG00000015955;ENSDARG00000054616;ENSDARG00000069888	oclnb;cldng;cldnd;cldnc;cldni;cldna
	GO:0006094	BP	gluconeogenesis	4	4/ 607	23/ 31485	0.173913	0.000904943	0.0665995	ENSDARG00000011948;ENSDARG00000013522;ENSDARG00000025012;ENSDARG00000086523	insra;pck1;tpi1a;ch25hl3
	GO:0120192	BP	tight junction assembly	6	6/ 607	59/ 31485	0.101695	0.00094907	0.0687557	ENSDARG00000003091;ENSDARG00000003701;ENSDARG00000006580;ENSDARG00000015955;ENSDARG00000054616;ENSDARG00000069888	oclnb;cldng;cldnd;cldnc;cldni;cldna
	GO:0120193	BP	tight junction organization	6	6/ 607	59/ 31485	0.101695	0.00094907	0.0687557	ENSDARG00000003091;ENSDARG00000003701;ENSDARG00000006580;ENSDARG00000015955;ENSDARG00000054616;ENSDARG00000069888	oclnb;cldng;cldnd;cldnc;cldni;cldna
	GO:0005829	CC	cytosol	41	41/ 607	1303/ 31485	0.0314658	0.00261214	0.0720429	ENSDARG00000002597;ENSDARG00000003495;ENSDARG00000004616;ENSDARG00000004904;ENSDARG00000004937;ENSDARG00000006963;ENSDARG00000007697;ENSDARG00000010266;ENSDARG00000012981;ENSDARG00000013522;ENSDARG00000014311;ENSDARG00000017772;ENSDARG00000019360;ENSDARG00000020711;ENSDARG00000025012;ENSDARG00000026862;ENSDARG00000028048;ENSDARG00000035400;ENSDARG00000037284;ENSDARG00000037654;ENSDARG00000038439;…	pabpc1l;madd;mtmr2;gys2;skp2;cse1l;fabp7a;igf2bp3;osbpl7;pck1;pgghg;mdh1aa;sec23b;rrm2;tpi1a;aktip;rdh8a;btf3;ptges3a;pmm2;fabp10a;tyms;amd1;oaz2a;tpte;prdx1;rin2;zgc:173770;rrm2;CABZ01059627.1;CABZ01059627.2;arhgef10la;rbp7a;CU467646.3;CU467646.4;topaz1;map1lc3c;map1lc3b;CU467646.8;CABZ01059626.1;CABZ01059627.3
	GO:0010466	BP	negative regulation of peptidase activity	9	9/ 607	131/ 31485	0.0687023	0.00102239	0.0729276	ENSDARG00000001818;ENSDARG00000055655;ENSDARG00000069192;ENSDARG00000075621;ENSDARG00000075737;ENSDARG00000078183;ENSDARG00000087359;ENSDARG00000115205;ENSDARG00000116005	c3b.2;birc5b;zgc:163030;birc5a;zgc:165518;zgc:165453;c3a.2;zgc:171445;zgc:171446
	GO:0051256	BP	mitotic spindle midzone assembly	3	3/ 607	11/ 31485	0.272727	0.0010482	0.073636	ENSDARG00000005098;ENSDARG00000014943;ENSDARG00000100918	zgc:86764;kif23;prc1a
	GO:0006265	BP	DNA topological change	3	3/ 607	11/ 31485	0.272727	0.0010482	0.073636	ENSDARG00000004529;ENSDARG00000024488;ENSDARG00000070545	zgc:173742;top2a;top1l
	GO:0019319	BP	hexose biosynthetic process	4	4/ 607	24/ 31485	0.166667	0.00106949	0.0745671	ENSDARG00000011948;ENSDARG00000013522;ENSDARG00000025012;ENSDARG00000086523	insra;pck1;tpi1a;ch25hl3
	GO:0048671	BP	negative regulation of collateral sprouting	2	2/ 607	3/ 31485	0.666667	0.00109898	0.0749326	ENSDARG00000074481;ENSDARG00000097205	ulk1b;ulk2
	GO:0003334	BP	keratinocyte development	2	2/ 607	3/ 31485	0.666667	0.00109898	0.0749326	ENSDARG00000079834;ENSDARG00000103024	kdf1a;zgc:175136
	GO:0016338	BP	calcium-independent cell-cell adhesion via plasma membrane cell-adhesion molecules	2	2/ 607	3/ 31485	0.666667	0.00109898	0.0749326	ENSDARG00000003701;ENSDARG00000006580	cldng;cldnd
	GO:0048256	MF	flap endonuclease activity	3	3/ 607	10/ 31485	0.3	0.000773381	0.0750532	ENSDARG00000011404;ENSDARG00000056832;ENSDARG00000078759	fen1;exo1;dna2
	GO:0004519	MF	endonuclease activity	11	11/ 607	180/ 31485	0.0611111	0.000786547	0.0750532	ENSDARG00000009748;ENSDARG00000011404;ENSDARG00000039424;ENSDARG00000041699;ENSDARG00000056832;ENSDARG00000078759;ENSDARG00000097066;ENSDARG00000097074;ENSDARG00000104458;ENSDARG00000109743;ENSDARG00000110949	dffb;fen1;snrpb2;piwil1;exo1;dna2;BX322555.1;BX322555.2;rnasekb;BX324227.2;BX324227.3
	GO:0072686	CC	mitotic spindle	4	4/ 607	31/ 31485	0.129032	0.00284705	0.0769821	ENSDARG00000002403;ENSDARG00000010948;ENSDARG00000045574;ENSDARG00000078654	nusap1;kif11;lrmp;tpx2
	GO:0006725	BP	cellular aromatic compound metabolic process	84	84/ 607	3083/ 31485	0.0272462	0.00115944	0.0784782	ENSDARG00000002968;ENSDARG00000003968;ENSDARG00000004529;ENSDARG00000004823;ENSDARG00000004979;ENSDARG00000005355;ENSDARG00000007465;ENSDARG00000008454;ENSDARG00000008805;ENSDARG00000009748;ENSDARG00000011262;ENSDARG00000011404;ENSDARG00000011948;ENSDARG00000013004;ENSDARG00000014017;ENSDARG00000014039;ENSDARG00000014041;ENSDARG00000018351;ENSDARG00000019507;ENSDARG00000020289;ENSDARG00000020711;…	a1cf;larp6b;zgc:173742;asz1;elovl5;larp6a;tdrd1;cpeb1b;orc3;dffb;traip;fen1;insra;tdg.1;rrm1;si:dkeyp-93d12.1;smarcad1a;hpda;mcm5;pif1;rrm2;dtl;top2a;tpi1a;trip13;si:ch211-119o8.6;sult1st1;rbbp4;tph1a;impdh1b;dnmt1;flvcr1;ptbp1b;acsl3a;tdrd7a;mcm6l;zgc:152968;ptges3a;mcm3l;pmm2;orc1;snrpb2;akirin1;mcm4;piwil1;zp3a.1;zp3a.2;pias4b;tyms;acot15;aldh6a1;fancd2;xdh;exo1;mepce;nfixb;chaf1a;slbp2;tdrd6;…
	GO:1901991	BP	negative regulation of mitotic cell cycle phase transition	6	6/ 607	62/ 31485	0.0967742	0.0012335	0.0828857	ENSDARG00000004713;ENSDARG00000023002;ENSDARG00000038754;ENSDARG00000039217;ENSDARG00000041361;ENSDARG00000087554	mad2l1;dtl;plk3;orc1;ttk;cdk1
	GO:0033186	CC	CAF-1 complex	2	2/ 607	5/ 31485	0.4	0.00357022	0.0911729	ENSDARG00000029058;ENSDARG00000062152	rbbp4;chaf1a
	GO:0120099	CC	procentriole replication complex	2	2/ 607	5/ 31485	0.4	0.00357022	0.0911729	ENSDARG00000004576;ENSDARG00000058346	plk4;sass6
	GO:0032133	CC	chromosome passenger complex	2	2/ 607	5/ 31485	0.4	0.00357022	0.0911729	ENSDARG00000012485;ENSDARG00000043137	aurka;cdca8
	GO:0051310	BP	metaphase plate congression	3	3/ 607	12/ 31485	0.25	0.00137764	0.0919057	ENSDARG00000051923;ENSDARG00000055655;ENSDARG00000071694	ccnb1;birc5b;ndc80
	GO:0003916	MF	DNA topoisomerase activity	3	3/ 607	11/ 31485	0.272727	0.0010482	0.0950193	ENSDARG00000004529;ENSDARG00000024488;ENSDARG00000070545	zgc:173742;top2a;top1l
	GO:0003688	MF	DNA replication origin binding	3	3/ 607	11/ 31485	0.272727	0.0010482	0.0950193	ENSDARG00000008805;ENSDARG00000019507;ENSDARG00000039217	orc3;mcm5;orc1
	GO:0048468	BP	cell development	24	24/ 607	611/ 31485	0.0392799	0.00143845	0.0952766	ENSDARG00000002330;ENSDARG00000007377;ENSDARG00000007465;ENSDARG00000018423;ENSDARG00000018693;ENSDARG00000019360;ENSDARG00000025043;ENSDARG00000035909;ENSDARG00000036214;ENSDARG00000037491;ENSDARG00000037995;ENSDARG00000040926;ENSDARG00000041699;ENSDARG00000045560;ENSDARG00000045601;ENSDARG00000067669;ENSDARG00000069428;ENSDARG00000070052;ENSDARG00000074894;ENSDARG00000079834;ENSDARG00000095743;…	lhx8a;odc1;tdrd1;sulf2a;cdh2;sec23b;trip13;mfsd2ab;dazl;bmp15;gdf3;nr2f2;piwil1;mybpc1;cax1;zglp1;slbp2;tdrd6;myorg;kdf1a;sox11b;ninl;topaz1;zgc:175136
	GO:0046364	BP	monosaccharide biosynthetic process	4	4/ 607	26/ 31485	0.153846	0.00145954	0.095988	ENSDARG00000011948;ENSDARG00000013522;ENSDARG00000025012;ENSDARG00000086523	insra;pck1;tpi1a;ch25hl3
	GO:0034584	MF	piRNA binding	2	2/ 607	3/ 31485	0.666667	0.00109898	0.0971926	ENSDARG00000007465;ENSDARG00000041699	tdrd1;piwil1
	GO:0034045	CC	phagophore assembly site membrane	3	3/ 607	17/ 31485	0.176471	0.00396357	0.0993776	ENSDARG00000055292;ENSDARG00000074481;ENSDARG00000097205	atg9b;ulk1b;ulk2
	GO:0007098	BP	centrosome cycle	4	4/ 607	27/ 31485	0.148148	0.00168749	0.108947	ENSDARG00000010782;ENSDARG00000012485;ENSDARG00000068840;ENSDARG00000101652	zgc:55621;aurka;zgc:66024;haus6
	GO:0016788	MF	hydrolase activity, acting on ester bonds	36	36/ 607	1059/ 31485	0.0339943	0.00127586	0.110149	ENSDARG00000004616;ENSDARG00000008948;ENSDARG00000009748;ENSDARG00000010782;ENSDARG00000011122;ENSDARG00000011404;ENSDARG00000018423;ENSDARG00000019360;ENSDARG00000019763;ENSDARG00000020239;ENSDARG00000031044;ENSDARG00000037002;ENSDARG00000037101;ENSDARG00000039424;ENSDARG00000041699;ENSDARG00000045522;ENSDARG00000056832;ENSDARG00000056985;ENSDARG00000068840;ENSDARG00000069823;ENSDARG00000070132;…	mtmr2;pla2g3;dffb;zgc:55621;pptc7a;fen1;sulf2a;sec23b;acp5a;lpin1;lipg;zgc:152968;mtmr7a;snrpb2;piwil1;acot15;exo1;tpte;zgc:66024;proca1;aste1a;tatdn2;pdp1;eme1;dna2;ch25hl3;ubb;BX322555.1;BX322555.2;cnot6b;pla2g15;ptpn13;rnasekb;si:dkey-152b24.6;BX324227.2;BX324227.3
	GO:0045861	BP	negative regulation of proteolysis	9	9/ 607	142/ 31485	0.0633803	0.00179448	0.11476	ENSDARG00000001818;ENSDARG00000055655;ENSDARG00000069192;ENSDARG00000075621;ENSDARG00000075737;ENSDARG00000078183;ENSDARG00000087359;ENSDARG00000115205;ENSDARG00000116005	c3b.2;birc5b;zgc:163030;birc5a;zgc:165518;zgc:165453;c3a.2;zgc:171445;zgc:171446
	GO:0070003	MF	threonine-type peptidase activity	4	4/ 607	26/ 31485	0.153846	0.00145954	0.121572	ENSDARG00000000656;ENSDARG00000001303;ENSDARG00000001656;ENSDARG00000031885	psmb9a;psmb8a;psmb13a;psmb12
	GO:0004857	MF	enzyme inhibitor activity	15	15/ 607	319/ 31485	0.0470219	0.00147523	0.121572	ENSDARG00000001818;ENSDARG00000008835;ENSDARG00000045929;ENSDARG00000055655;ENSDARG00000069192;ENSDARG00000070404;ENSDARG00000074764;ENSDARG00000075621;ENSDARG00000075737;ENSDARG00000078183;ENSDARG00000087359;ENSDARG00000100979;ENSDARG00000115205;ENSDARG00000115817;ENSDARG00000116005	c3b.2;si:dkey-46g23.5;oaz2a;birc5b;zgc:163030;inka1b;zgc:171426;birc5a;zgc:165518;zgc:165453;c3a.2;CABZ01075618.1;zgc:171445;si:dkey-46g23.2;zgc:171446
	GO:0043229	CC	intracellular organelle	264	264/ 607	11952/ 31485	0.0220884	0.00527632	0.121744	ENSDARG00000000212;ENSDARG00000000656;ENSDARG00000001303;ENSDARG00000001656;ENSDARG00000002330;ENSDARG00000002347;ENSDARG00000002403;ENSDARG00000002597;ENSDARG00000002968;ENSDARG00000003091;ENSDARG00000003607;ENSDARG00000003968;ENSDARG00000004405;ENSDARG00000004529;ENSDARG00000004576;ENSDARG00000004697;ENSDARG00000004713;ENSDARG00000004823;ENSDARG00000004904;ENSDARG00000004937;ENSDARG00000004979;…	krt97;psmb9a;psmb8a;psmb13a;lhx8a;cyp11a1;nusap1;pabpc1l;a1cf;oclnb;nr2f6a;larp6b;snx10a;zgc:173742;plk4;rxrgb;mad2l1;asz1;gys2;skp2;elovl5;zgc:86764;larp6a;tacc3;mycla;mapk12b;tdrd1;fabp7a;rcor2;cpeb1b;dffb;igf2bp3;zgc:56231;zgc:55621;kif11;ccna2;pptc7a;traip;mknk2a;fen1;per1b;wee2;cfl1l;osbpl7;tdg.1;pck1;si:dkeyp-93d12.1;smarcad1a;galnt6;eif4e1b;esco2;kif23;hsd17b12a;zfp36l1a;si:ch211-195b13.1;…
	GO:0009262	BP	deoxyribonucleotide metabolic process	4	4/ 607	28/ 31485	0.142857	0.00193902	0.122317	ENSDARG00000014017;ENSDARG00000020711;ENSDARG00000042894;ENSDARG00000078069	rrm1;rrm2;tyms;rrm2
	GO:0051784	BP	negative regulation of nuclear division	4	4/ 607	28/ 31485	0.142857	0.00193902	0.122317	ENSDARG00000004713;ENSDARG00000025043;ENSDARG00000041361;ENSDARG00000104186	mad2l1;trip13;ttk;fbxo43
	GO:1901990	BP	regulation of mitotic cell cycle phase transition	8	8/ 607	117/ 31485	0.0683761	0.00197861	0.12397	ENSDARG00000004713;ENSDARG00000023002;ENSDARG00000038754;ENSDARG00000039217;ENSDARG00000041361;ENSDARG00000058346;ENSDARG00000071694;ENSDARG00000087554	mad2l1;dtl;plk3;orc1;ttk;sass6;ndc80;cdk1
	GO:0046942	BP	carboxylic acid transport	10	10/ 607	174/ 31485	0.0574713	0.00211764	0.129813	ENSDARG00000008948;ENSDARG00000013775;ENSDARG00000020278;ENSDARG00000020645;ENSDARG00000037012;ENSDARG00000045051;ENSDARG00000059805;ENSDARG00000069823;ENSDARG00000074533;ENSDARG00000104629	pla2g3;si:dkey-246g23.4;si:dkeyp-120h9.1;slc7a3a;slc3a2b;slc16a3;slc25a38a;proca1;slc25a38b;SLC16A6
	GO:1990918	BP	double-strand break repair involved in meiotic recombination	2	2/ 607	4/ 31485	0.5	0.00216984	0.129813	ENSDARG00000053574;ENSDARG00000074410	fancd2;brip1
	GO:0033313	BP	meiotic cell cycle checkpoint signaling	2	2/ 607	4/ 31485	0.5	0.00216984	0.129813	ENSDARG00000025043;ENSDARG00000041361	trip13;ttk
	GO:0042754	BP	negative regulation of circadian rhythm	2	2/ 607	4/ 31485	0.5	0.00216984	0.129813	ENSDARG00000068374;ENSDARG00000078095	si:ch211-132b12.7;cipcb
	GO:1901993	BP	regulation of meiotic cell cycle phase transition	2	2/ 607	4/ 31485	0.5	0.00216984	0.129813	ENSDARG00000041361;ENSDARG00000069744	ttk;mos
	GO:0045835	BP	negative regulation of meiotic nuclear division	2	2/ 607	4/ 31485	0.5	0.00216984	0.129813	ENSDARG00000025043;ENSDARG00000104186	trip13;fbxo43
	GO:0000212	BP	meiotic spindle organization	2	2/ 607	4/ 31485	0.5	0.00216984	0.129813	ENSDARG00000012485;ENSDARG00000055655	aurka;birc5b
	GO:0051255	BP	spindle midzone assembly	3	3/ 607	14/ 31485	0.214286	0.00221484	0.131451	ENSDARG00000005098;ENSDARG00000014943;ENSDARG00000100918	zgc:86764;kif23;prc1a
	GO:0046483	BP	heterocycle metabolic process	82	82/ 607	3052/ 31485	0.0268676	0.00222558	0.131451	ENSDARG00000002968;ENSDARG00000003968;ENSDARG00000004529;ENSDARG00000004823;ENSDARG00000004979;ENSDARG00000005355;ENSDARG00000007465;ENSDARG00000008454;ENSDARG00000008805;ENSDARG00000009748;ENSDARG00000011262;ENSDARG00000011404;ENSDARG00000011948;ENSDARG00000013004;ENSDARG00000014017;ENSDARG00000014039;ENSDARG00000014041;ENSDARG00000019507;ENSDARG00000020289;ENSDARG00000020711;ENSDARG00000023002;…	a1cf;larp6b;zgc:173742;asz1;elovl5;larp6a;tdrd1;cpeb1b;orc3;dffb;traip;fen1;insra;tdg.1;rrm1;si:dkeyp-93d12.1;smarcad1a;mcm5;pif1;rrm2;dtl;top2a;tpi1a;trip13;si:ch211-119o8.6;rbbp4;tph1a;impdh1b;dnmt1;flvcr1;ptbp1b;acsl3a;tdrd7a;mcm6l;zgc:152968;ptges3a;mcm3l;pmm2;orc1;snrpb2;akirin1;mcm4;piwil1;zp3a.1;zp3a.2;pias4b;tyms;acot15;aldh6a1;fancd2;xdh;exo1;mepce;nfixb;chaf1a;slbp2;tdrd6;top1l;b4galnt2…
	GO:0015179	MF	L-amino acid transmembrane transporter activity	7	7/ 607	89/ 31485	0.0786517	0.0016848	0.135757	ENSDARG00000018149;ENSDARG00000020278;ENSDARG00000020645;ENSDARG00000037012;ENSDARG00000059805;ENSDARG00000068193;ENSDARG00000074533	slc38a4;si:dkeyp-120h9.1;slc7a3a;slc3a2b;slc25a38a;tmem44;slc25a38b
	GO:0090304	BP	nucleic acid metabolic process	66	66/ 607	2361/ 31485	0.0279543	0.0023349	0.136232	ENSDARG00000002968;ENSDARG00000003968;ENSDARG00000004529;ENSDARG00000004823;ENSDARG00000005355;ENSDARG00000007465;ENSDARG00000008454;ENSDARG00000008805;ENSDARG00000009748;ENSDARG00000011262;ENSDARG00000011404;ENSDARG00000013004;ENSDARG00000014017;ENSDARG00000014039;ENSDARG00000014041;ENSDARG00000019507;ENSDARG00000020289;ENSDARG00000020711;ENSDARG00000023002;ENSDARG00000024488;ENSDARG00000025043;…	a1cf;larp6b;zgc:173742;asz1;larp6a;tdrd1;cpeb1b;orc3;dffb;traip;fen1;tdg.1;rrm1;si:dkeyp-93d12.1;smarcad1a;mcm5;pif1;rrm2;dtl;top2a;trip13;si:ch211-119o8.6;rbbp4;dnmt1;ptbp1b;tdrd7a;mcm6l;zgc:152968;ptges3a;mcm3l;orc1;snrpb2;akirin1;mcm4;piwil1;zp3a.1;zp3a.2;pias4b;fancd2;exo1;mepce;nfixb;chaf1a;slbp2;tdrd6;top1l;brip1;orc6;eme1;blm;rrm2;dna2;eloal;patl2;atf7ip2;si:ch211-189e2.3;BX649250.2;si:dke…
	GO:0000422	BP	autophagy of mitochondrion	5	5/ 607	49/ 31485	0.102041	0.00248192	0.142475	ENSDARG00000055292;ENSDARG00000074481;ENSDARG00000097205;ENSDARG00000100528;ENSDARG00000101127	atg9b;ulk1b;ulk2;map1lc3c;map1lc3b
	GO:0061726	BP	mitochondrion disassembly	5	5/ 607	49/ 31485	0.102041	0.00248192	0.142475	ENSDARG00000055292;ENSDARG00000074481;ENSDARG00000097205;ENSDARG00000100528;ENSDARG00000101127	atg9b;ulk1b;ulk2;map1lc3c;map1lc3b
	GO:0052548	BP	regulation of endopeptidase activity	10	10/ 607	178/ 31485	0.0561798	0.00249884	0.142475	ENSDARG00000001818;ENSDARG00000014685;ENSDARG00000055655;ENSDARG00000069192;ENSDARG00000075621;ENSDARG00000075737;ENSDARG00000078183;ENSDARG00000087359;ENSDARG00000115205;ENSDARG00000116005	c3b.2;esco2;birc5b;zgc:163030;birc5a;zgc:165518;zgc:165453;c3a.2;zgc:171445;zgc:171446
	GO:0009987	BP	cellular process	404	404/ 607	19074/ 31485	0.0211807	0.00250441	0.142475	ENSDARG00000000656;ENSDARG00000002330;ENSDARG00000002347;ENSDARG00000002403;ENSDARG00000002745;ENSDARG00000002968;ENSDARG00000003091;ENSDARG00000003229;ENSDARG00000003495;ENSDARG00000003607;ENSDARG00000003701;ENSDARG00000003808;ENSDARG00000003968;ENSDARG00000004169;ENSDARG00000004405;ENSDARG00000004529;ENSDARG00000004576;ENSDARG00000004616;ENSDARG00000004697;ENSDARG00000004713;ENSDARG00000004823;…	psmb9a;lhx8a;cyp11a1;nusap1;tdh;a1cf;oclnb;gdf9;madd;nr2f6a;cldng;aqp3a;larp6b;stmn1a;snx10a;zgc:173742;plk4;mtmr2;rxrgb;mad2l1;asz1;gys2;skp2;elovl5;zgc:86764;larp6a;tacc3;mapk12b;cldnd;cse1l;cx43.4;ric8a;odc1;tdrd1;lmnl3;cpeb1b;marcksb;orc3;pla2g3;dffb;zgc:56231;slc25a25a;zgc:55621;kif11;ccna2;traip;mknk2a;fen1;col2a1b;insra;kcnk5b;aurka;per1b;wee2;arhgef4;cfl1l;tdg.1;pck1;si:dkey-246g23.4;rrm1…
	GO:0009725	BP	response to hormone	11	11/ 607	209/ 31485	0.0526316	0.00258874	0.146375	ENSDARG00000002347;ENSDARG00000008454;ENSDARG00000013522;ENSDARG00000020239;ENSDARG00000023151;ENSDARG00000031647;ENSDARG00000077741;ENSDARG00000079534;ENSDARG00000087359;ENSDARG00000105499;ENSDARG00000116193	cyp11a1;cpeb1b;pck1;lpin1;ucp1;stat2;zgc:175135;zgc:175135;c3a.2;zgc:175135;LO018315.6
	GO:0008202	BP	steroid metabolic process	9	9/ 607	150/ 31485	0.06	0.0026054	0.146424	ENSDARG00000002347;ENSDARG00000015709;ENSDARG00000028048;ENSDARG00000034048;ENSDARG00000036966;ENSDARG00000053068;ENSDARG00000059824;ENSDARG00000079946;ENSDARG00000086523	cyp11a1;hsd17b12a;rdh8a;zgc:92275;hsd3b7;cyp8b1;soat2;sqlea;ch25hl3
	GO:0042594	BP	response to starvation	7	7/ 607	97/ 31485	0.0721649	0.0027546	0.153266	ENSDARG00000013522;ENSDARG00000020693;ENSDARG00000045790;ENSDARG00000074481;ENSDARG00000097205;ENSDARG00000100528;ENSDARG00000101127	pck1;sesn1;KICS2;ulk1b;ulk2;map1lc3c;map1lc3b
	GO:0033993	BP	response to lipid	12	12/ 607	242/ 31485	0.0495868	0.00276022	0.153266	ENSDARG00000000656;ENSDARG00000002347;ENSDARG00000004697;ENSDARG00000013522;ENSDARG00000023151;ENSDARG00000029476;ENSDARG00000077741;ENSDARG00000079534;ENSDARG00000099169;ENSDARG00000102972;ENSDARG00000105499;ENSDARG00000116193	psmb9a;cyp11a1;rxrgb;pck1;ucp1;ldlra;zgc:175135;zgc:175135;cxcl8b.3;CABZ01075125.1;zgc:175135;LO018315.6
	GO:0015909	BP	long-chain fatty acid transport	4	4/ 607	31/ 31485	0.129032	0.00284705	0.157147	ENSDARG00000008948;ENSDARG00000059409;ENSDARG00000069823;ENSDARG00000099178	pla2g3;abcd2;proca1;ABCD2
	GO:0043226	CC	organelle	267	267/ 607	12174/ 31485	0.021932	0.00705201	0.157937	ENSDARG00000000212;ENSDARG00000000656;ENSDARG00000001303;ENSDARG00000001656;ENSDARG00000002330;ENSDARG00000002347;ENSDARG00000002403;ENSDARG00000002597;ENSDARG00000002968;ENSDARG00000003091;ENSDARG00000003607;ENSDARG00000003968;ENSDARG00000004405;ENSDARG00000004529;ENSDARG00000004576;ENSDARG00000004697;ENSDARG00000004713;ENSDARG00000004823;ENSDARG00000004904;ENSDARG00000004937;ENSDARG00000004979;…	krt97;psmb9a;psmb8a;psmb13a;lhx8a;cyp11a1;nusap1;pabpc1l;a1cf;oclnb;nr2f6a;larp6b;snx10a;zgc:173742;plk4;rxrgb;mad2l1;asz1;gys2;skp2;elovl5;zgc:86764;larp6a;tacc3;mycla;mapk12b;tdrd1;fabp7a;rcor2;cpeb1b;dffb;igf2bp3;zgc:56231;zgc:55621;kif11;ccna2;pptc7a;traip;mknk2a;fen1;per1b;wee2;cfl1l;osbpl7;tdg.1;pck1;si:dkeyp-93d12.1;smarcad1a;galnt6;eif4e1b;esco2;kif23;hsd17b12a;zfp36l1a;si:ch211-195b13.1;…
	GO:0061695	CC	transferase complex, transferring phosphorus-containing groups	11	11/ 607	240/ 31485	0.0458333	0.00724577	0.157937	ENSDARG00000011094;ENSDARG00000011948;ENSDARG00000017602;ENSDARG00000026611;ENSDARG00000036180;ENSDARG00000043236;ENSDARG00000051923;ENSDARG00000055250;ENSDARG00000060316;ENSDARG00000077116;ENSDARG00000117089	ccna2;insra;ccng2;socs3b;ccnb2;ccna1;ccnb1;cntd2;cish;ccnjl;CKS2
	GO:1990023	CC	mitotic spindle midzone	2	2/ 607	7/ 31485	0.285714	0.00730766	0.157937	ENSDARG00000005098;ENSDARG00000100918	zgc:86764;prc1a
	GO:0005923	CC	bicellular tight junction	7	7/ 607	116/ 31485	0.0603448	0.00732992	0.157937	ENSDARG00000003091;ENSDARG00000003701;ENSDARG00000006580;ENSDARG00000015955;ENSDARG00000040910;ENSDARG00000054616;ENSDARG00000069888	oclnb;cldng;cldnd;cldnc;ildr1b;cldni;cldna
	GO:0006139	BP	nucleobase-containing compound metabolic process	78	78/ 607	2912/ 31485	0.0267857	0.00291032	0.159689	ENSDARG00000002968;ENSDARG00000003968;ENSDARG00000004529;ENSDARG00000004823;ENSDARG00000004979;ENSDARG00000005355;ENSDARG00000007465;ENSDARG00000008454;ENSDARG00000008805;ENSDARG00000009748;ENSDARG00000011262;ENSDARG00000011404;ENSDARG00000011948;ENSDARG00000013004;ENSDARG00000014017;ENSDARG00000014039;ENSDARG00000014041;ENSDARG00000019507;ENSDARG00000020289;ENSDARG00000020711;ENSDARG00000023002;…	a1cf;larp6b;zgc:173742;asz1;elovl5;larp6a;tdrd1;cpeb1b;orc3;dffb;traip;fen1;insra;tdg.1;rrm1;si:dkeyp-93d12.1;smarcad1a;mcm5;pif1;rrm2;dtl;top2a;tpi1a;trip13;si:ch211-119o8.6;rbbp4;impdh1b;dnmt1;ptbp1b;acsl3a;tdrd7a;mcm6l;zgc:152968;ptges3a;mcm3l;pmm2;orc1;snrpb2;akirin1;mcm4;piwil1;zp3a.1;zp3a.2;pias4b;tyms;acot15;aldh6a1;fancd2;xdh;exo1;mepce;nfixb;chaf1a;slbp2;tdrd6;top1l;b4galnt2.2;brip1;orc6…
	GO:0051983	BP	regulation of chromosome segregation	5	5/ 607	51/ 31485	0.0980392	0.00296278	0.160666	ENSDARG00000004713;ENSDARG00000041361;ENSDARG00000045574;ENSDARG00000069744;ENSDARG00000071694	mad2l1;ttk;lrmp;mos;ndc80
	GO:0031570	BP	DNA integrity checkpoint signaling	5	5/ 607	51/ 31485	0.0980392	0.00296278	0.160666	ENSDARG00000023002;ENSDARG00000039217;ENSDARG00000053574;ENSDARG00000076913;ENSDARG00000087554	dtl;orc1;fancd2;eme1;cdk1
	GO:0070160	CC	tight junction	7	7/ 607	117/ 31485	0.0598291	0.00767046	0.162732	ENSDARG00000003091;ENSDARG00000003701;ENSDARG00000006580;ENSDARG00000015955;ENSDARG00000040910;ENSDARG00000054616;ENSDARG00000069888	oclnb;cldng;cldnd;cldnc;ildr1b;cldni;cldna
	GO:1903008	BP	organelle disassembly	6	6/ 607	74/ 31485	0.0810811	0.0030627	0.165119	ENSDARG00000038754;ENSDARG00000055292;ENSDARG00000074481;ENSDARG00000097205;ENSDARG00000100528;ENSDARG00000101127	plk3;atg9b;ulk1b;ulk2;map1lc3c;map1lc3b
	GO:0017077	MF	oxidative phosphorylation uncoupler activity	2	2/ 607	4/ 31485	0.5	0.00216984	0.17104	ENSDARG00000023151;ENSDARG00000043154	ucp1;ucp2
	GO:0006446	BP	regulation of translational initiation	4	4/ 607	32/ 31485	0.125	0.00320479	0.171781	ENSDARG00000025174;ENSDARG00000036214;ENSDARG00000078754;ENSDARG00000099148	zgc:103482;dazl;gra;bzw1b
	GO:0120178	BP	steroid hormone biosynthetic process	3	3/ 607	16/ 31485	0.1875	0.00331116	0.176462	ENSDARG00000002347;ENSDARG00000015709;ENSDARG00000028048	cyp11a1;hsd17b12a;rdh8a
	GO:2000312	BP	regulation of kainate selective glutamate receptor activity	2	2/ 607	5/ 31485	0.4	0.00357022	0.184954	ENSDARG00000008275;ENSDARG00000021739	klhl24b;klhl24a
	GO:0051315	BP	attachment of mitotic spindle microtubules to kinetochore	2	2/ 607	5/ 31485	0.4	0.00357022	0.184954	ENSDARG00000034624;ENSDARG00000071694	nuf2;ndc80
	GO:0006335	BP	DNA replication-dependent chromatin assembly	2	2/ 607	5/ 31485	0.4	0.00357022	0.184954	ENSDARG00000039208;ENSDARG00000101037	nasp;asf1ba
	GO:0046660	BP	female sex differentiation	2	2/ 607	5/ 31485	0.4	0.00357022	0.184954	ENSDARG00000037491;ENSDARG00000079578	bmp15;rbpms2b
	GO:0000002	BP	mitochondrial genome maintenance	2	2/ 607	5/ 31485	0.4	0.00357022	0.184954	ENSDARG00000020289;ENSDARG00000039931	pif1;slc25a33
	GO:0044773	BP	mitotic DNA damage checkpoint signaling	4	4/ 607	33/ 31485	0.121212	0.00359197	0.185047	ENSDARG00000023002;ENSDARG00000053574;ENSDARG00000076913;ENSDARG00000087554	dtl;fancd2;eme1;cdk1
	GO:0071900	BP	regulation of protein serine/threonine kinase activity	8	8/ 607	129/ 31485	0.0620155	0.00362313	0.185621	ENSDARG00000011094;ENSDARG00000017602;ENSDARG00000036180;ENSDARG00000043236;ENSDARG00000051923;ENSDARG00000055250;ENSDARG00000077116;ENSDARG00000117089	ccna2;ccng2;ccnb2;ccna1;ccnb1;cntd2;ccnjl;CKS2
	GO:0051234	BP	establishment of localization	97	97/ 607	3794/ 31485	0.0255667	0.00371245	0.188118	ENSDARG00000002403;ENSDARG00000003808;ENSDARG00000004405;ENSDARG00000006963;ENSDARG00000007697;ENSDARG00000007751;ENSDARG00000008948;ENSDARG00000010266;ENSDARG00000010572;ENSDARG00000012390;ENSDARG00000012981;ENSDARG00000013775;ENSDARG00000014039;ENSDARG00000014943;ENSDARG00000018149;ENSDARG00000019360;ENSDARG00000020278;ENSDARG00000020645;ENSDARG00000021787;ENSDARG00000022767;ENSDARG00000023151;…	nusap1;aqp3a;snx10a;cse1l;fabp7a;lmnl3;pla2g3;igf2bp3;slc25a25a;kcnk5b;osbpl7;si:dkey-246g23.4;si:dkeyp-93d12.1;kif23;slc38a4;sec23b;si:dkeyp-120h9.1;slc7a3a;abcb5;apobb.1;ucp1;lrp13;grik4;aktip;kpna7;si:dkey-24p1.6;atp2a2a;ldlra;flvcr1;dab2;fthl27;tmem63a;enah;cx44.2;mfsd2ab;tmem144b;tap2a;slc3a2b;kpna2;fabp10a;slc25a33;pttg1ipb;ildr1b;cx28.9;atp1b3b;ucp2;zgc:114123;slc16a3;arl4d;vdac1;lrmp;cax1…
	GO:0048518	BP	positive regulation of biological process	78	78/ 607	2933/ 31485	0.0265939	0.00373878	0.188423	ENSDARG00000001818;ENSDARG00000002347;ENSDARG00000003229;ENSDARG00000004576;ENSDARG00000004697;ENSDARG00000008454;ENSDARG00000008803;ENSDARG00000010266;ENSDARG00000010782;ENSDARG00000011948;ENSDARG00000012499;ENSDARG00000014685;ENSDARG00000016065;ENSDARG00000016908;ENSDARG00000018423;ENSDARG00000019706;ENSDARG00000020239;ENSDARG00000020693;ENSDARG00000020749;ENSDARG00000025174;ENSDARG00000031761;…	c3b.2;cyp11a1;gdf9;plk4;rxrgb;cpeb1b;marcksb;igf2bp3;zgc:55621;insra;per1b;esco2;tlr3;zp3e;sulf2a;zar1;lpin1;sesn1;caprin2;zgc:103482;dab2;cebpa;dazl;egr1;bmp15;gdf3;zp3f.1;cfd;zp3b;akirin1;zp3d.1;zp3a.1;zp3a.2;bora;sall4;bik;lrmp;adm2a;oaz2a;smarca5;rtkn2a;npm2b;birc5b;cth1;sass6;mepce;nfixb;zgc:66024;mos;zp3d.2;ndc80;ulk1b;birc5a;ankib1b;dcaf6;tpx2;si:dkey-241l7.3;c3a.2;cd44a;arhgef10la;si:dkey…
	GO:0006066	BP	alcohol metabolic process	12	12/ 607	252/ 31485	0.047619	0.00382289	0.19162	ENSDARG00000002347;ENSDARG00000013522;ENSDARG00000025012;ENSDARG00000028048;ENSDARG00000034048;ENSDARG00000053068;ENSDARG00000059824;ENSDARG00000067741;ENSDARG00000079946;ENSDARG00000086523;ENSDARG00000090822;ENSDARG00000111240	cyp11a1;pck1;tpi1a;rdh8a;zgc:92275;cyp8b1;soat2;itpkcb;sqlea;ch25hl3;zgc:171517;dhrs13a.2
	GO:0051346	BP	negative regulation of hydrolase activity	9	9/ 607	160/ 31485	0.05625	0.00399993	0.199416	ENSDARG00000001818;ENSDARG00000055655;ENSDARG00000069192;ENSDARG00000075621;ENSDARG00000075737;ENSDARG00000078183;ENSDARG00000087359;ENSDARG00000115205;ENSDARG00000116005	c3b.2;birc5b;zgc:163030;birc5a;zgc:165518;zgc:165453;c3a.2;zgc:171445;zgc:171446
	GO:0003730	MF	mRNA 3'-UTR binding	7	7/ 607	96/ 31485	0.0729167	0.00259806	0.200438	ENSDARG00000002597;ENSDARG00000008454;ENSDARG00000010266;ENSDARG00000036214;ENSDARG00000038068;ENSDARG00000057328;ENSDARG00000076474	pabpc1l;cpeb1b;igf2bp3;dazl;ddx5;cth1;org
	GO:0052547	BP	regulation of peptidase activity	10	10/ 607	191/ 31485	0.052356	0.00413144	0.204871	ENSDARG00000001818;ENSDARG00000014685;ENSDARG00000055655;ENSDARG00000069192;ENSDARG00000075621;ENSDARG00000075737;ENSDARG00000078183;ENSDARG00000087359;ENSDARG00000115205;ENSDARG00000116005	c3b.2;esco2;birc5b;zgc:163030;birc5a;zgc:165518;zgc:165453;c3a.2;zgc:171445;zgc:171446
	GO:0048869	BP	cellular developmental process	57	57/ 607	2016/ 31485	0.0282738	0.0042282	0.208554	ENSDARG00000002330;ENSDARG00000003607;ENSDARG00000003808;ENSDARG00000004697;ENSDARG00000004823;ENSDARG00000007377;ENSDARG00000007465;ENSDARG00000008803;ENSDARG00000010948;ENSDARG00000012499;ENSDARG00000013522;ENSDARG00000016623;ENSDARG00000017444;ENSDARG00000017665;ENSDARG00000018423;ENSDARG00000018693;ENSDARG00000019360;ENSDARG00000019815;ENSDARG00000020749;ENSDARG00000025043;ENSDARG00000030756;…	lhx8a;nr2f6a;aqp3a;rxrgb;asz1;odc1;tdrd1;marcksb;kif11;per1b;pck1;si:ch211-195b13.1;hal;snrkb;sulf2a;cdh2;sec23b;fn1a;caprin2;trip13;dnmt1;flvcr1;acsl3a;tdrd7a;zgc:113424;mfsd2ab;cebpa;dazl;bmp15;pmm2;gdf3;sox19b;nr2f2;piwil1;mybpc1;cax1;ccnb1;birc5b;tmem88a;slc25a38a;zglp1;klf9;slbp2;tdrd6;slc25a38b;myorg;birc5a;rbpms2b;kdf1a;zgc:171517;sox11b;ulk2;ninl;topaz1;slbp;kif22;zgc:175136
	GO:0032502	BP	developmental process	135	135/ 607	5597/ 31485	0.0241201	0.00446718	0.219175	ENSDARG00000000887;ENSDARG00000002330;ENSDARG00000002347;ENSDARG00000003229;ENSDARG00000003607;ENSDARG00000003808;ENSDARG00000003968;ENSDARG00000004405;ENSDARG00000004697;ENSDARG00000004823;ENSDARG00000005355;ENSDARG00000006003;ENSDARG00000007377;ENSDARG00000007465;ENSDARG00000008803;ENSDARG00000010266;ENSDARG00000010332;ENSDARG00000010487;ENSDARG00000010948;ENSDARG00000011094;ENSDARG00000011404;…	zgc:56699;lhx8a;cyp11a1;gdf9;nr2f6a;aqp3a;larp6b;snx10a;rxrgb;asz1;larp6a;mycla;odc1;tdrd1;marcksb;igf2bp3;zgc:56231;sae1;kif11;ccna2;fen1;col2a1b;insra;kcnk5b;per1b;pck1;esco2;kif23;cldnc;si:ch211-195b13.1;hal;snrkb;depdc1a;sulf2a;cdh2;sec23b;mcm5;fn1a;caprin2;klhl24a;hmmr;lrp13;top2a;trip13;bcl2l10;rbbp4;atp2a2a;ldlra;dnmt1;flvcr1;stat2;dab2;acsl3a;tdrd7a;nuf2;zgc:113424;mfsd2ab;cebpa;dazl;egr1…
	GO:0000922	CC	spindle pole	5	5/ 607	69/ 31485	0.0724638	0.0106965	0.220156	ENSDARG00000004576;ENSDARG00000038754;ENSDARG00000045574;ENSDARG00000058471;ENSDARG00000100236	plk4;plk3;lrmp;plk1;cspp1a
	GO:0003333	BP	amino acid transmembrane transport	6	6/ 607	80/ 31485	0.075	0.00451124	0.220172	ENSDARG00000018149;ENSDARG00000020278;ENSDARG00000020645;ENSDARG00000037012;ENSDARG00000059805;ENSDARG00000074533	slc38a4;si:dkeyp-120h9.1;slc7a3a;slc3a2b;slc25a38a;slc25a38b
	GO:0033293	MF	monocarboxylic acid binding	5	5/ 607	51/ 31485	0.0980392	0.00296278	0.223813	ENSDARG00000007697;ENSDARG00000038439;ENSDARG00000040926;ENSDARG00000071626;ENSDARG00000091906	fabp7a;fabp10a;nr2f2;ptgdsb.2;rbp7a
	GO:0051303	BP	establishment of chromosome localization	3	3/ 607	18/ 31485	0.166667	0.00468878	0.227639	ENSDARG00000051923;ENSDARG00000055655;ENSDARG00000071694	ccnb1;birc5b;ndc80
	GO:0004520	MF	endodeoxyribonuclease activity	4	4/ 607	32/ 31485	0.125	0.00320479	0.2344	ENSDARG00000009748;ENSDARG00000011404;ENSDARG00000056832;ENSDARG00000078759	dffb;fen1;exo1;dna2
	GO:0004867	MF	serine-type endopeptidase inhibitor activity	8	8/ 607	127/ 31485	0.0629921	0.00329353	0.2344	ENSDARG00000008835;ENSDARG00000074764;ENSDARG00000075737;ENSDARG00000078183;ENSDARG00000100979;ENSDARG00000115205;ENSDARG00000115817;ENSDARG00000116005	si:dkey-46g23.5;zgc:171426;zgc:165518;zgc:165453;CABZ01075618.1;zgc:171445;si:dkey-46g23.2;zgc:171446
	GO:0003774	MF	cytoskeletal motor activity	10	10/ 607	185/ 31485	0.0540541	0.00329685	0.2344	ENSDARG00000010332;ENSDARG00000010948;ENSDARG00000014943;ENSDARG00000040039;ENSDARG00000044491;ENSDARG00000062187;ENSDARG00000063385;ENSDARG00000071009;ENSDARG00000076228;ENSDARG00000102624	zgc:56231;kif11;kif23;pttg1ipb;kif20a;kif14;cenpe;kif20ba;kif2c;kif22
	GO:0009719	BP	response to endogenous stimulus	12	12/ 607	260/ 31485	0.0461538	0.00489127	0.236233	ENSDARG00000002347;ENSDARG00000008454;ENSDARG00000013522;ENSDARG00000020239;ENSDARG00000020693;ENSDARG00000023151;ENSDARG00000031647;ENSDARG00000077741;ENSDARG00000079534;ENSDARG00000087359;ENSDARG00000105499;ENSDARG00000116193	cyp11a1;cpeb1b;pck1;lpin1;sesn1;ucp1;stat2;zgc:175135;zgc:175135;c3a.2;zgc:175135;LO018315.6
	GO:0014070	BP	response to organic cyclic compound	8	8/ 607	136/ 31485	0.0588235	0.00498137	0.239338	ENSDARG00000000656;ENSDARG00000002347;ENSDARG00000013522;ENSDARG00000016065;ENSDARG00000077741;ENSDARG00000079534;ENSDARG00000105499;ENSDARG00000116193	psmb9a;cyp11a1;pck1;tlr3;zgc:175135;zgc:175135;zgc:175135;LO018315.6
	GO:0070698	MF	type I activin receptor binding	2	2/ 607	5/ 31485	0.4	0.00357022	0.244257	ENSDARG00000003229;ENSDARG00000037491	gdf9;bmp15
	GO:0001222	MF	transcription corepressor binding	2	2/ 607	5/ 31485	0.4	0.00357022	0.244257	ENSDARG00000012499;ENSDARG00000056885	per1b;per1a
	GO:1902975	BP	mitotic DNA replication initiation	2	2/ 607	6/ 31485	0.333333	0.00528706	0.248867	ENSDARG00000037532;ENSDARG00000040041	mcm3l;mcm4
	GO:1902292	BP	cell cycle DNA replication initiation	2	2/ 607	6/ 31485	0.333333	0.00528706	0.248867	ENSDARG00000037532;ENSDARG00000040041	mcm3l;mcm4
	GO:0046601	BP	positive regulation of centriole replication	2	2/ 607	6/ 31485	0.333333	0.00528706	0.248867	ENSDARG00000004576;ENSDARG00000058346	plk4;sass6
	GO:1902315	BP	nuclear cell cycle DNA replication initiation	2	2/ 607	6/ 31485	0.333333	0.00528706	0.248867	ENSDARG00000037532;ENSDARG00000040041	mcm3l;mcm4
	GO:0030234	MF	enzyme regulator activity	38	38/ 607	1211/ 31485	0.031379	0.00371439	0.249415	ENSDARG00000001818;ENSDARG00000003495;ENSDARG00000007247;ENSDARG00000008835;ENSDARG00000011094;ENSDARG00000012914;ENSDARG00000017602;ENSDARG00000018165;ENSDARG00000019360;ENSDARG00000026611;ENSDARG00000036180;ENSDARG00000037158;ENSDARG00000043236;ENSDARG00000044691;ENSDARG00000045929;ENSDARG00000051923;ENSDARG00000055250;ENSDARG00000055655;ENSDARG00000060316;ENSDARG00000069192;ENSDARG00000070404;…	c3b.2;madd;ric8a;si:dkey-46g23.5;ccna2;arhgef4;ccng2;depdc1a;sec23b;socs3b;ccnb2;rcc1;ccna1;ppp1r3b;oaz2a;ccnb1;cntd2;birc5b;cish;zgc:163030;inka1b;rin2;zgc:171426;birc5a;zgc:165518;arhgef16;ccnjl;zgc:165453;tpx2;c3a.2;arhgef10la;si:dkeyp-72a4.1;cdc20;CABZ01075618.1;zgc:171445;si:dkey-46g23.2;zgc:171446;CKS2
	GO:1902099	BP	regulation of metaphase/anaphase transition of cell cycle	4	4/ 607	37/ 31485	0.108108	0.00545698	0.250916	ENSDARG00000004713;ENSDARG00000041361;ENSDARG00000069744;ENSDARG00000071694	mad2l1;ttk;mos;ndc80
	GO:0071375	BP	cellular response to peptide hormone stimulus	4	4/ 607	37/ 31485	0.108108	0.00545698	0.250916	ENSDARG00000002347;ENSDARG00000008454;ENSDARG00000013522;ENSDARG00000020239	cyp11a1;cpeb1b;pck1;lpin1
	GO:0006641	BP	triglyceride metabolic process	4	4/ 607	37/ 31485	0.108108	0.00545698	0.250916	ENSDARG00000020239;ENSDARG00000020645;ENSDARG00000022767;ENSDARG00000031044	lpin1;slc7a3a;apobb.1;lipg
	GO:0050000	BP	chromosome localization	3	3/ 607	19/ 31485	0.157895	0.00548897	0.250916	ENSDARG00000051923;ENSDARG00000055655;ENSDARG00000071694	ccnb1;birc5b;ndc80
	GO:0044804	BP	autophagy of nucleus	3	3/ 607	19/ 31485	0.157895	0.00548897	0.250916	ENSDARG00000055292;ENSDARG00000074481;ENSDARG00000097205	atg9b;ulk1b;ulk2
	GO:0071705	BP	nitrogen compound transport	40	40/ 607	1323/ 31485	0.0302343	0.00549293	0.250916	ENSDARG00000003808;ENSDARG00000004405;ENSDARG00000006963;ENSDARG00000010266;ENSDARG00000018149;ENSDARG00000019360;ENSDARG00000020278;ENSDARG00000020645;ENSDARG00000022767;ENSDARG00000026862;ENSDARG00000027169;ENSDARG00000031587;ENSDARG00000037012;ENSDARG00000038066;ENSDARG00000039931;ENSDARG00000040039;ENSDARG00000044956;ENSDARG00000045074;ENSDARG00000045574;ENSDARG00000052690;ENSDARG00000059805;…	aqp3a;snx10a;cse1l;igf2bp3;slc38a4;sec23b;si:dkeyp-120h9.1;slc7a3a;apobb.1;aktip;kpna7;flvcr1;slc3a2b;kpna2;slc25a33;pttg1ipb;zgc:114123;arl4d;lrmp;arrdc3a;slc25a38a;tcnba;slbp2;txnipb;chtopb;sft2d2a;slc25a38b;zgc:173770;slc29a3;CABZ01059627.1;CABZ01059627.2;CU467646.3;CU467646.4;serp1;arl4aa;slbp;zdhhc18b;CU467646.8;CABZ01059626.1;CABZ01059627.3
	GO:0060041	BP	retina development in camera-type eye	7	7/ 607	111/ 31485	0.0630631	0.00579248	0.263303	ENSDARG00000011094;ENSDARG00000011404;ENSDARG00000012499;ENSDARG00000018693;ENSDARG00000042894;ENSDARG00000052348;ENSDARG00000058471	ccna2;fen1;per1b;cdh2;tyms;smarca5;plk1
	GO:1901653	BP	cellular response to peptide	4	4/ 607	38/ 31485	0.105263	0.00600755	0.271746	ENSDARG00000002347;ENSDARG00000008454;ENSDARG00000013522;ENSDARG00000020239	cyp11a1;cpeb1b;pck1;lpin1
	GO:1901615	BP	organic hydroxy compound metabolic process	14	14/ 607	322/ 31485	0.0434783	0.00604991	0.272334	ENSDARG00000002347;ENSDARG00000013522;ENSDARG00000025012;ENSDARG00000028048;ENSDARG00000028275;ENSDARG00000029432;ENSDARG00000034048;ENSDARG00000053068;ENSDARG00000059824;ENSDARG00000067741;ENSDARG00000079946;ENSDARG00000086523;ENSDARG00000090822;ENSDARG00000111240	cyp11a1;pck1;tpi1a;rdh8a;sult1st1;tph1a;zgc:92275;cyp8b1;soat2;itpkcb;sqlea;ch25hl3;zgc:171517;dhrs13a.2
	GO:0046943	MF	carboxylic acid transmembrane transporter activity	10	10/ 607	191/ 31485	0.052356	0.00413144	0.272375	ENSDARG00000013775;ENSDARG00000018149;ENSDARG00000020278;ENSDARG00000020645;ENSDARG00000037012;ENSDARG00000045051;ENSDARG00000059805;ENSDARG00000068193;ENSDARG00000074533;ENSDARG00000104629	si:dkey-246g23.4;slc38a4;si:dkeyp-120h9.1;slc7a3a;slc3a2b;slc16a3;slc25a38a;tmem44;slc25a38b;SLC16A6
	GO:0005342	MF	organic acid transmembrane transporter activity	10	10/ 607	193/ 31485	0.0518135	0.00444393	0.282634	ENSDARG00000013775;ENSDARG00000018149;ENSDARG00000020278;ENSDARG00000020645;ENSDARG00000037012;ENSDARG00000045051;ENSDARG00000059805;ENSDARG00000068193;ENSDARG00000074533;ENSDARG00000104629	si:dkey-246g23.4;slc38a4;si:dkeyp-120h9.1;slc7a3a;slc3a2b;slc16a3;slc25a38a;tmem44;slc25a38b;SLC16A6
	GO:0031116	BP	positive regulation of microtubule polymerization	3	3/ 607	20/ 31485	0.15	0.00636614	0.285185	ENSDARG00000002347;ENSDARG00000010782;ENSDARG00000068840	cyp11a1;zgc:55621;zgc:66024
	GO:0071704	BP	organic substance metabolic process	204	204/ 607	9008/ 31485	0.0226465	0.00650334	0.289453	ENSDARG00000000656;ENSDARG00000001303;ENSDARG00000001656;ENSDARG00000002347;ENSDARG00000002745;ENSDARG00000002968;ENSDARG00000003968;ENSDARG00000004529;ENSDARG00000004576;ENSDARG00000004616;ENSDARG00000004823;ENSDARG00000004904;ENSDARG00000004937;ENSDARG00000004979;ENSDARG00000005355;ENSDARG00000006409;ENSDARG00000007377;ENSDARG00000007465;ENSDARG00000008278;ENSDARG00000008454;ENSDARG00000008541;…	psmb9a;psmb8a;psmb13a;cyp11a1;tdh;a1cf;larp6b;zgc:173742;plk4;mtmr2;asz1;gys2;skp2;elovl5;larp6a;mapk12b;odc1;tdrd1;rcor2;cpeb1b;chia.4;orc3;pla2g3;dffb;sae1;zgc:55621;traip;mknk2a;fen1;insra;aurka;wee2;tdg.1;pck1;rrm1;si:dkeyp-93d12.1;smarcad1a;pgghg;galnt6;hsd17b12a;zgc:55888;scrn3;si:ch211-195b13.1;rimkla;hal;snrkb;mdh1aa;pdss1;hpda;mknk1;sulf2a;mcm5;zar1;fn1a;lpin1;pif1;slc7a3a;rrm2;apobb.1;d…
	GO:0034641	BP	cellular nitrogen compound metabolic process	91	91/ 607	3575/ 31485	0.0254545	0.00652386	0.289453	ENSDARG00000002968;ENSDARG00000003968;ENSDARG00000004529;ENSDARG00000004823;ENSDARG00000004979;ENSDARG00000005355;ENSDARG00000007377;ENSDARG00000007465;ENSDARG00000008454;ENSDARG00000008805;ENSDARG00000009748;ENSDARG00000011262;ENSDARG00000011404;ENSDARG00000011948;ENSDARG00000013004;ENSDARG00000014017;ENSDARG00000014039;ENSDARG00000014041;ENSDARG00000017444;ENSDARG00000019507;ENSDARG00000019706;…	a1cf;larp6b;zgc:173742;asz1;elovl5;larp6a;odc1;tdrd1;cpeb1b;orc3;dffb;traip;fen1;insra;tdg.1;rrm1;si:dkeyp-93d12.1;smarcad1a;hal;mcm5;zar1;pif1;rrm2;dtl;top2a;tpi1a;trip13;si:ch211-119o8.6;sult1st1;rbbp4;tph1a;impdh1b;dnmt1;ptbp1b;acsl3a;tdrd7a;mcm6l;zgc:152968;ptges3a;mcm3l;pmm2;orc1;snrpb2;akirin1;mcm4;piwil1;zp3a.1;zp3a.2;pias4b;tyms;amd1;acot15;oaz2a;aldh6a1;fancd2;cpdb;xdh;exo1;mepce;nfixb;c…
	GO:0003824	MF	catalytic activity	203	203/ 607	8892/ 31485	0.0228295	0.00472934	0.290654	ENSDARG00000000656;ENSDARG00000001303;ENSDARG00000001656;ENSDARG00000002347;ENSDARG00000002745;ENSDARG00000003380;ENSDARG00000004529;ENSDARG00000004576;ENSDARG00000004616;ENSDARG00000004904;ENSDARG00000004937;ENSDARG00000004979;ENSDARG00000006409;ENSDARG00000007377;ENSDARG00000008541;ENSDARG00000008803;ENSDARG00000008948;ENSDARG00000009748;ENSDARG00000010332;ENSDARG00000010487;ENSDARG00000010782;…	psmb9a;psmb8a;psmb13a;cyp11a1;tdh;PAOX;zgc:173742;plk4;mtmr2;gys2;skp2;elovl5;mapk12b;odc1;chia.4;marcksb;pla2g3;dffb;zgc:56231;sae1;zgc:55621;pptc7a;traip;mknk2a;fen1;insra;aurka;wee2;tdg.1;pck1;rrm1;smarcad1a;pgghg;galnt6;esco2;kif23;hsd17b12a;zgc:55888;scrn3;si:ch211-195b13.1;rimkla;hal;snrkb;smc2;mdh1aa;pdss1;hpda;mknk1;sulf2a;sec23b;mcm5;mpx;acp5a;lpin1;pif1;sesn1;rrm2;si:dkey-23a23.2;lrp13;…
	GO:0000407	CC	phagophore assembly site	3	3/ 607	27/ 31485	0.111111	0.0147878	0.295542	ENSDARG00000055292;ENSDARG00000074481;ENSDARG00000097205	atg9b;ulk1b;ulk2
	GO:0006869	BP	lipid transport	14	14/ 607	330/ 31485	0.0424242	0.0067807	0.299416	ENSDARG00000007697;ENSDARG00000008948;ENSDARG00000012981;ENSDARG00000022767;ENSDARG00000035909;ENSDARG00000038439;ENSDARG00000055292;ENSDARG00000059409;ENSDARG00000059824;ENSDARG00000069823;ENSDARG00000079345;ENSDARG00000091906;ENSDARG00000099178;ENSDARG00000105369	fabp7a;pla2g3;osbpl7;apobb.1;mfsd2ab;fabp10a;atg9b;abcd2;soat2;proca1;si:ch211-217k17.10;rbp7a;ABCD2;si:ch73-122k23.1
	GO:0008203	BP	cholesterol metabolic process	6	6/ 607	88/ 31485	0.0681818	0.00715653	0.309627	ENSDARG00000002347;ENSDARG00000034048;ENSDARG00000053068;ENSDARG00000059824;ENSDARG00000079946;ENSDARG00000086523	cyp11a1;zgc:92275;cyp8b1;soat2;sqlea;ch25hl3
	GO:0007080	BP	mitotic metaphase plate congression	2	2/ 607	7/ 31485	0.285714	0.00730766	0.309627	ENSDARG00000051923;ENSDARG00000055655	ccnb1;birc5b
	GO:1990845	BP	adaptive thermogenesis	2	2/ 607	7/ 31485	0.285714	0.00730766	0.309627	ENSDARG00000023151;ENSDARG00000043154	ucp1;ucp2
	GO:0006703	BP	estrogen biosynthetic process	2	2/ 607	7/ 31485	0.285714	0.00730766	0.309627	ENSDARG00000015709;ENSDARG00000028048	hsd17b12a;rdh8a
	GO:0071456	BP	cellular response to hypoxia	3	3/ 607	21/ 31485	0.142857	0.00732206	0.309627	ENSDARG00000008454;ENSDARG00000032553;ENSDARG00000100826	cpeb1b;egln3;hif1al
	GO:0060236	BP	regulation of mitotic spindle organization	3	3/ 607	21/ 31485	0.142857	0.00732206	0.309627	ENSDARG00000042688;ENSDARG00000058346;ENSDARG00000078654	bora;sass6;tpx2
	GO:1902100	BP	negative regulation of metaphase/anaphase transition of cell cycle	3	3/ 607	21/ 31485	0.142857	0.00732206	0.309627	ENSDARG00000004713;ENSDARG00000041361;ENSDARG00000069744	mad2l1;ttk;mos
	GO:0031112	BP	positive regulation of microtubule polymerization or depolymerization	3	3/ 607	21/ 31485	0.142857	0.00732206	0.309627	ENSDARG00000002347;ENSDARG00000010782;ENSDARG00000068840	cyp11a1;zgc:55621;zgc:66024
	GO:0036294	BP	cellular response to decreased oxygen levels	3	3/ 607	21/ 31485	0.142857	0.00732206	0.309627	ENSDARG00000008454;ENSDARG00000032553;ENSDARG00000100826	cpeb1b;egln3;hif1al
	GO:1902475	BP	L-alpha-amino acid transmembrane transport	5	5/ 607	63/ 31485	0.0793651	0.00734583	0.309627	ENSDARG00000020278;ENSDARG00000020645;ENSDARG00000037012;ENSDARG00000059805;ENSDARG00000074533	si:dkeyp-120h9.1;slc7a3a;slc3a2b;slc25a38a;slc25a38b
	GO:0051495	BP	positive regulation of cytoskeleton organization	6	6/ 607	89/ 31485	0.0674157	0.00755207	0.31688	ENSDARG00000002347;ENSDARG00000004576;ENSDARG00000010782;ENSDARG00000058346;ENSDARG00000068840;ENSDARG00000088630	cyp11a1;plk4;zgc:55621;sass6;zgc:66024;arhgef10la
	GO:0044281	BP	small molecule metabolic process	45	45/ 607	1556/ 31485	0.0289203	0.00773879	0.323251	ENSDARG00000002347;ENSDARG00000002745;ENSDARG00000004979;ENSDARG00000007377;ENSDARG00000011948;ENSDARG00000013522;ENSDARG00000014017;ENSDARG00000015709;ENSDARG00000017444;ENSDARG00000017772;ENSDARG00000017910;ENSDARG00000018351;ENSDARG00000020239;ENSDARG00000020645;ENSDARG00000020711;ENSDARG00000025012;ENSDARG00000028048;ENSDARG00000029432;ENSDARG00000029524;ENSDARG00000031044;ENSDARG00000032079;…	cyp11a1;tdh;elovl5;odc1;insra;pck1;rrm1;hsd17b12a;hal;mdh1aa;pdss1;hpda;lpin1;slc7a3a;rrm2;tpi1a;rdh8a;tph1a;impdh1b;lipg;acsl3a;zgc:92275;fuca1.1;ptges3a;pmm2;ca15b;tyms;ca7;acot15;cyp8b1;aldh6a1;xdh;abcd2;soat2;itpkcb;cyp2x10.2;b4galnt2.2;rrm2;pnp5a;sqlea;ch25hl3;zgc:171517;ABCD2;mthfs;dhrs13a.2
	GO:0016831	MF	carboxy-lyase activity	4	4/ 607	37/ 31485	0.108108	0.00545698	0.324377	ENSDARG00000007377;ENSDARG00000013522;ENSDARG00000043856;ENSDARG00000062788	odc1;pck1;amd1;irg1l
	GO:0015718	BP	monocarboxylic acid transport	5	5/ 607	64/ 31485	0.078125	0.00784493	0.324654	ENSDARG00000008948;ENSDARG00000013775;ENSDARG00000045051;ENSDARG00000069823;ENSDARG00000104629	pla2g3;si:dkey-246g23.4;slc16a3;proca1;SLC16A6
	GO:0042752	BP	regulation of circadian rhythm	4	4/ 607	41/ 31485	0.097561	0.00787741	0.324654	ENSDARG00000012499;ENSDARG00000056885;ENSDARG00000068374;ENSDARG00000078095	per1b;per1a;si:ch211-132b12.7;cipcb
	GO:0051338	BP	regulation of transferase activity	14	14/ 607	341/ 31485	0.0410557	0.00814987	0.330016	ENSDARG00000011094;ENSDARG00000011948;ENSDARG00000017602;ENSDARG00000026611;ENSDARG00000036180;ENSDARG00000042688;ENSDARG00000043236;ENSDARG00000051923;ENSDARG00000055250;ENSDARG00000060316;ENSDARG00000077116;ENSDARG00000078654;ENSDARG00000100741;ENSDARG00000117089	ccna2;insra;ccng2;socs3b;ccnb2;bora;ccna1;ccnb1;cntd2;cish;ccnjl;tpx2;cdc20;CKS2
	GO:0031113	BP	regulation of microtubule polymerization	3	3/ 607	22/ 31485	0.136364	0.00835833	0.334081	ENSDARG00000002347;ENSDARG00000010782;ENSDARG00000068840	cyp11a1;zgc:55621;zgc:66024
	GO:0090224	BP	regulation of spindle organization	3	3/ 607	22/ 31485	0.136364	0.00835833	0.334081	ENSDARG00000042688;ENSDARG00000058346;ENSDARG00000078654	bora;sass6;tpx2
	GO:1901701	BP	cellular response to oxygen-containing compound	10	10/ 607	212/ 31485	0.0471698	0.0084309	0.335535	ENSDARG00000000656;ENSDARG00000002347;ENSDARG00000008454;ENSDARG00000013522;ENSDARG00000020239;ENSDARG00000020693;ENSDARG00000023151;ENSDARG00000029476;ENSDARG00000099169;ENSDARG00000102972	psmb9a;cyp11a1;cpeb1b;pck1;lpin1;sesn1;ucp1;ldlra;cxcl8b.3;CABZ01075125.1
	GO:0010862	BP	positive regulation of pathway-restricted SMAD protein phosphorylation	4	4/ 607	42/ 31485	0.0952381	0.00857647	0.33987	ENSDARG00000003229;ENSDARG00000037491;ENSDARG00000037995;ENSDARG00000100986	gdf9;bmp15;gdf3;CABZ01117503.1
	GO:0006631	BP	fatty acid metabolic process	11	11/ 607	246/ 31485	0.0447154	0.00863755	0.340834	ENSDARG00000004979;ENSDARG00000013522;ENSDARG00000015709;ENSDARG00000020239;ENSDARG00000020645;ENSDARG00000031044;ENSDARG00000032079;ENSDARG00000037284;ENSDARG00000045522;ENSDARG00000059409;ENSDARG00000099178	elovl5;pck1;hsd17b12a;lpin1;slc7a3a;lipg;acsl3a;ptges3a;acot15;abcd2;ABCD2
	GO:0006810	BP	transport	93	93/ 607	3714/ 31485	0.0250404	0.00902696	0.348452	ENSDARG00000003808;ENSDARG00000004405;ENSDARG00000006963;ENSDARG00000007697;ENSDARG00000007751;ENSDARG00000008948;ENSDARG00000010266;ENSDARG00000010572;ENSDARG00000012390;ENSDARG00000012981;ENSDARG00000013775;ENSDARG00000014039;ENSDARG00000014943;ENSDARG00000018149;ENSDARG00000019360;ENSDARG00000020278;ENSDARG00000020645;ENSDARG00000021787;ENSDARG00000022767;ENSDARG00000023151;ENSDARG00000023479;…	aqp3a;snx10a;cse1l;fabp7a;lmnl3;pla2g3;igf2bp3;slc25a25a;kcnk5b;osbpl7;si:dkey-246g23.4;si:dkeyp-93d12.1;kif23;slc38a4;sec23b;si:dkeyp-120h9.1;slc7a3a;abcb5;apobb.1;ucp1;lrp13;grik4;aktip;kpna7;si:dkey-24p1.6;atp2a2a;ldlra;flvcr1;dab2;fthl27;tmem63a;enah;cx44.2;mfsd2ab;tmem144b;tap2a;slc3a2b;kpna2;fabp10a;slc25a33;pttg1ipb;ildr1b;cx28.9;atp1b3b;ucp2;zgc:114123;slc16a3;arl4d;vdac1;lrmp;cax1;arrdc3…
	GO:0045859	BP	regulation of protein kinase activity	10	10/ 607	215/ 31485	0.0465116	0.00925391	0.348452	ENSDARG00000011094;ENSDARG00000017602;ENSDARG00000036180;ENSDARG00000042688;ENSDARG00000043236;ENSDARG00000051923;ENSDARG00000055250;ENSDARG00000077116;ENSDARG00000078654;ENSDARG00000117089	ccna2;ccng2;ccnb2;bora;ccna1;ccnb1;cntd2;ccnjl;tpx2;CKS2
	GO:1905818	BP	regulation of chromosome separation	4	4/ 607	43/ 31485	0.0930233	0.00931486	0.348452	ENSDARG00000004713;ENSDARG00000041361;ENSDARG00000069744;ENSDARG00000071694	mad2l1;ttk;mos;ndc80
	GO:0032869	BP	cellular response to insulin stimulus	3	3/ 607	23/ 31485	0.130435	0.00947633	0.348452	ENSDARG00000008454;ENSDARG00000013522;ENSDARG00000020239	cpeb1b;pck1;lpin1
	GO:0051985	BP	negative regulation of chromosome segregation	3	3/ 607	23/ 31485	0.130435	0.00947633	0.348452	ENSDARG00000004713;ENSDARG00000041361;ENSDARG00000069744	mad2l1;ttk;mos
	GO:0071453	BP	cellular response to oxygen levels	3	3/ 607	23/ 31485	0.130435	0.00947633	0.348452	ENSDARG00000008454;ENSDARG00000032553;ENSDARG00000100826	cpeb1b;egln3;hif1al
	GO:0006298	BP	mismatch repair	3	3/ 607	23/ 31485	0.130435	0.00947633	0.348452	ENSDARG00000042129;ENSDARG00000042130;ENSDARG00000056832	zp3a.1;zp3a.2;exo1
	GO:1905819	BP	negative regulation of chromosome separation	3	3/ 607	23/ 31485	0.130435	0.00947633	0.348452	ENSDARG00000004713;ENSDARG00000041361;ENSDARG00000069744	mad2l1;ttk;mos
	GO:0006595	BP	polyamine metabolic process	3	3/ 607	23/ 31485	0.130435	0.00947633	0.348452	ENSDARG00000007377;ENSDARG00000043856;ENSDARG00000045929	odc1;amd1;oaz2a
	GO:0043434	BP	response to peptide hormone	5	5/ 607	67/ 31485	0.0746269	0.00948267	0.348452	ENSDARG00000002347;ENSDARG00000008454;ENSDARG00000013522;ENSDARG00000020239;ENSDARG00000031647	cyp11a1;cpeb1b;pck1;lpin1;stat2
	GO:0044030	BP	regulation of DNA methylation	2	2/ 607	8/ 31485	0.25	0.00961973	0.348452	ENSDARG00000030756;ENSDARG00000057738	dnmt1;hells
	GO:1902001	BP	fatty acid transmembrane transport	2	2/ 607	8/ 31485	0.25	0.00961973	0.348452	ENSDARG00000059409;ENSDARG00000099178	abcd2;ABCD2
	GO:0090063	BP	positive regulation of microtubule nucleation	2	2/ 607	8/ 31485	0.25	0.00961973	0.348452	ENSDARG00000010782;ENSDARG00000068840	zgc:55621;zgc:66024
	GO:0061339	BP	establishment or maintenance of monopolar cell polarity	2	2/ 607	8/ 31485	0.25	0.00961973	0.348452	ENSDARG00000018693;ENSDARG00000019815	cdh2;fn1a
	GO:0045948	BP	positive regulation of translational initiation	2	2/ 607	8/ 31485	0.25	0.00961973	0.348452	ENSDARG00000025174;ENSDARG00000036214	zgc:103482;dazl
	GO:0035089	BP	establishment of apical/basal cell polarity	2	2/ 607	8/ 31485	0.25	0.00961973	0.348452	ENSDARG00000018693;ENSDARG00000019815	cdh2;fn1a
	GO:0006398	BP	mRNA 3'-end processing by stem-loop binding and cleavage	2	2/ 607	8/ 31485	0.25	0.00961973	0.348452	ENSDARG00000069428;ENSDARG00000100558	slbp2;slbp
	GO:0061162	BP	establishment of monopolar cell polarity	2	2/ 607	8/ 31485	0.25	0.00961973	0.348452	ENSDARG00000018693;ENSDARG00000019815	cdh2;fn1a
	GO:0010968	BP	regulation of microtubule nucleation	2	2/ 607	8/ 31485	0.25	0.00961973	0.348452	ENSDARG00000010782;ENSDARG00000068840	zgc:55621;zgc:66024
	GO:0015910	BP	long-chain fatty acid import into peroxisome	2	2/ 607	8/ 31485	0.25	0.00961973	0.348452	ENSDARG00000059409;ENSDARG00000099178	abcd2;ABCD2
	GO:0045198	BP	establishment of epithelial cell apical/basal polarity	2	2/ 607	8/ 31485	0.25	0.00961973	0.348452	ENSDARG00000018693;ENSDARG00000019815	cdh2;fn1a
	GO:0043265	CC	ectoplasm	1	1/ 607	1/ 31485	1	0.019279	0.349813	ENSDARG00000004904	gys2
	GO:0030895	CC	apolipoprotein B mRNA editing enzyme complex	1	1/ 607	1/ 31485	1	0.019279	0.349813	ENSDARG00000002968	a1cf
	GO:0032019	CC	mitochondrial cloud	1	1/ 607	1/ 31485	1	0.019279	0.349813	ENSDARG00000070052	tdrd6
	GO:0005971	CC	ribonucleoside-diphosphate reductase complex	1	1/ 607	1/ 31485	1	0.019279	0.349813	ENSDARG00000014017	rrm1
	GO:0097125	CC	cyclin B1-CDK1 complex	1	1/ 607	1/ 31485	1	0.019279	0.349813	ENSDARG00000051923	ccnb1
	GO:0051656	BP	establishment of organelle localization	9	9/ 607	184/ 31485	0.048913	0.00971477	0.350526	ENSDARG00000002403;ENSDARG00000007751;ENSDARG00000014943;ENSDARG00000044956;ENSDARG00000045574;ENSDARG00000051923;ENSDARG00000055655;ENSDARG00000060112;ENSDARG00000071694	nusap1;lmnl3;kif23;zgc:114123;lrmp;ccnb1;birc5b;sybu;ndc80
	GO:0044260	BP	cellular macromolecule metabolic process	59	59/ 607	2193/ 31485	0.0269038	0.00976909	0.351119	ENSDARG00000004529;ENSDARG00000004904;ENSDARG00000004937;ENSDARG00000007465;ENSDARG00000008805;ENSDARG00000009748;ENSDARG00000011262;ENSDARG00000011404;ENSDARG00000013004;ENSDARG00000014017;ENSDARG00000014041;ENSDARG00000018423;ENSDARG00000019507;ENSDARG00000019706;ENSDARG00000020289;ENSDARG00000020711;ENSDARG00000023002;ENSDARG00000024488;ENSDARG00000025043;ENSDARG00000026871;ENSDARG00000026972;…	zgc:173742;gys2;skp2;tdrd1;orc3;dffb;traip;fen1;tdg.1;rrm1;smarcad1a;sulf2a;mcm5;zar1;pif1;rrm2;dtl;top2a;trip13;uchl1;si:ch211-119o8.6;rbbp4;dnmt1;mcm6l;ptges3a;mcm3l;orc1;mcm4;zp3a.1;zp3a.2;ppp1r3b;fancd2;exo1;mepce;slc25a38a;foxred2;nfixb;chaf1a;top1l;brip1;slc25a38b;orc6;ankib1b;eme1;blm;rrm2;dna2;patl2;BX649250.2;ubb;si:dkey-260c8.8;BX322555.1;BX322555.2;cdc20;cnot6b;trmt9b;kmt5ab;BX324227.2…
	GO:0034329	BP	cell junction assembly	8	8/ 607	153/ 31485	0.0522876	0.00988472	0.353904	ENSDARG00000003091;ENSDARG00000003701;ENSDARG00000006580;ENSDARG00000015955;ENSDARG00000018693;ENSDARG00000019815;ENSDARG00000054616;ENSDARG00000069888	oclnb;cldng;cldnd;cldnc;cdh2;fn1a;cldni;cldna
	GO:0050896	BP	response to stimulus	82	82/ 607	3217/ 31485	0.0254896	0.00993152	0.354005	ENSDARG00000000656;ENSDARG00000001818;ENSDARG00000002347;ENSDARG00000004697;ENSDARG00000004904;ENSDARG00000008454;ENSDARG00000011404;ENSDARG00000012499;ENSDARG00000013522;ENSDARG00000014041;ENSDARG00000016065;ENSDARG00000019507;ENSDARG00000019521;ENSDARG00000019815;ENSDARG00000020239;ENSDARG00000020289;ENSDARG00000020693;ENSDARG00000022767;ENSDARG00000023002;ENSDARG00000023151;ENSDARG00000025043;…	psmb9a;c3b.2;cyp11a1;rxrgb;gys2;cpeb1b;fen1;per1b;pck1;smarcad1a;tlr3;mcm5;mpx;fn1a;lpin1;pif1;sesn1;apobb.1;dtl;ucp1;trip13;bcl2l10;rdh8a;ldlra;stat2;zgc:171776;egln3;mcm6l;tap2a;mcm3l;plk3;orc1;cfd;mcm4;zp3a.1;zp3a.2;ucp2;KICS2;fancd2;exo1;per1a;foxred2;chaf1a;irg1l;zgc:153499;brip1;ulk1b;eme1;blm;zgc:175135;dna2;zgc:175135;ch25hl3;si:dkey-90l23.2;c3a.2;cdk1;cd44a;arhgef10la;BX649250.2;si:dkey-…
	GO:0045216	BP	cell-cell junction organization	7	7/ 607	123/ 31485	0.0569106	0.00996389	0.354005	ENSDARG00000003091;ENSDARG00000003701;ENSDARG00000006580;ENSDARG00000015955;ENSDARG00000018693;ENSDARG00000054616;ENSDARG00000069888	oclnb;cldng;cldnd;cldnc;cdh2;cldni;cldna
	GO:0008152	BP	metabolic process	216	216/ 607	9687/ 31485	0.0222979	0.0100121	0.354359	ENSDARG00000000656;ENSDARG00000001303;ENSDARG00000001656;ENSDARG00000002347;ENSDARG00000002745;ENSDARG00000002968;ENSDARG00000003968;ENSDARG00000004529;ENSDARG00000004576;ENSDARG00000004616;ENSDARG00000004823;ENSDARG00000004904;ENSDARG00000004937;ENSDARG00000004979;ENSDARG00000005355;ENSDARG00000006409;ENSDARG00000007377;ENSDARG00000007465;ENSDARG00000008278;ENSDARG00000008454;ENSDARG00000008541;…	psmb9a;psmb8a;psmb13a;cyp11a1;tdh;a1cf;larp6b;zgc:173742;plk4;mtmr2;asz1;gys2;skp2;elovl5;larp6a;mapk12b;odc1;tdrd1;rcor2;cpeb1b;chia.4;marcksb;orc3;pla2g3;dffb;sae1;zgc:55621;traip;mknk2a;fen1;insra;aurka;wee2;tdg.1;pck1;rrm1;si:dkeyp-93d12.1;smarcad1a;pgghg;galnt6;eif4e1b;hsd17b12a;zgc:55888;scrn3;si:ch211-195b13.1;rimkla;hal;snrkb;mdh1aa;pdss1;hpda;mknk1;sulf2a;mcm5;zar1;fn1a;lpin1;pif1;slc7a3…
	GO:0043549	BP	regulation of kinase activity	13	13/ 607	311/ 31485	0.0418006	0.010104	0.356252	ENSDARG00000011094;ENSDARG00000011948;ENSDARG00000017602;ENSDARG00000026611;ENSDARG00000036180;ENSDARG00000042688;ENSDARG00000043236;ENSDARG00000051923;ENSDARG00000055250;ENSDARG00000060316;ENSDARG00000077116;ENSDARG00000078654;ENSDARG00000117089	ccna2;insra;ccng2;socs3b;ccnb2;bora;ccna1;ccnb1;cntd2;cish;ccnjl;tpx2;CKS2
	GO:0044089	BP	positive regulation of cellular component biogenesis	8	8/ 607	154/ 31485	0.0519481	0.0102561	0.359116	ENSDARG00000002347;ENSDARG00000004576;ENSDARG00000010782;ENSDARG00000039969;ENSDARG00000058346;ENSDARG00000068840;ENSDARG00000088630;ENSDARG00000089698	cyp11a1;plk4;zgc:55621;akirin1;sass6;zgc:66024;arhgef10la;atf7ip2
	GO:0000725	BP	recombinational repair	6	6/ 607	95/ 31485	0.0631579	0.0102627	0.359116	ENSDARG00000019507;ENSDARG00000033231;ENSDARG00000037532;ENSDARG00000040041;ENSDARG00000077089;ENSDARG00000096229	mcm5;mcm6l;mcm3l;mcm4;blm;si:dkey-260c8.8
	GO:0015174	MF	basic amino acid transmembrane transporter activity	3	3/ 607	20/ 31485	0.15	0.00636614	0.361201	ENSDARG00000020278;ENSDARG00000020645;ENSDARG00000068193	si:dkeyp-120h9.1;slc7a3a;tmem44
	GO:0016888	MF	endodeoxyribonuclease activity, producing 5'-phosphomonoesters	3	3/ 607	20/ 31485	0.15	0.00636614	0.361201	ENSDARG00000011404;ENSDARG00000056832;ENSDARG00000078759	fen1;exo1;dna2
	GO:0015171	MF	amino acid transmembrane transporter activity	7	7/ 607	113/ 31485	0.0619469	0.00637531	0.361201	ENSDARG00000018149;ENSDARG00000020278;ENSDARG00000020645;ENSDARG00000037012;ENSDARG00000059805;ENSDARG00000068193;ENSDARG00000074533	slc38a4;si:dkeyp-120h9.1;slc7a3a;slc3a2b;slc25a38a;tmem44;slc25a38b
	GO:0033043	BP	regulation of organelle organization	21	21/ 607	608/ 31485	0.0345395	0.0104011	0.362592	ENSDARG00000002347;ENSDARG00000004169;ENSDARG00000004576;ENSDARG00000004713;ENSDARG00000010782;ENSDARG00000012718;ENSDARG00000025043;ENSDARG00000041361;ENSDARG00000042688;ENSDARG00000045262;ENSDARG00000058346;ENSDARG00000068840;ENSDARG00000069744;ENSDARG00000069917;ENSDARG00000071009;ENSDARG00000071694;ENSDARG00000078654;ENSDARG00000086112;ENSDARG00000088630;ENSDARG00000089698;ENSDARG00000104186	cyp11a1;stmn1a;plk4;mad2l1;zgc:55621;wee2;trip13;ttk;bora;gsnb;sass6;zgc:66024;mos;ska3;kif20ba;ndc80;tpx2;si:ch211-266i6.3;arhgef10la;atf7ip2;fbxo43
	GO:0022411	BP	cellular component disassembly	8	8/ 607	155/ 31485	0.0516129	0.0106377	0.367366	ENSDARG00000004169;ENSDARG00000012972;ENSDARG00000038754;ENSDARG00000055292;ENSDARG00000074481;ENSDARG00000097205;ENSDARG00000100528;ENSDARG00000101127	stmn1a;cfl1l;plk3;atg9b;ulk1b;ulk2;map1lc3c;map1lc3b
	GO:0090307	BP	mitotic spindle assembly	3	3/ 607	24/ 31485	0.125	0.0106773	0.367366	ENSDARG00000010948;ENSDARG00000055655;ENSDARG00000078654	kif11;birc5b;tpx2
	GO:0044818	BP	mitotic G2/M transition checkpoint	3	3/ 607	24/ 31485	0.125	0.0106773	0.367366	ENSDARG00000023002;ENSDARG00000039217;ENSDARG00000087554	dtl;orc1;cdk1
	GO:1901652	BP	response to peptide	5	5/ 607	69/ 31485	0.0724638	0.0106965	0.367366	ENSDARG00000002347;ENSDARG00000008454;ENSDARG00000013522;ENSDARG00000020239;ENSDARG00000031647	cyp11a1;cpeb1b;pck1;lpin1;stat2
	GO:0031667	BP	response to nutrient levels	7	7/ 607	125/ 31485	0.056	0.010829	0.370544	ENSDARG00000013522;ENSDARG00000020693;ENSDARG00000045790;ENSDARG00000074481;ENSDARG00000097205;ENSDARG00000100528;ENSDARG00000101127	pck1;sesn1;KICS2;ulk1b;ulk2;map1lc3c;map1lc3b
	GO:0060393	BP	regulation of pathway-restricted SMAD protein phosphorylation	4	4/ 607	45/ 31485	0.0888889	0.0109129	0.370679	ENSDARG00000003229;ENSDARG00000037491;ENSDARG00000037995;ENSDARG00000100986	gdf9;bmp15;gdf3;CABZ01117503.1
	GO:0033045	BP	regulation of sister chromatid segregation	4	4/ 607	45/ 31485	0.0888889	0.0109129	0.370679	ENSDARG00000004713;ENSDARG00000041361;ENSDARG00000069744;ENSDARG00000071694	mad2l1;ttk;mos;ndc80
	GO:0044238	BP	primary metabolic process	194	194/ 607	8609/ 31485	0.0225346	0.0113815	0.384993	ENSDARG00000000656;ENSDARG00000001303;ENSDARG00000001656;ENSDARG00000002347;ENSDARG00000002745;ENSDARG00000002968;ENSDARG00000003968;ENSDARG00000004529;ENSDARG00000004576;ENSDARG00000004616;ENSDARG00000004823;ENSDARG00000004904;ENSDARG00000004937;ENSDARG00000004979;ENSDARG00000005355;ENSDARG00000006409;ENSDARG00000007377;ENSDARG00000007465;ENSDARG00000008278;ENSDARG00000008454;ENSDARG00000008541;…	psmb9a;psmb8a;psmb13a;cyp11a1;tdh;a1cf;larp6b;zgc:173742;plk4;mtmr2;asz1;gys2;skp2;elovl5;larp6a;mapk12b;odc1;tdrd1;rcor2;cpeb1b;chia.4;orc3;pla2g3;dffb;sae1;traip;mknk2a;fen1;insra;aurka;wee2;tdg.1;pck1;rrm1;si:dkeyp-93d12.1;smarcad1a;pgghg;galnt6;hsd17b12a;zgc:55888;scrn3;si:ch211-195b13.1;rimkla;hal;snrkb;mdh1aa;pdss1;hpda;mknk1;sulf2a;mcm5;zar1;fn1a;lpin1;pif1;slc7a3a;rrm2;apobb.1;dtl;top2a;t…
	GO:0009991	BP	response to extracellular stimulus	7	7/ 607	127/ 31485	0.0551181	0.0117474	0.394156	ENSDARG00000013522;ENSDARG00000020693;ENSDARG00000045790;ENSDARG00000074481;ENSDARG00000097205;ENSDARG00000100528;ENSDARG00000101127	pck1;sesn1;KICS2;ulk1b;ulk2;map1lc3c;map1lc3b
	GO:0000077	BP	DNA damage checkpoint signaling	4	4/ 607	46/ 31485	0.0869565	0.0117741	0.394156	ENSDARG00000023002;ENSDARG00000053574;ENSDARG00000076913;ENSDARG00000087554	dtl;fancd2;eme1;cdk1
	GO:0031297	BP	replication fork processing	3	3/ 607	25/ 31485	0.12	0.0119623	0.398716	ENSDARG00000011262;ENSDARG00000076913;ENSDARG00000078759	traip;eme1;dna2
	GO:0015816	BP	glycine transport	2	2/ 607	9/ 31485	0.222222	0.0122113	0.398716	ENSDARG00000059805;ENSDARG00000074533	slc25a38a;slc25a38b
	GO:0034727	BP	piecemeal microautophagy of the nucleus	2	2/ 607	9/ 31485	0.222222	0.0122113	0.398716	ENSDARG00000074481;ENSDARG00000097205	ulk1b;ulk2
	GO:0006032	BP	chitin catabolic process	2	2/ 607	9/ 31485	0.222222	0.0122113	0.398716	ENSDARG00000008541;ENSDARG00000100635	chia.4;chia.1
	GO:0030859	BP	polarized epithelial cell differentiation	2	2/ 607	9/ 31485	0.222222	0.0122113	0.398716	ENSDARG00000018693;ENSDARG00000019815	cdh2;fn1a
	GO:0002089	BP	lens morphogenesis in camera-type eye	2	2/ 607	9/ 31485	0.222222	0.0122113	0.398716	ENSDARG00000019815;ENSDARG00000032808	fn1a;tdrd7a
	GO:0042760	BP	very long-chain fatty acid catabolic process	2	2/ 607	9/ 31485	0.222222	0.0122113	0.398716	ENSDARG00000059409;ENSDARG00000099178	abcd2;ABCD2
	GO:0015187	MF	glycine transmembrane transporter activity	2	2/ 607	7/ 31485	0.285714	0.00730766	0.401479	ENSDARG00000059805;ENSDARG00000074533	slc25a38a;slc25a38b
	GO:0070697	MF	activin receptor binding	2	2/ 607	7/ 31485	0.285714	0.00730766	0.401479	ENSDARG00000003229;ENSDARG00000037491	gdf9;bmp15
	GO:0007043	BP	cell-cell junction assembly	6	6/ 607	99/ 31485	0.0606061	0.0124143	0.403922	ENSDARG00000003091;ENSDARG00000003701;ENSDARG00000006580;ENSDARG00000015955;ENSDARG00000054616;ENSDARG00000069888	oclnb;cldng;cldnd;cldnc;cldni;cldna
	GO:0031099	BP	regeneration	9	9/ 607	193/ 31485	0.0466321	0.012977	0.419971	ENSDARG00000014685;ENSDARG00000015955;ENSDARG00000018693;ENSDARG00000021794;ENSDARG00000024488;ENSDARG00000029058;ENSDARG00000041361;ENSDARG00000056653;ENSDARG00000058371	esco2;cldnc;cdh2;hmmr;top2a;rbbp4;ttk;fhl1b;krt5
	GO:1902652	BP	secondary alcohol metabolic process	6	6/ 607	100/ 31485	0.06	0.0129981	0.419971	ENSDARG00000002347;ENSDARG00000034048;ENSDARG00000053068;ENSDARG00000059824;ENSDARG00000079946;ENSDARG00000086523	cyp11a1;zgc:92275;cyp8b1;soat2;sqlea;ch25hl3
	GO:0017111	MF	ribonucleoside triphosphate phosphatase activity	28	28/ 607	865/ 31485	0.0323699	0.0079327	0.420297	ENSDARG00000010332;ENSDARG00000014041;ENSDARG00000014943;ENSDARG00000017744;ENSDARG00000019507;ENSDARG00000020289;ENSDARG00000025043;ENSDARG00000029439;ENSDARG00000031929;ENSDARG00000033231;ENSDARG00000037532;ENSDARG00000038882;ENSDARG00000039217;ENSDARG00000040041;ENSDARG00000044491;ENSDARG00000045074;ENSDARG00000062187;ENSDARG00000071009;ENSDARG00000076228;ENSDARG00000078759;ENSDARG00000093313;…	zgc:56231;smarcad1a;kif23;smc2;mcm5;pif1;trip13;atp2a2a;stard14;mcm6l;mcm3l;smc4;orc1;mcm4;kif20a;arl4d;kif14;kif20ba;kif2c;dna2;ubb;BX322555.1;BX322555.2;arl4aa;kif22;gpc2;BX324227.2;BX324227.3
	GO:0003682	MF	chromatin binding	14	14/ 607	340/ 31485	0.0411765	0.00800699	0.420297	ENSDARG00000014041;ENSDARG00000017744;ENSDARG00000030756;ENSDARG00000037421;ENSDARG00000039217;ENSDARG00000040041;ENSDARG00000044485;ENSDARG00000052348;ENSDARG00000053963;ENSDARG00000061468;ENSDARG00000075113;ENSDARG00000088087;ENSDARG00000102892;ENSDARG00000114670	smarcad1a;smc2;dnmt1;egr1;orc1;mcm4;sall4;smarca5;npm2b;ncaph;nanog;kdm6ba;h1m;ube2c
	GO:0016818	MF	hydrolase activity, acting on acid anhydrides, in phosphorus-containing anhydrides	30	30/ 607	949/ 31485	0.0316122	0.00803984	0.420297	ENSDARG00000010332;ENSDARG00000014041;ENSDARG00000014943;ENSDARG00000017744;ENSDARG00000019507;ENSDARG00000020289;ENSDARG00000025043;ENSDARG00000029439;ENSDARG00000031929;ENSDARG00000033231;ENSDARG00000037532;ENSDARG00000038882;ENSDARG00000039217;ENSDARG00000040041;ENSDARG00000044491;ENSDARG00000045074;ENSDARG00000062187;ENSDARG00000071009;ENSDARG00000074410;ENSDARG00000076228;ENSDARG00000077089;…	zgc:56231;smarcad1a;kif23;smc2;mcm5;pif1;trip13;atp2a2a;stard14;mcm6l;mcm3l;smc4;orc1;mcm4;kif20a;arl4d;kif14;kif20ba;brip1;kif2c;blm;dna2;ubb;BX322555.1;BX322555.2;arl4aa;kif22;gpc2;BX324227.2;BX324227.3
	GO:0016817	MF	hydrolase activity, acting on acid anhydrides	30	30/ 607	952/ 31485	0.0315126	0.00822844	0.420297	ENSDARG00000010332;ENSDARG00000014041;ENSDARG00000014943;ENSDARG00000017744;ENSDARG00000019507;ENSDARG00000020289;ENSDARG00000025043;ENSDARG00000029439;ENSDARG00000031929;ENSDARG00000033231;ENSDARG00000037532;ENSDARG00000038882;ENSDARG00000039217;ENSDARG00000040041;ENSDARG00000044491;ENSDARG00000045074;ENSDARG00000062187;ENSDARG00000071009;ENSDARG00000074410;ENSDARG00000076228;ENSDARG00000077089;…	zgc:56231;smarcad1a;kif23;smc2;mcm5;pif1;trip13;atp2a2a;stard14;mcm6l;mcm3l;smc4;orc1;mcm4;kif20a;arl4d;kif14;kif20ba;brip1;kif2c;blm;dna2;ubb;BX322555.1;BX322555.2;arl4aa;kif22;gpc2;BX324227.2;BX324227.3
	GO:0032559	MF	adenyl ribonucleotide binding	67	67/ 607	2533/ 31485	0.0264508	0.00822975	0.420297	ENSDARG00000004576;ENSDARG00000006409;ENSDARG00000010332;ENSDARG00000010948;ENSDARG00000011373;ENSDARG00000011948;ENSDARG00000012485;ENSDARG00000012718;ENSDARG00000014017;ENSDARG00000014041;ENSDARG00000014943;ENSDARG00000016623;ENSDARG00000016830;ENSDARG00000017444;ENSDARG00000017665;ENSDARG00000017744;ENSDARG00000018411;ENSDARG00000019507;ENSDARG00000020289;ENSDARG00000021787;ENSDARG00000024488;…	plk4;mapk12b;zgc:56231;kif11;mknk2a;insra;aurka;wee2;rrm1;smarcad1a;kif23;si:ch211-195b13.1;rimkla;hal;snrkb;smc2;mknk1;mcm5;pif1;abcb5;top2a;trip13;atp2a2a;mcm6l;tap2a;mcm3l;ddx5;plk3;abcf2a;smc4;orc1;pttg1ipb;mcm4;ttk;zp3a.1;zp3a.2;ckbb;kif20a;smarca5;hells;plk1;abcd2;soat2;syn1;kif14;pdpk1a;cenpe;mos;kif20ba;brip1;ulk1b;kif2c;blm;tpx2;dna2;g0s2;cdk1;BX322555.1;BX322555.2;ulk2;ABCD2;kif22;mthfs…
	GO:0006997	BP	nucleus organization	3	3/ 607	26/ 31485	0.115385	0.0133322	0.42927	ENSDARG00000007751;ENSDARG00000045574;ENSDARG00000096603	lmnl3;lrmp;bmb
	GO:0018105	BP	peptidyl-serine phosphorylation	7	7/ 607	131/ 31485	0.0534351	0.0137509	0.441218	ENSDARG00000011373;ENSDARG00000016623;ENSDARG00000018411;ENSDARG00000041361;ENSDARG00000062304;ENSDARG00000074481;ENSDARG00000097205	mknk2a;si:ch211-195b13.1;mknk1;ttk;pdpk1a;ulk1b;ulk2
	GO:0030162	BP	regulation of proteolysis	12	12/ 607	288/ 31485	0.0416667	0.0141976	0.453227	ENSDARG00000001818;ENSDARG00000014685;ENSDARG00000055655;ENSDARG00000069192;ENSDARG00000075621;ENSDARG00000075737;ENSDARG00000076829;ENSDARG00000078183;ENSDARG00000087359;ENSDARG00000100741;ENSDARG00000115205;ENSDARG00000116005	c3b.2;esco2;birc5b;zgc:163030;birc5a;zgc:165518;ankib1b;zgc:165453;c3a.2;cdc20;zgc:171445;zgc:171446
	GO:0016125	BP	sterol metabolic process	6	6/ 607	102/ 31485	0.0588235	0.0142229	0.453227	ENSDARG00000002347;ENSDARG00000034048;ENSDARG00000053068;ENSDARG00000059824;ENSDARG00000079946;ENSDARG00000086523	cyp11a1;zgc:92275;cyp8b1;soat2;sqlea;ch25hl3
	GO:0042246	BP	tissue regeneration	7	7/ 607	132/ 31485	0.0530303	0.0142877	0.453732	ENSDARG00000014685;ENSDARG00000015955;ENSDARG00000018693;ENSDARG00000021794;ENSDARG00000029058;ENSDARG00000041361;ENSDARG00000058371	esco2;cldnc;cdh2;hmmr;rbbp4;ttk;krt5
	GO:2000117	BP	negative regulation of cysteine-type endopeptidase activity	3	3/ 607	27/ 31485	0.111111	0.0147878	0.46642	ENSDARG00000055655;ENSDARG00000069192;ENSDARG00000075621	birc5b;zgc:163030;birc5a
	GO:0033047	BP	regulation of mitotic sister chromatid segregation	3	3/ 607	27/ 31485	0.111111	0.0147878	0.46642	ENSDARG00000004713;ENSDARG00000041361;ENSDARG00000071694	mad2l1;ttk;ndc80
	GO:0008334	BP	histone mRNA metabolic process	2	2/ 607	10/ 31485	0.2	0.0150708	0.467396	ENSDARG00000069428;ENSDARG00000100558	slbp2;slbp
	GO:0046113	BP	nucleobase catabolic process	2	2/ 607	10/ 31485	0.2	0.0150708	0.467396	ENSDARG00000053485;ENSDARG00000055240	aldh6a1;xdh
	GO:0016237	BP	lysosomal microautophagy	2	2/ 607	10/ 31485	0.2	0.0150708	0.467396	ENSDARG00000074481;ENSDARG00000097205	ulk1b;ulk2
	GO:0006030	BP	chitin metabolic process	2	2/ 607	10/ 31485	0.2	0.0150708	0.467396	ENSDARG00000008541;ENSDARG00000100635	chia.4;chia.1
	GO:0048813	BP	dendrite morphogenesis	2	2/ 607	10/ 31485	0.2	0.0150708	0.467396	ENSDARG00000079578;ENSDARG00000097205	rbpms2b;ulk2
	GO:0015711	BP	organic anion transport	10	10/ 607	232/ 31485	0.0431034	0.0151309	0.467697	ENSDARG00000008948;ENSDARG00000013775;ENSDARG00000020278;ENSDARG00000020645;ENSDARG00000037012;ENSDARG00000045051;ENSDARG00000059805;ENSDARG00000069823;ENSDARG00000074533;ENSDARG00000104629	pla2g3;si:dkey-246g23.4;si:dkeyp-120h9.1;slc7a3a;slc3a2b;slc16a3;slc25a38a;proca1;slc25a38b;SLC16A6
	GO:0005524	MF	ATP binding	66	66/ 607	2487/ 31485	0.026538	0.00952612	0.471367	ENSDARG00000004576;ENSDARG00000006409;ENSDARG00000010332;ENSDARG00000010948;ENSDARG00000011373;ENSDARG00000011948;ENSDARG00000012485;ENSDARG00000012718;ENSDARG00000014017;ENSDARG00000014041;ENSDARG00000014943;ENSDARG00000016623;ENSDARG00000016830;ENSDARG00000017444;ENSDARG00000017665;ENSDARG00000017744;ENSDARG00000018411;ENSDARG00000019507;ENSDARG00000020289;ENSDARG00000021787;ENSDARG00000024488;…	plk4;mapk12b;zgc:56231;kif11;mknk2a;insra;aurka;wee2;rrm1;smarcad1a;kif23;si:ch211-195b13.1;rimkla;hal;snrkb;smc2;mknk1;mcm5;pif1;abcb5;top2a;trip13;atp2a2a;mcm6l;tap2a;mcm3l;ddx5;plk3;abcf2a;smc4;orc1;pttg1ipb;mcm4;ttk;zp3a.1;zp3a.2;ckbb;kif20a;smarca5;hells;plk1;abcd2;syn1;kif14;pdpk1a;cenpe;mos;kif20ba;brip1;ulk1b;kif2c;blm;tpx2;dna2;g0s2;cdk1;BX322555.1;BX322555.2;ulk2;ABCD2;kif22;mthfs;si:ch…
	GO:0003917	MF	DNA topoisomerase type I (single strand cut, ATP-independent) activity	2	2/ 607	8/ 31485	0.25	0.00961973	0.471367	ENSDARG00000004529;ENSDARG00000070545	zgc:173742;top1l
	GO:0001972	MF	retinoic acid binding	2	2/ 607	8/ 31485	0.25	0.00961973	0.471367	ENSDARG00000040926;ENSDARG00000071626	nr2f2;ptgdsb.2
	GO:0009615	BP	response to virus	7	7/ 607	134/ 31485	0.0522388	0.015406	0.474616	ENSDARG00000016065;ENSDARG00000032156;ENSDARG00000070166;ENSDARG00000086529;ENSDARG00000092057;ENSDARG00000094616;ENSDARG00000095741	tlr3;zgc:171776;zgc:153499;si:dkey-90l23.2;si:dkey-90l23.1;zgc:113984;si:ch1073-75o15.3
	GO:0015931	BP	nucleobase-containing compound transport	7	7/ 607	135/ 31485	0.0518519	0.0159878	0.49091	ENSDARG00000010266;ENSDARG00000039931;ENSDARG00000045574;ENSDARG00000069428;ENSDARG00000070430;ENSDARG00000077828;ENSDARG00000100558	igf2bp3;slc25a33;lrmp;slbp2;chtopb;slc29a3;slbp
	GO:0030554	MF	adenyl nucleotide binding	67	67/ 607	2542/ 31485	0.0263572	0.0102719	0.49661	ENSDARG00000004576;ENSDARG00000006409;ENSDARG00000010332;ENSDARG00000010948;ENSDARG00000011373;ENSDARG00000011948;ENSDARG00000012485;ENSDARG00000012718;ENSDARG00000014017;ENSDARG00000014041;ENSDARG00000014943;ENSDARG00000016623;ENSDARG00000016830;ENSDARG00000017444;ENSDARG00000017665;ENSDARG00000017744;ENSDARG00000018411;ENSDARG00000019507;ENSDARG00000020289;ENSDARG00000021787;ENSDARG00000024488;…	plk4;mapk12b;zgc:56231;kif11;mknk2a;insra;aurka;wee2;rrm1;smarcad1a;kif23;si:ch211-195b13.1;rimkla;hal;snrkb;smc2;mknk1;mcm5;pif1;abcb5;top2a;trip13;atp2a2a;mcm6l;tap2a;mcm3l;ddx5;plk3;abcf2a;smc4;orc1;pttg1ipb;mcm4;ttk;zp3a.1;zp3a.2;ckbb;kif20a;smarca5;hells;plk1;abcd2;soat2;syn1;kif14;pdpk1a;cenpe;mos;kif20ba;brip1;ulk1b;kif2c;blm;tpx2;dna2;g0s2;cdk1;BX322555.1;BX322555.2;ulk2;ABCD2;kif22;mthfs…
	GO:0042446	BP	hormone biosynthetic process	3	3/ 607	28/ 31485	0.107143	0.0163297	0.499674	ENSDARG00000002347;ENSDARG00000015709;ENSDARG00000028048	cyp11a1;hsd17b12a;rdh8a
	GO:0048856	BP	anatomical structure development	103	103/ 607	4266/ 31485	0.0241444	0.0164202	0.499674	ENSDARG00000002330;ENSDARG00000003607;ENSDARG00000003968;ENSDARG00000004405;ENSDARG00000004697;ENSDARG00000005355;ENSDARG00000007377;ENSDARG00000007465;ENSDARG00000008803;ENSDARG00000010266;ENSDARG00000010332;ENSDARG00000010487;ENSDARG00000011094;ENSDARG00000011404;ENSDARG00000011407;ENSDARG00000011948;ENSDARG00000012390;ENSDARG00000012499;ENSDARG00000014685;ENSDARG00000014943;ENSDARG00000015955;…	lhx8a;nr2f6a;larp6b;snx10a;rxrgb;larp6a;odc1;tdrd1;marcksb;igf2bp3;zgc:56231;sae1;ccna2;fen1;col2a1b;insra;kcnk5b;per1b;esco2;kif23;cldnc;depdc1a;sulf2a;cdh2;sec23b;mcm5;fn1a;klhl24a;hmmr;lrp13;top2a;trip13;rbbp4;ldlra;dnmt1;stat2;dab2;nuf2;zgc:113424;mfsd2ab;cebpa;dazl;egr1;bmp15;gdf3;e2f5;nr5a5;orc1;pttg1ipb;mcm4;ildr1b;nr2f2;ttk;piwil1;tyms;cdca8;kif20a;gsnb;mybpc1;cax1;smarca5;zgc:66455;depdc…
	GO:0045787	BP	positive regulation of cell cycle	5	5/ 607	77/ 31485	0.0649351	0.0166081	0.499674	ENSDARG00000004576;ENSDARG00000058346;ENSDARG00000071694;ENSDARG00000100236;ENSDARG00000117089	plk4;sass6;ndc80;cspp1a;CKS2
	GO:0006865	BP	amino acid transport	6	6/ 607	106/ 31485	0.0566038	0.0169092	0.499674	ENSDARG00000018149;ENSDARG00000020278;ENSDARG00000020645;ENSDARG00000037012;ENSDARG00000059805;ENSDARG00000074533	slc38a4;si:dkeyp-120h9.1;slc7a3a;slc3a2b;slc25a38a;slc25a38b
	GO:0019318	BP	hexose metabolic process	6	6/ 607	106/ 31485	0.0566038	0.0169092	0.499674	ENSDARG00000011948;ENSDARG00000013522;ENSDARG00000025012;ENSDARG00000035890;ENSDARG00000037654;ENSDARG00000086523	insra;pck1;tpi1a;fuca1.1;pmm2;ch25hl3
	GO:0022008	BP	neurogenesis	6	6/ 607	106/ 31485	0.0566038	0.0169092	0.499674	ENSDARG00000010948;ENSDARG00000018693;ENSDARG00000037654;ENSDARG00000055655;ENSDARG00000075621;ENSDARG00000090822	kif11;cdh2;pmm2;birc5b;birc5a;zgc:171517
	GO:0140694	BP	non-membrane-bounded organelle assembly	9	9/ 607	202/ 31485	0.0445545	0.0169903	0.499674	ENSDARG00000004576;ENSDARG00000010948;ENSDARG00000055655;ENSDARG00000058346;ENSDARG00000070052;ENSDARG00000078654;ENSDARG00000089567;ENSDARG00000091271;ENSDARG00000101652	plk4;kif11;birc5b;sass6;tdrd6;tpx2;patl2;cenpt;haus6
	GO:0042770	BP	signal transduction in response to DNA damage	4	4/ 607	52/ 31485	0.0769231	0.0178546	0.499674	ENSDARG00000023002;ENSDARG00000053574;ENSDARG00000076913;ENSDARG00000087554	dtl;fancd2;eme1;cdk1
	GO:0042325	BP	regulation of phosphorylation	17	17/ 607	484/ 31485	0.035124	0.0179392	0.499674	ENSDARG00000003229;ENSDARG00000011094;ENSDARG00000011948;ENSDARG00000017602;ENSDARG00000026611;ENSDARG00000036180;ENSDARG00000037491;ENSDARG00000037995;ENSDARG00000042688;ENSDARG00000043236;ENSDARG00000051923;ENSDARG00000055250;ENSDARG00000060316;ENSDARG00000077116;ENSDARG00000078654;ENSDARG00000100986;ENSDARG00000117089	gdf9;ccna2;insra;ccng2;socs3b;ccnb2;bmp15;gdf3;bora;ccna1;ccnb1;cntd2;cish;ccnjl;tpx2;CABZ01117503.1;CKS2
	GO:0051248	BP	negative regulation of protein metabolic process	14	14/ 607	361/ 31485	0.0387812	0.0179738	0.499674	ENSDARG00000001818;ENSDARG00000008454;ENSDARG00000019706;ENSDARG00000020749;ENSDARG00000055655;ENSDARG00000057328;ENSDARG00000069192;ENSDARG00000075621;ENSDARG00000075737;ENSDARG00000078183;ENSDARG00000078754;ENSDARG00000087359;ENSDARG00000115205;ENSDARG00000116005	c3b.2;cpeb1b;zar1;caprin2;birc5b;cth1;zgc:163030;birc5a;zgc:165518;zgc:165453;gra;c3a.2;zgc:171445;zgc:171446
	GO:0031573	BP	mitotic intra-S DNA damage checkpoint signaling	2	2/ 607	11/ 31485	0.181818	0.0181869	0.499674	ENSDARG00000053574;ENSDARG00000076913	fancd2;eme1
	GO:0006071	BP	glycerol metabolic process	2	2/ 607	11/ 31485	0.181818	0.0181869	0.499674	ENSDARG00000013522;ENSDARG00000025012	pck1;tpi1a
	GO:0006607	BP	NLS-bearing protein import into nucleus	2	2/ 607	11/ 31485	0.181818	0.0181869	0.499674	ENSDARG00000027169;ENSDARG00000038066	kpna7;kpna2
	GO:0008210	BP	estrogen metabolic process	2	2/ 607	11/ 31485	0.181818	0.0181869	0.499674	ENSDARG00000015709;ENSDARG00000028048	hsd17b12a;rdh8a
	GO:0090162	BP	establishment of epithelial cell polarity	2	2/ 607	11/ 31485	0.181818	0.0181869	0.499674	ENSDARG00000018693;ENSDARG00000019815	cdh2;fn1a
	GO:0071417	BP	cellular response to organonitrogen compound	5	5/ 607	79/ 31485	0.0632911	0.018367	0.499674	ENSDARG00000002347;ENSDARG00000008454;ENSDARG00000013522;ENSDARG00000020239;ENSDARG00000020693	cyp11a1;cpeb1b;pck1;lpin1;sesn1
	GO:0018209	BP	peptidyl-serine modification	7	7/ 607	139/ 31485	0.0503597	0.0184712	0.499674	ENSDARG00000011373;ENSDARG00000016623;ENSDARG00000018411;ENSDARG00000041361;ENSDARG00000062304;ENSDARG00000074481;ENSDARG00000097205	mknk2a;si:ch211-195b13.1;mknk1;ttk;pdpk1a;ulk1b;ulk2
	GO:1901700	BP	response to oxygen-containing compound	14	14/ 607	366/ 31485	0.0382514	0.0186811	0.499674	ENSDARG00000000656;ENSDARG00000002347;ENSDARG00000004697;ENSDARG00000004904;ENSDARG00000008454;ENSDARG00000013522;ENSDARG00000020239;ENSDARG00000020693;ENSDARG00000023151;ENSDARG00000029476;ENSDARG00000031647;ENSDARG00000056885;ENSDARG00000099169;ENSDARG00000102972	psmb9a;cyp11a1;rxrgb;gys2;cpeb1b;pck1;lpin1;sesn1;ucp1;ldlra;stat2;per1a;cxcl8b.3;CABZ01075125.1
	GO:0007028	BP	cytoplasm organization	1	1/ 607	1/ 31485	1	0.019279	0.499674	ENSDARG00000096095	buc
	GO:0061472	BP	karyomere membrane fusion	1	1/ 607	1/ 31485	1	0.019279	0.499674	ENSDARG00000096603	bmb
	GO:1905881	BP	positive regulation of oogenesis	1	1/ 607	1/ 31485	1	0.019279	0.499674	ENSDARG00000019706	zar1
	GO:0140059	BP	dendrite arborization	1	1/ 607	1/ 31485	1	0.019279	0.499674	ENSDARG00000097205	ulk2
	GO:0090232	BP	positive regulation of spindle checkpoint	1	1/ 607	1/ 31485	1	0.019279	0.499674	ENSDARG00000071694	ndc80
	GO:1901295	BP	regulation of canonical Wnt signaling pathway involved in cardiac muscle cell fate commitment	1	1/ 607	1/ 31485	1	0.019279	0.499674	ENSDARG00000056920	tmem88a
	GO:0003381	BP	epithelial cell morphogenesis involved in gastrulation	1	1/ 607	1/ 31485	1	0.019279	0.499674	ENSDARG00000008803	marcksb
	GO:0060845	BP	venous endothelial cell fate commitment	1	1/ 607	1/ 31485	1	0.019279	0.499674	ENSDARG00000040926	nr2f2
	GO:0060016	BP	granulosa cell development	1	1/ 607	1/ 31485	1	0.019279	0.499674	ENSDARG00000037491	bmp15
	GO:0048137	BP	spermatocyte division	1	1/ 607	1/ 31485	1	0.019279	0.499674	ENSDARG00000099801	topaz1
	GO:1904340	BP	positive regulation of dopaminergic neuron differentiation	1	1/ 607	1/ 31485	1	0.019279	0.499674	ENSDARG00000012499	per1b
	GO:0010310	BP	regulation of hydrogen peroxide metabolic process	1	1/ 607	1/ 31485	1	0.019279	0.499674	ENSDARG00000019521	mpx
	GO:1905936	BP	regulation of germ cell proliferation	1	1/ 607	1/ 31485	1	0.019279	0.499674	ENSDARG00000075113	nanog
	GO:0007314	BP	oocyte anterior/posterior axis specification	1	1/ 607	1/ 31485	1	0.019279	0.499674	ENSDARG00000096095	buc
	GO:0035046	BP	pronuclear migration	1	1/ 607	1/ 31485	1	0.019279	0.499674	ENSDARG00000045574	lrmp
	GO:1990523	BP	bone regeneration	1	1/ 607	1/ 31485	1	0.019279	0.499674	ENSDARG00000014685	esco2
	GO:0046110	BP	xanthine metabolic process	1	1/ 607	1/ 31485	1	0.019279	0.499674	ENSDARG00000055240	xdh
	GO:0060832	BP	oocyte animal/vegetal axis specification	1	1/ 607	1/ 31485	1	0.019279	0.499674	ENSDARG00000096095	buc
	GO:1900144	BP	positive regulation of BMP secretion	1	1/ 607	1/ 31485	1	0.019279	0.499674	ENSDARG00000008803	marcksb
	GO:0007315	BP	pole plasm assembly	1	1/ 607	1/ 31485	1	0.019279	0.499674	ENSDARG00000096095	buc
	GO:2000690	BP	regulation of cardiac muscle cell myoblast differentiation	1	1/ 607	1/ 31485	1	0.019279	0.499674	ENSDARG00000040623	fosl2
	GO:0044779	BP	meiotic spindle checkpoint signaling	1	1/ 607	1/ 31485	1	0.019279	0.499674	ENSDARG00000041361	ttk
	GO:0016333	BP	morphogenesis of follicular epithelium	1	1/ 607	1/ 31485	1	0.019279	0.499674	ENSDARG00000096095	buc
	GO:0090267	BP	positive regulation of mitotic cell cycle spindle assembly checkpoint	1	1/ 607	1/ 31485	1	0.019279	0.499674	ENSDARG00000071694	ndc80
	GO:2001284	BP	regulation of BMP secretion	1	1/ 607	1/ 31485	1	0.019279	0.499674	ENSDARG00000008803	marcksb
	GO:0043622	BP	cortical microtubule organization	1	1/ 607	1/ 31485	1	0.019279	0.499674	ENSDARG00000075113	nanog
	GO:0060838	BP	lymphatic endothelial cell fate commitment	1	1/ 607	1/ 31485	1	0.019279	0.499674	ENSDARG00000040926	nr2f2
	GO:0033316	BP	meiotic spindle assembly checkpoint signaling	1	1/ 607	1/ 31485	1	0.019279	0.499674	ENSDARG00000041361	ttk
	GO:0009115	BP	xanthine catabolic process	1	1/ 607	1/ 31485	1	0.019279	0.499674	ENSDARG00000055240	xdh
	GO:0060875	BP	lateral semicircular canal development	1	1/ 607	1/ 31485	1	0.019279	0.499674	ENSDARG00000094992	otx1
	GO:0001100	BP	negative regulation of exit from mitosis	1	1/ 607	1/ 31485	1	0.019279	0.499674	ENSDARG00000041361	ttk
	GO:0060283	BP	negative regulation of oocyte development	1	1/ 607	1/ 31485	1	0.019279	0.499674	ENSDARG00000037491	bmp15
	GO:0016321	BP	female meiosis chromosome segregation	1	1/ 607	1/ 31485	1	0.019279	0.499674	ENSDARG00000041361	ttk
	GO:1904338	BP	regulation of dopaminergic neuron differentiation	1	1/ 607	1/ 31485	1	0.019279	0.499674	ENSDARG00000012499	per1b
	GO:1901296	BP	negative regulation of canonical Wnt signaling pathway involved in cardiac muscle cell fate commitment	1	1/ 607	1/ 31485	1	0.019279	0.499674	ENSDARG00000056920	tmem88a
	GO:0106336	BP	yolk syncytial layer development	1	1/ 607	1/ 31485	1	0.019279	0.499674	ENSDARG00000075113	nanog
	GO:1903863	BP	P granule assembly	1	1/ 607	1/ 31485	1	0.019279	0.499674	ENSDARG00000070052	tdrd6
	GO:0051028	BP	mRNA transport	5	5/ 607	80/ 31485	0.0625	0.0192908	0.499674	ENSDARG00000010266;ENSDARG00000045574;ENSDARG00000069428;ENSDARG00000070430;ENSDARG00000100558	igf2bp3;lrmp;slbp2;chtopb;slbp
	GO:1902750	BP	negative regulation of cell cycle G2/M phase transition	3	3/ 607	30/ 31485	0.1	0.0196739	0.506767	ENSDARG00000023002;ENSDARG00000039217;ENSDARG00000087554	dtl;orc1;cdk1
	GO:0010972	BP	negative regulation of G2/M transition of mitotic cell cycle	3	3/ 607	30/ 31485	0.1	0.0196739	0.506767	ENSDARG00000023002;ENSDARG00000039217;ENSDARG00000087554	dtl;orc1;cdk1
	GO:0040007	BP	growth	11	11/ 607	264/ 31485	0.0416667	0.0198089	0.507426	ENSDARG00000004576;ENSDARG00000011948;ENSDARG00000014685;ENSDARG00000015955;ENSDARG00000018693;ENSDARG00000021794;ENSDARG00000029058;ENSDARG00000041361;ENSDARG00000058371;ENSDARG00000074481;ENSDARG00000097205	plk4;insra;esco2;cldnc;cdh2;hmmr;rbbp4;ttk;krt5;ulk1b;ulk2
	GO:0048589	BP	developmental growth	11	11/ 607	264/ 31485	0.0416667	0.0198089	0.507426	ENSDARG00000004576;ENSDARG00000011948;ENSDARG00000014685;ENSDARG00000015955;ENSDARG00000018693;ENSDARG00000021794;ENSDARG00000029058;ENSDARG00000041361;ENSDARG00000058371;ENSDARG00000074481;ENSDARG00000097205	plk4;insra;esco2;cldnc;cdh2;hmmr;rbbp4;ttk;krt5;ulk1b;ulk2
	GO:0033764	MF	steroid dehydrogenase activity, acting on the CH-OH group of donors, NAD or NADP as acceptor	3	3/ 607	24/ 31485	0.125	0.0106773	0.50942	ENSDARG00000015709;ENSDARG00000028048;ENSDARG00000036966	hsd17b12a;rdh8a;hsd3b7
	GO:0120254	BP	olefinic compound metabolic process	4	4/ 607	54/ 31485	0.0740741	0.0202434	0.511126	ENSDARG00000002347;ENSDARG00000028048;ENSDARG00000055722;ENSDARG00000111240	cyp11a1;rdh8a;bco2a;dhrs13a.2
	GO:0006638	BP	neutral lipid metabolic process	4	4/ 607	54/ 31485	0.0740741	0.0202434	0.511126	ENSDARG00000020239;ENSDARG00000020645;ENSDARG00000022767;ENSDARG00000031044	lpin1;slc7a3a;apobb.1;lipg
	GO:0006639	BP	acylglycerol metabolic process	4	4/ 607	54/ 31485	0.0740741	0.0202434	0.511126	ENSDARG00000020239;ENSDARG00000020645;ENSDARG00000022767;ENSDARG00000031044	lpin1;slc7a3a;apobb.1;lipg
	GO:1901699	BP	cellular response to nitrogen compound	5	5/ 607	81/ 31485	0.0617284	0.0202445	0.511126	ENSDARG00000002347;ENSDARG00000008454;ENSDARG00000013522;ENSDARG00000020239;ENSDARG00000020693	cyp11a1;cpeb1b;pck1;lpin1;sesn1
	GO:0034504	BP	protein localization to nucleus	5	5/ 607	81/ 31485	0.0617284	0.0202445	0.511126	ENSDARG00000006963;ENSDARG00000007751;ENSDARG00000027169;ENSDARG00000038066;ENSDARG00000040039	cse1l;lmnl3;kpna7;kpna2;pttg1ipb
	GO:0001932	BP	regulation of protein phosphorylation	14	14/ 607	376/ 31485	0.037234	0.0205781	0.51713	ENSDARG00000003229;ENSDARG00000011094;ENSDARG00000017602;ENSDARG00000036180;ENSDARG00000037491;ENSDARG00000037995;ENSDARG00000042688;ENSDARG00000043236;ENSDARG00000051923;ENSDARG00000055250;ENSDARG00000077116;ENSDARG00000078654;ENSDARG00000100986;ENSDARG00000117089	gdf9;ccna2;ccng2;ccnb2;bmp15;gdf3;bora;ccna1;ccnb1;cntd2;ccnjl;tpx2;CABZ01117503.1;CKS2
	GO:0006694	BP	steroid biosynthetic process	5	5/ 607	82/ 31485	0.0609756	0.0212285	0.519017	ENSDARG00000002347;ENSDARG00000015709;ENSDARG00000028048;ENSDARG00000036966;ENSDARG00000079946	cyp11a1;hsd17b12a;rdh8a;hsd3b7;sqlea
	GO:0036089	BP	cleavage furrow formation	2	2/ 607	12/ 31485	0.166667	0.0215488	0.519017	ENSDARG00000014943;ENSDARG00000044956	kif23;zgc:114123
	GO:1903963	BP	arachidonate transport	2	2/ 607	12/ 31485	0.166667	0.0215488	0.519017	ENSDARG00000008948;ENSDARG00000069823	pla2g3;proca1
	GO:0006596	BP	polyamine biosynthetic process	2	2/ 607	12/ 31485	0.166667	0.0215488	0.519017	ENSDARG00000007377;ENSDARG00000043856	odc1;amd1
	GO:0071501	BP	cellular response to sterol depletion	2	2/ 607	12/ 31485	0.166667	0.0215488	0.519017	ENSDARG00000086523;ENSDARG00000088630	ch25hl3;arhgef10la
	GO:0032933	BP	SREBP signaling pathway	2	2/ 607	12/ 31485	0.166667	0.0215488	0.519017	ENSDARG00000086523;ENSDARG00000088630	ch25hl3;arhgef10la
	GO:0046599	BP	regulation of centriole replication	2	2/ 607	12/ 31485	0.166667	0.0215488	0.519017	ENSDARG00000004576;ENSDARG00000058346	plk4;sass6
	GO:0043562	BP	cellular response to nitrogen levels	2	2/ 607	12/ 31485	0.166667	0.0215488	0.519017	ENSDARG00000100528;ENSDARG00000101127	map1lc3c;map1lc3b
	GO:0019400	BP	alditol metabolic process	2	2/ 607	12/ 31485	0.166667	0.0215488	0.519017	ENSDARG00000013522;ENSDARG00000025012	pck1;tpi1a
	GO:0050482	BP	arachidonic acid secretion	2	2/ 607	12/ 31485	0.166667	0.0215488	0.519017	ENSDARG00000008948;ENSDARG00000069823	pla2g3;proca1
	GO:0006991	BP	response to sterol depletion	2	2/ 607	12/ 31485	0.166667	0.0215488	0.519017	ENSDARG00000086523;ENSDARG00000088630	ch25hl3;arhgef10la
	GO:0007286	BP	spermatid development	2	2/ 607	12/ 31485	0.166667	0.0215488	0.519017	ENSDARG00000041699;ENSDARG00000099801	piwil1;topaz1
	GO:0006995	BP	cellular response to nitrogen starvation	2	2/ 607	12/ 31485	0.166667	0.0215488	0.519017	ENSDARG00000100528;ENSDARG00000101127	map1lc3c;map1lc3b
	GO:0016491	MF	oxidoreductase activity	32	32/ 607	1049/ 31485	0.0305052	0.0114001	0.536843	ENSDARG00000002347;ENSDARG00000002745;ENSDARG00000003380;ENSDARG00000014017;ENSDARG00000015709;ENSDARG00000017772;ENSDARG00000018351;ENSDARG00000019521;ENSDARG00000020693;ENSDARG00000020711;ENSDARG00000028048;ENSDARG00000029432;ENSDARG00000029524;ENSDARG00000032553;ENSDARG00000034048;ENSDARG00000034989;ENSDARG00000036966;ENSDARG00000045015;ENSDARG00000053068;ENSDARG00000053485;ENSDARG00000055240;…	cyp11a1;tdh;PAOX;rrm1;hsd17b12a;mdh1aa;hpda;mpx;sesn1;rrm2;rdh8a;tph1a;impdh1b;egln3;zgc:92275;retsatl;hsd3b7;cyp27b1;cyp8b1;aldh6a1;xdh;bco2a;prdx1;foxred2;aifm4;cyp2x10.2;rrm2;sqlea;kdm6ba;zgc:171517;zgc:111868;dhrs13a.2
	GO:0000045	BP	autophagosome assembly	4	4/ 607	56/ 31485	0.0714286	0.0228198	0.546791	ENSDARG00000074481;ENSDARG00000097205;ENSDARG00000100528;ENSDARG00000101127	ulk1b;ulk2;map1lc3c;map1lc3b
	GO:0016236	BP	macroautophagy	4	4/ 607	56/ 31485	0.0714286	0.0228198	0.546791	ENSDARG00000074481;ENSDARG00000097205;ENSDARG00000100528;ENSDARG00000101127	ulk1b;ulk2;map1lc3c;map1lc3b
	GO:0051649	BP	establishment of localization in cell	40	40/ 607	1438/ 31485	0.0278164	0.0232136	0.554792	ENSDARG00000002403;ENSDARG00000004405;ENSDARG00000006963;ENSDARG00000007751;ENSDARG00000014039;ENSDARG00000014943;ENSDARG00000019360;ENSDARG00000023151;ENSDARG00000026862;ENSDARG00000027169;ENSDARG00000029476;ENSDARG00000031587;ENSDARG00000032049;ENSDARG00000038066;ENSDARG00000040039;ENSDARG00000043154;ENSDARG00000044956;ENSDARG00000045074;ENSDARG00000045574;ENSDARG00000051923;ENSDARG00000055655;…	nusap1;snx10a;cse1l;lmnl3;si:dkeyp-93d12.1;kif23;sec23b;ucp1;aktip;kpna7;ldlra;flvcr1;enah;kpna2;pttg1ipb;ucp2;zgc:114123;arl4d;lrmp;ccnb1;birc5b;abcd2;sybu;syn1;fmn2b;chtopb;ndc80;zgc:173770;CABZ01059627.1;CABZ01059627.2;si:ch211-286b5.4;CU467646.3;CU467646.4;ABCD2;arl4aa;CABZ01075125.1;zdhhc18b;CU467646.8;CABZ01059626.1;CABZ01059627.3
	GO:0032868	BP	response to insulin	3	3/ 607	32/ 31485	0.09375	0.023367	0.555595	ENSDARG00000008454;ENSDARG00000013522;ENSDARG00000020239	cpeb1b;pck1;lpin1
	GO:0045005	BP	DNA-templated DNA replication maintenance of fidelity	3	3/ 607	32/ 31485	0.09375	0.023367	0.555595	ENSDARG00000011262;ENSDARG00000076913;ENSDARG00000078759	traip;eme1;dna2
	GO:0032787	BP	monocarboxylic acid metabolic process	14	14/ 607	387/ 31485	0.0361757	0.0234297	0.555661	ENSDARG00000004979;ENSDARG00000011948;ENSDARG00000013522;ENSDARG00000015709;ENSDARG00000017444;ENSDARG00000020239;ENSDARG00000020645;ENSDARG00000025012;ENSDARG00000031044;ENSDARG00000032079;ENSDARG00000037284;ENSDARG00000045522;ENSDARG00000059409;ENSDARG00000099178	elovl5;insra;pck1;hsd17b12a;hal;lpin1;slc7a3a;tpi1a;lipg;acsl3a;ptges3a;acot15;abcd2;ABCD2
	GO:0050790	BP	regulation of catalytic activity	34	34/ 607	1193/ 31485	0.0284996	0.0236058	0.55829	ENSDARG00000001818;ENSDARG00000003495;ENSDARG00000007247;ENSDARG00000011094;ENSDARG00000011948;ENSDARG00000014685;ENSDARG00000017602;ENSDARG00000019360;ENSDARG00000026611;ENSDARG00000036180;ENSDARG00000037158;ENSDARG00000042688;ENSDARG00000043236;ENSDARG00000045929;ENSDARG00000051923;ENSDARG00000055250;ENSDARG00000055655;ENSDARG00000060316;ENSDARG00000069192;ENSDARG00000074589;ENSDARG00000075621;…	c3b.2;madd;ric8a;ccna2;insra;esco2;ccng2;sec23b;socs3b;ccnb2;rcc1;bora;ccna1;oaz2a;ccnb1;cntd2;birc5b;cish;zgc:163030;rin2;birc5a;zgc:165518;pdp1;arhgef16;ccnjl;zgc:165453;tpx2;c3a.2;si:dkeyp-72a4.1;ccl39.3;cdc20;zgc:171445;zgc:171446;CKS2
	GO:0007005	BP	mitochondrion organization	9	9/ 607	214/ 31485	0.0420561	0.0236609	0.55829	ENSDARG00000020289;ENSDARG00000022303;ENSDARG00000039931;ENSDARG00000055292;ENSDARG00000074481;ENSDARG00000097205;ENSDARG00000099961;ENSDARG00000100528;ENSDARG00000101127	pif1;higd1a;slc25a33;atg9b;ulk1b;ulk2;bnip3;map1lc3c;map1lc3b
	GO:0004568	MF	chitinase activity	2	2/ 607	9/ 31485	0.222222	0.0122113	0.567669	ENSDARG00000008541;ENSDARG00000100635	chia.4;chia.1
	GO:0017148	BP	negative regulation of translation	5	5/ 607	85/ 31485	0.0588235	0.0243655	0.573455	ENSDARG00000008454;ENSDARG00000019706;ENSDARG00000020749;ENSDARG00000057328;ENSDARG00000078754	cpeb1b;zar1;caprin2;cth1;gra
	GO:0005921	CC	gap junction	3	3/ 607	38/ 31485	0.0789474	0.036533	0.581083	ENSDARG00000007099;ENSDARG00000034207;ENSDARG00000041797	cx43.4;cx44.2;cx28.9
	GO:0005844	CC	polysome	2	2/ 607	16/ 31485	0.125	0.0372461	0.581083	ENSDARG00000003968;ENSDARG00000005355	larp6b;larp6a
	GO:0036387	CC	pre-replicative complex	1	1/ 607	2/ 31485	0.5	0.038187	0.581083	ENSDARG00000008805	orc3
	GO:0005880	CC	nuclear microtubule	1	1/ 607	2/ 31485	0.5	0.038187	0.581083	ENSDARG00000078654	tpx2
	GO:0062073	CC	histone mRNA stem-loop binding complex	1	1/ 607	2/ 31485	0.5	0.038187	0.581083	ENSDARG00000100558	slbp
	GO:0005656	CC	nuclear pre-replicative complex	1	1/ 607	2/ 31485	0.5	0.038187	0.581083	ENSDARG00000008805	orc3
	GO:0035692	CC	macrophage migration inhibitory factor receptor complex	1	1/ 607	2/ 31485	0.5	0.038187	0.581083	ENSDARG00000087863	cd44a
	GO:0033391	CC	chromatoid body	1	1/ 607	2/ 31485	0.5	0.038187	0.581083	ENSDARG00000070052	tdrd6
	GO:0120098	CC	procentriole	1	1/ 607	2/ 31485	0.5	0.038187	0.581083	ENSDARG00000004576	plk4
	GO:0060293	CC	germ plasm	1	1/ 607	2/ 31485	0.5	0.038187	0.581083	ENSDARG00000070052	tdrd6
	GO:0031465	CC	Cul4B-RING E3 ubiquitin ligase complex	1	1/ 607	2/ 31485	0.5	0.038187	0.581083	ENSDARG00000023002	dtl
	GO:0005911	CC	cell-cell junction	12	12/ 607	327/ 31485	0.0366972	0.0383456	0.581083	ENSDARG00000003091;ENSDARG00000003701;ENSDARG00000006580;ENSDARG00000007099;ENSDARG00000015955;ENSDARG00000018693;ENSDARG00000034207;ENSDARG00000040910;ENSDARG00000041797;ENSDARG00000054616;ENSDARG00000069888;ENSDARG00000104818	oclnb;cldng;cldnd;cx43.4;cldnc;cdh2;cx44.2;ildr1b;cx28.9;cldni;cldna;ces2b
	GO:0004536	MF	deoxyribonuclease activity	4	4/ 607	47/ 31485	0.0851064	0.0126777	0.58189	ENSDARG00000009748;ENSDARG00000011404;ENSDARG00000056832;ENSDARG00000078759	dffb;fen1;exo1;dna2
	GO:0051179	BP	localization	99	99/ 607	4151/ 31485	0.0238497	0.0248404	0.583153	ENSDARG00000002403;ENSDARG00000003808;ENSDARG00000004405;ENSDARG00000006963;ENSDARG00000007697;ENSDARG00000007751;ENSDARG00000008948;ENSDARG00000010266;ENSDARG00000010572;ENSDARG00000012390;ENSDARG00000012981;ENSDARG00000013775;ENSDARG00000014039;ENSDARG00000014943;ENSDARG00000018149;ENSDARG00000019360;ENSDARG00000020278;ENSDARG00000020645;ENSDARG00000021787;ENSDARG00000022767;ENSDARG00000023151;…	nusap1;aqp3a;snx10a;cse1l;fabp7a;lmnl3;pla2g3;igf2bp3;slc25a25a;kcnk5b;osbpl7;si:dkey-246g23.4;si:dkeyp-93d12.1;kif23;slc38a4;sec23b;si:dkeyp-120h9.1;slc7a3a;abcb5;apobb.1;ucp1;lrp13;grik4;aktip;kpna7;si:dkey-24p1.6;atp2a2a;ldlra;flvcr1;dab2;fthl27;tmem63a;enah;cx44.2;mfsd2ab;tmem144b;tap2a;slc3a2b;kpna2;fabp10a;slc25a33;pttg1ipb;ildr1b;ttk;cx28.9;atp1b3b;ucp2;zgc:114123;slc16a3;arl4d;vdac1;lrmp;…
	GO:1903358	BP	regulation of Golgi organization	2	2/ 607	13/ 31485	0.153846	0.0251457	0.58587	ENSDARG00000010782;ENSDARG00000068840	zgc:55621;zgc:66024
	GO:0051383	BP	kinetochore organization	2	2/ 607	13/ 31485	0.153846	0.0251457	0.58587	ENSDARG00000034624;ENSDARG00000091271	nuf2;cenpt
	GO:0060872	BP	semicircular canal development	2	2/ 607	13/ 31485	0.153846	0.0251457	0.58587	ENSDARG00000040910;ENSDARG00000094992	ildr1b;otx1
	GO:0033044	BP	regulation of chromosome organization	5	5/ 607	86/ 31485	0.0581395	0.0254738	0.587609	ENSDARG00000004713;ENSDARG00000041361;ENSDARG00000069744;ENSDARG00000071694;ENSDARG00000089698	mad2l1;ttk;mos;ndc80;atf7ip2
	GO:0031101	BP	fin regeneration	5	5/ 607	86/ 31485	0.0581395	0.0254738	0.587609	ENSDARG00000014685;ENSDARG00000015955;ENSDARG00000029058;ENSDARG00000041361;ENSDARG00000058371	esco2;cldnc;rbbp4;ttk;krt5
	GO:0005635	CC	nuclear envelope	5	5/ 607	98/ 31485	0.0510204	0.041315	0.612618	ENSDARG00000006963;ENSDARG00000007751;ENSDARG00000040161;ENSDARG00000077178;ENSDARG00000099961	cse1l;lmnl3;zgc:92287;zgc:152977;bnip3
	GO:0005996	BP	monosaccharide metabolic process	6	6/ 607	118/ 31485	0.0508475	0.0270121	0.619174	ENSDARG00000011948;ENSDARG00000013522;ENSDARG00000025012;ENSDARG00000035890;ENSDARG00000037654;ENSDARG00000086523	insra;pck1;tpi1a;fuca1.1;pmm2;ch25hl3
	GO:0060395	BP	SMAD protein signal transduction	4	4/ 607	59/ 31485	0.0677966	0.0270426	0.619174	ENSDARG00000003229;ENSDARG00000037491;ENSDARG00000037995;ENSDARG00000100986	gdf9;bmp15;gdf3;CABZ01117503.1
	GO:0032922	BP	circadian regulation of gene expression	4	4/ 607	59/ 31485	0.0677966	0.0270426	0.619174	ENSDARG00000012499;ENSDARG00000037421;ENSDARG00000056885;ENSDARG00000088171	per1b;egr1;per1a;ciartb
	GO:0010508	BP	positive regulation of autophagy	3	3/ 607	34/ 31485	0.0882353	0.0274091	0.626022	ENSDARG00000020693;ENSDARG00000074481;ENSDARG00000097205	sesn1;ulk1b;ulk2
	GO:0005774	CC	vacuolar membrane	7	7/ 607	167/ 31485	0.0419162	0.0437032	0.641135	ENSDARG00000045601;ENSDARG00000045790;ENSDARG00000068193;ENSDARG00000077828;ENSDARG00000087093;ENSDARG00000100528;ENSDARG00000101127	cax1;KICS2;tmem44;slc29a3;si:ch211-157c3.4;map1lc3c;map1lc3b
	GO:0009798	BP	axis specification	4	4/ 607	60/ 31485	0.0666667	0.0285469	0.645647	ENSDARG00000004405;ENSDARG00000037995;ENSDARG00000040266;ENSDARG00000096095	snx10a;gdf3;sox19b;buc
	GO:1905037	BP	autophagosome organization	4	4/ 607	60/ 31485	0.0666667	0.0285469	0.645647	ENSDARG00000074481;ENSDARG00000097205;ENSDARG00000100528;ENSDARG00000101127	ulk1b;ulk2;map1lc3c;map1lc3b
	GO:0007095	BP	mitotic G2 DNA damage checkpoint signaling	2	2/ 607	14/ 31485	0.142857	0.0289676	0.646222	ENSDARG00000023002;ENSDARG00000087554	dtl;cdk1
	GO:0042574	BP	retinal metabolic process	2	2/ 607	14/ 31485	0.142857	0.0289676	0.646222	ENSDARG00000055722;ENSDARG00000111240	bco2a;dhrs13a.2
	GO:2000053	BP	regulation of Wnt signaling pathway involved in dorsal/ventral axis specification	2	2/ 607	14/ 31485	0.142857	0.0289676	0.646222	ENSDARG00000020749;ENSDARG00000060112	caprin2;sybu
	GO:1901072	BP	glucosamine-containing compound catabolic process	2	2/ 607	14/ 31485	0.142857	0.0289676	0.646222	ENSDARG00000008541;ENSDARG00000100635	chia.4;chia.1
	GO:0006998	BP	nuclear envelope organization	2	2/ 607	14/ 31485	0.142857	0.0289676	0.646222	ENSDARG00000007751;ENSDARG00000077178	lmnl3;zgc:152977
	GO:0034249	BP	negative regulation of cellular amide metabolic process	5	5/ 607	89/ 31485	0.0561798	0.0289905	0.646222	ENSDARG00000008454;ENSDARG00000019706;ENSDARG00000020749;ENSDARG00000057328;ENSDARG00000078754	cpeb1b;zar1;caprin2;cth1;gra
	GO:0090068	BP	positive regulation of cell cycle process	4	4/ 607	61/ 31485	0.0655738	0.0301	0.669347	ENSDARG00000004576;ENSDARG00000058346;ENSDARG00000071694;ENSDARG00000100236	plk4;sass6;ndc80;cspp1a
	GO:0048519	BP	negative regulation of biological process	74	74/ 607	3004/ 31485	0.0246338	0.0302275	0.670573	ENSDARG00000001818;ENSDARG00000003607;ENSDARG00000004713;ENSDARG00000004823;ENSDARG00000007465;ENSDARG00000007751;ENSDARG00000008278;ENSDARG00000008454;ENSDARG00000010266;ENSDARG00000012499;ENSDARG00000018423;ENSDARG00000018693;ENSDARG00000019507;ENSDARG00000019706;ENSDARG00000020693;ENSDARG00000020749;ENSDARG00000023002;ENSDARG00000025043;ENSDARG00000026611;ENSDARG00000026766;ENSDARG00000027249;…	c3b.2;nr2f6a;mad2l1;asz1;tdrd1;lmnl3;rcor2;cpeb1b;igf2bp3;per1b;sulf2a;cdh2;mcm5;zar1;sesn1;caprin2;dtl;trip13;socs3b;bcl2l10;btg1;dnmt1;dab2;dazl;bmp15;plk3;orc1;akirin1;ildr1b;nr2f2;ttk;piwil1;gsnb;KICS2;fancd2;birc5b;per1a;tmem88a;tpte;cth1;cish;si:ch211-132b12.7;zgc:163030;mos;ulk1b;birc5a;zgc:165518;eme1;blm;cipcb;zgc:165453;gra;rbpms2b;si:ch211-266i6.3;zp2.1;zp2.5;c3a.2;cdk1;patl2;si:zfos-1…
	GO:0016787	MF	hydrolase activity	85	85/ 607	3427/ 31485	0.024803	0.0148394	0.672595	ENSDARG00000000656;ENSDARG00000001303;ENSDARG00000001656;ENSDARG00000004616;ENSDARG00000008541;ENSDARG00000008948;ENSDARG00000009748;ENSDARG00000010332;ENSDARG00000010782;ENSDARG00000011122;ENSDARG00000011404;ENSDARG00000013004;ENSDARG00000014041;ENSDARG00000014311;ENSDARG00000014943;ENSDARG00000016538;ENSDARG00000016611;ENSDARG00000017744;ENSDARG00000018423;ENSDARG00000019360;ENSDARG00000019507;…	psmb9a;psmb8a;psmb13a;mtmr2;chia.4;pla2g3;dffb;zgc:56231;zgc:55621;pptc7a;fen1;tdg.1;smarcad1a;pgghg;kif23;zgc:55888;scrn3;smc2;sulf2a;sec23b;mcm5;acp5a;lpin1;pif1;trip13;uchl1;atp2a2a;lipg;psmb12;stard14;mcm6l;fuca1.1;zgc:152968;mtmr7a;mcm3l;ddx5;tmem86b;smc4;orc1;snrpb2;cfd;mcm4;piwil1;kif20a;arl4d;acot15;cpdb;alg13;faah2b;zgc:163079;exo1;tpte;kif14;zgc:66024;proca1;aste1a;tatdn2;kif20ba;brip1;…
	GO:0035925	MF	mRNA 3'-UTR AU-rich region binding	2	2/ 607	10/ 31485	0.2	0.0150708	0.67465	ENSDARG00000008454;ENSDARG00000057328	cpeb1b;cth1
	GO:0030258	BP	lipid modification	8	8/ 607	189/ 31485	0.042328	0.0308148	0.681972	ENSDARG00000004616;ENSDARG00000037101;ENSDARG00000056985;ENSDARG00000059409;ENSDARG00000059824;ENSDARG00000068503;ENSDARG00000070605;ENSDARG00000099178	mtmr2;mtmr7a;tpte;abcd2;soat2;gbgt1l4;b4galnt2.2;ABCD2
	GO:0005776	CC	autophagosome	3	3/ 607	42/ 31485	0.0714286	0.0470158	0.682471	ENSDARG00000055292;ENSDARG00000100528;ENSDARG00000101127	atg9b;map1lc3c;map1lc3b
	GO:0032870	BP	cellular response to hormone stimulus	6	6/ 607	122/ 31485	0.0491803	0.0311104	0.685241	ENSDARG00000002347;ENSDARG00000008454;ENSDARG00000013522;ENSDARG00000020239;ENSDARG00000023151;ENSDARG00000087359	cyp11a1;cpeb1b;pck1;lpin1;ucp1;c3a.2
	GO:0006959	BP	humoral immune response	6	6/ 607	122/ 31485	0.0491803	0.0311104	0.685241	ENSDARG00000001818;ENSDARG00000039579;ENSDARG00000087359;ENSDARG00000099169;ENSDARG00000104654;ENSDARG00000116066	c3b.2;cfd;c3a.2;cxcl8b.3;leap2;MFAP4
	GO:0048193	BP	Golgi vesicle transport	10	10/ 607	250/ 31485	0.04	0.0315418	0.69297	ENSDARG00000019360;ENSDARG00000044956;ENSDARG00000076476;ENSDARG00000078394;ENSDARG00000079681;ENSDARG00000095486;ENSDARG00000099076;ENSDARG00000105712;ENSDARG00000111734;ENSDARG00000117285	sec23b;zgc:114123;zgc:173770;CABZ01059627.1;CABZ01059627.2;CU467646.3;CU467646.4;CU467646.8;CABZ01059626.1;CABZ01059627.3
	GO:0051225	BP	spindle assembly	4	4/ 607	62/ 31485	0.0645161	0.0317021	0.69297	ENSDARG00000010948;ENSDARG00000055655;ENSDARG00000078654;ENSDARG00000101652	kif11;birc5b;tpx2;haus6
	GO:0030071	BP	regulation of mitotic metaphase/anaphase transition	3	3/ 607	36/ 31485	0.0833333	0.0317988	0.69297	ENSDARG00000004713;ENSDARG00000041361;ENSDARG00000071694	mad2l1;ttk;ndc80
	GO:0048814	BP	regulation of dendrite morphogenesis	2	2/ 607	15/ 31485	0.133333	0.0330042	0.69297	ENSDARG00000020749;ENSDARG00000097205	caprin2;ulk2
	GO:0007099	BP	centriole replication	2	2/ 607	15/ 31485	0.133333	0.0330042	0.69297	ENSDARG00000004576;ENSDARG00000058346	plk4;sass6
	GO:0008608	BP	attachment of spindle microtubules to kinetochore	2	2/ 607	15/ 31485	0.133333	0.0330042	0.69297	ENSDARG00000034624;ENSDARG00000071694	nuf2;ndc80
	GO:0032309	BP	icosanoid secretion	2	2/ 607	15/ 31485	0.133333	0.0330042	0.69297	ENSDARG00000008948;ENSDARG00000069823	pla2g3;proca1
	GO:0006576	BP	cellular biogenic amine metabolic process	4	4/ 607	63/ 31485	0.0634921	0.0333534	0.69297	ENSDARG00000007377;ENSDARG00000028275;ENSDARG00000043856;ENSDARG00000045929	odc1;sult1st1;amd1;oaz2a
	GO:0034754	BP	cellular hormone metabolic process	4	4/ 607	63/ 31485	0.0634921	0.0333534	0.69297	ENSDARG00000002347;ENSDARG00000015709;ENSDARG00000028048;ENSDARG00000111240	cyp11a1;hsd17b12a;rdh8a;dhrs13a.2
	GO:0044106	BP	cellular amine metabolic process	4	4/ 607	63/ 31485	0.0634921	0.0333534	0.69297	ENSDARG00000007377;ENSDARG00000028275;ENSDARG00000043856;ENSDARG00000045929	odc1;sult1st1;amd1;oaz2a
	GO:0010389	BP	regulation of G2/M transition of mitotic cell cycle	3	3/ 607	37/ 31485	0.0810811	0.0341231	0.69297	ENSDARG00000023002;ENSDARG00000039217;ENSDARG00000087554	dtl;orc1;cdk1
	GO:2000113	BP	negative regulation of cellular macromolecule biosynthetic process	5	5/ 607	93/ 31485	0.0537634	0.0341351	0.69297	ENSDARG00000008454;ENSDARG00000019706;ENSDARG00000020749;ENSDARG00000057328;ENSDARG00000078754	cpeb1b;zar1;caprin2;cth1;gra
	GO:0000724	BP	double-strand break repair via homologous recombination	5	5/ 607	93/ 31485	0.0537634	0.0341351	0.69297	ENSDARG00000019507;ENSDARG00000033231;ENSDARG00000037532;ENSDARG00000040041;ENSDARG00000077089	mcm5;mcm6l;mcm3l;mcm4;blm
	GO:0016043	BP	cellular component organization	117	117/ 607	5074/ 31485	0.0230587	0.0342109	0.69297	ENSDARG00000002403;ENSDARG00000003091;ENSDARG00000003701;ENSDARG00000004169;ENSDARG00000004405;ENSDARG00000004529;ENSDARG00000004576;ENSDARG00000005098;ENSDARG00000005454;ENSDARG00000006580;ENSDARG00000007465;ENSDARG00000007751;ENSDARG00000008803;ENSDARG00000010782;ENSDARG00000010948;ENSDARG00000011407;ENSDARG00000012485;ENSDARG00000012972;ENSDARG00000014039;ENSDARG00000014685;ENSDARG00000014943;…	nusap1;oclnb;cldng;stmn1a;snx10a;zgc:173742;plk4;zgc:86764;tacc3;cldnd;tdrd1;lmnl3;marcksb;zgc:55621;kif11;col2a1b;aurka;cfl1l;si:dkeyp-93d12.1;esco2;kif23;cldnc;si:ch211-195b13.1;smc2;sulf2a;cdh2;sec23b;mcm5;fn1a;pif1;higd1a;nsl1;top2a;trip13;aktip;si:ch211-119o8.6;rbbp4;enah;tdrd7a;ndrg1a;mcm6l;nuf2;ptges3a;mcm3l;plk3;smc4;nasp;orc1;slc25a33;mcm4;ttk;piwil1;cdca8;postna;zgc:114123;gsnb;lrmp;sma…
	GO:0007033	BP	vacuole organization	5	5/ 607	94/ 31485	0.0531915	0.035504	0.69297	ENSDARG00000026862;ENSDARG00000074481;ENSDARG00000097205;ENSDARG00000100528;ENSDARG00000101127	aktip;ulk1b;ulk2;map1lc3c;map1lc3b
	GO:0034219	BP	carbohydrate transmembrane transport	3	3/ 607	38/ 31485	0.0789474	0.036533	0.69297	ENSDARG00000003808;ENSDARG00000036247;ENSDARG00000053269	aqp3a;tmem144b;slc2a15b
	GO:0090100	BP	positive regulation of transmembrane receptor protein serine/threonine kinase signaling pathway	4	4/ 607	65/ 31485	0.0615385	0.0368039	0.69297	ENSDARG00000003229;ENSDARG00000037491;ENSDARG00000037995;ENSDARG00000100986	gdf9;bmp15;gdf3;CABZ01117503.1
	GO:0046907	BP	intracellular transport	35	35/ 607	1275/ 31485	0.027451	0.0368602	0.69297	ENSDARG00000004405;ENSDARG00000006963;ENSDARG00000007751;ENSDARG00000014039;ENSDARG00000014943;ENSDARG00000019360;ENSDARG00000023151;ENSDARG00000026862;ENSDARG00000027169;ENSDARG00000029476;ENSDARG00000031587;ENSDARG00000032049;ENSDARG00000038066;ENSDARG00000040039;ENSDARG00000043154;ENSDARG00000044956;ENSDARG00000045074;ENSDARG00000045574;ENSDARG00000059409;ENSDARG00000060112;ENSDARG00000061778;…	snx10a;cse1l;lmnl3;si:dkeyp-93d12.1;kif23;sec23b;ucp1;aktip;kpna7;ldlra;flvcr1;enah;kpna2;pttg1ipb;ucp2;zgc:114123;arl4d;lrmp;abcd2;sybu;fmn2b;chtopb;zgc:173770;CABZ01059627.1;CABZ01059627.2;si:ch211-286b5.4;CU467646.3;CU467646.4;ABCD2;arl4aa;CABZ01075125.1;zdhhc18b;CU467646.8;CABZ01059626.1;CABZ01059627.3
	GO:1901016	BP	regulation of potassium ion transmembrane transporter activity	2	2/ 607	16/ 31485	0.125	0.0372461	0.69297	ENSDARG00000008275;ENSDARG00000021739	klhl24b;klhl24a
	GO:0046348	BP	amino sugar catabolic process	2	2/ 607	16/ 31485	0.125	0.0372461	0.69297	ENSDARG00000008541;ENSDARG00000100635	chia.4;chia.1
	GO:0006450	BP	regulation of translational fidelity	2	2/ 607	16/ 31485	0.125	0.0372461	0.69297	ENSDARG00000077169;ENSDARG00000104919	si:ch211-153b23.4;si:ch211-153b23.3
	GO:0098534	BP	centriole assembly	2	2/ 607	16/ 31485	0.125	0.0372461	0.69297	ENSDARG00000004576;ENSDARG00000058346	plk4;sass6
	GO:0006984	BP	ER-nucleus signaling pathway	2	2/ 607	16/ 31485	0.125	0.0372461	0.69297	ENSDARG00000086523;ENSDARG00000088630	ch25hl3;arhgef10la
	GO:0000712	BP	resolution of meiotic recombination intermediates	2	2/ 607	16/ 31485	0.125	0.0372461	0.69297	ENSDARG00000024488;ENSDARG00000076913	top2a;eme1
	GO:1904869	BP	regulation of protein localization to Cajal body	1	1/ 607	2/ 31485	0.5	0.038187	0.69297	ENSDARG00000059461	mepce
	GO:1900182	BP	positive regulation of protein localization to nucleus	1	1/ 607	2/ 31485	0.5	0.038187	0.69297	ENSDARG00000059461	mepce
	GO:1901978	BP	positive regulation of cell cycle checkpoint	1	1/ 607	2/ 31485	0.5	0.038187	0.69297	ENSDARG00000071694	ndc80
	GO:0030953	BP	astral microtubule organization	1	1/ 607	2/ 31485	0.5	0.038187	0.69297	ENSDARG00000055655	birc5b
	GO:1905067	BP	negative regulation of canonical Wnt signaling pathway involved in heart development	1	1/ 607	2/ 31485	0.5	0.038187	0.69297	ENSDARG00000056920	tmem88a
	GO:0007309	BP	oocyte axis specification	1	1/ 607	2/ 31485	0.5	0.038187	0.69297	ENSDARG00000096095	buc
	GO:0090306	BP	meiotic spindle assembly	1	1/ 607	2/ 31485	0.5	0.038187	0.69297	ENSDARG00000055655	birc5b
	GO:0014859	BP	negative regulation of skeletal muscle cell proliferation	1	1/ 607	2/ 31485	0.5	0.038187	0.69297	ENSDARG00000039969	akirin1
	GO:0051148	BP	negative regulation of muscle cell differentiation	1	1/ 607	2/ 31485	0.5	0.038187	0.69297	ENSDARG00000079578	rbpms2b
	GO:0014846	BP	esophagus smooth muscle contraction	1	1/ 607	2/ 31485	0.5	0.038187	0.69297	ENSDARG00000018423	sulf2a
	GO:0035860	BP	glial cell-derived neurotrophic factor receptor signaling pathway	1	1/ 607	2/ 31485	0.5	0.038187	0.69297	ENSDARG00000018423	sulf2a
	GO:0051151	BP	negative regulation of smooth muscle cell differentiation	1	1/ 607	2/ 31485	0.5	0.038187	0.69297	ENSDARG00000079578	rbpms2b
	GO:0060846	BP	blood vessel endothelial cell fate commitment	1	1/ 607	2/ 31485	0.5	0.038187	0.69297	ENSDARG00000040926	nr2f2
	GO:0007056	BP	spindle assembly involved in female meiosis	1	1/ 607	2/ 31485	0.5	0.038187	0.69297	ENSDARG00000055655	birc5b
	GO:0040038	BP	polar body extrusion after meiotic divisions	1	1/ 607	2/ 31485	0.5	0.038187	0.69297	ENSDARG00000044956	zgc:114123
	GO:0140058	BP	neuron projection arborization	1	1/ 607	2/ 31485	0.5	0.038187	0.69297	ENSDARG00000097205	ulk2
	GO:0046075	BP	dTTP metabolic process	1	1/ 607	2/ 31485	0.5	0.038187	0.69297	ENSDARG00000042894	tyms
	GO:0046073	BP	dTMP metabolic process	1	1/ 607	2/ 31485	0.5	0.038187	0.69297	ENSDARG00000042894	tyms
	GO:1904871	BP	positive regulation of protein localization to Cajal body	1	1/ 607	2/ 31485	0.5	0.038187	0.69297	ENSDARG00000059461	mepce
	GO:0051150	BP	regulation of smooth muscle cell differentiation	1	1/ 607	2/ 31485	0.5	0.038187	0.69297	ENSDARG00000079578	rbpms2b
	GO:0010482	BP	regulation of epidermal cell division	1	1/ 607	2/ 31485	0.5	0.038187	0.69297	ENSDARG00000079834	kdf1a
	GO:0060631	BP	regulation of meiosis I	1	1/ 607	2/ 31485	0.5	0.038187	0.69297	ENSDARG00000012718	wee2
	GO:0032642	BP	regulation of chemokine production	1	1/ 607	2/ 31485	0.5	0.038187	0.69297	ENSDARG00000016065	tlr3
	GO:0090248	BP	cell migration involved in somitogenic axis elongation	1	1/ 607	2/ 31485	0.5	0.038187	0.69297	ENSDARG00000018693	cdh2
	GO:0032722	BP	positive regulation of chemokine production	1	1/ 607	2/ 31485	0.5	0.038187	0.69297	ENSDARG00000016065	tlr3
	GO:0042098	BP	T cell proliferation	1	1/ 607	2/ 31485	0.5	0.038187	0.69297	ENSDARG00000068194	klf9
	GO:0006235	BP	dTTP biosynthetic process	1	1/ 607	2/ 31485	0.5	0.038187	0.69297	ENSDARG00000042894	tyms
	GO:0090266	BP	regulation of mitotic cell cycle spindle assembly checkpoint	1	1/ 607	2/ 31485	0.5	0.038187	0.69297	ENSDARG00000071694	ndc80
	GO:0006231	BP	dTMP biosynthetic process	1	1/ 607	2/ 31485	0.5	0.038187	0.69297	ENSDARG00000042894	tyms
	GO:0034434	BP	sterol esterification	1	1/ 607	2/ 31485	0.5	0.038187	0.69297	ENSDARG00000059824	soat2
	GO:0051231	BP	spindle elongation	1	1/ 607	2/ 31485	0.5	0.038187	0.69297	ENSDARG00000010948	kif11
	GO:0033206	BP	meiotic cytokinesis	1	1/ 607	2/ 31485	0.5	0.038187	0.69297	ENSDARG00000044956	zgc:114123
	GO:0060384	BP	innervation	1	1/ 607	2/ 31485	0.5	0.038187	0.69297	ENSDARG00000018423	sulf2a
	GO:0007060	BP	male meiosis chromosome segregation	1	1/ 607	2/ 31485	0.5	0.038187	0.69297	ENSDARG00000041361	ttk
	GO:1902723	BP	negative regulation of skeletal muscle satellite cell proliferation	1	1/ 607	2/ 31485	0.5	0.038187	0.69297	ENSDARG00000039969	akirin1
	GO:0010592	BP	positive regulation of lamellipodium assembly	1	1/ 607	2/ 31485	0.5	0.038187	0.69297	ENSDARG00000039969	akirin1
	GO:0060839	BP	endothelial cell fate commitment	1	1/ 607	2/ 31485	0.5	0.038187	0.69297	ENSDARG00000040926	nr2f2
	GO:0009212	BP	pyrimidine deoxyribonucleoside triphosphate biosynthetic process	1	1/ 607	2/ 31485	0.5	0.038187	0.69297	ENSDARG00000042894	tyms
	GO:1900365	BP	positive regulation of mRNA polyadenylation	1	1/ 607	2/ 31485	0.5	0.038187	0.69297	ENSDARG00000008454	cpeb1b
	GO:0034433	BP	steroid esterification	1	1/ 607	2/ 31485	0.5	0.038187	0.69297	ENSDARG00000059824	soat2
	GO:0021511	BP	spinal cord patterning	1	1/ 607	2/ 31485	0.5	0.038187	0.69297	ENSDARG00000018693	cdh2
	GO:0021577	BP	hindbrain structural organization	1	1/ 607	2/ 31485	0.5	0.038187	0.69297	ENSDARG00000018693	cdh2
	GO:1903504	BP	regulation of mitotic spindle checkpoint	1	1/ 607	2/ 31485	0.5	0.038187	0.69297	ENSDARG00000071694	ndc80
	GO:0035142	BP	dorsal fin morphogenesis	1	1/ 607	2/ 31485	0.5	0.038187	0.69297	ENSDARG00000018693	cdh2
	GO:0045576	BP	mast cell activation	1	1/ 607	2/ 31485	0.5	0.038187	0.69297	ENSDARG00000032849	ndrg1a
	GO:0051890	BP	regulation of cardioblast differentiation	1	1/ 607	2/ 31485	0.5	0.038187	0.69297	ENSDARG00000040623	fosl2
	GO:0090231	BP	regulation of spindle checkpoint	1	1/ 607	2/ 31485	0.5	0.038187	0.69297	ENSDARG00000071694	ndc80
	GO:0050934	BP	late stripe melanocyte differentiation	1	1/ 607	2/ 31485	0.5	0.038187	0.69297	ENSDARG00000003808	aqp3a
	GO:0031442	BP	positive regulation of mRNA 3'-end processing	1	1/ 607	2/ 31485	0.5	0.038187	0.69297	ENSDARG00000008454	cpeb1b
	GO:0090171	BP	chondrocyte morphogenesis	1	1/ 607	2/ 31485	0.5	0.038187	0.69297	ENSDARG00000037654	pmm2
	GO:0014842	BP	regulation of skeletal muscle satellite cell proliferation	1	1/ 607	2/ 31485	0.5	0.038187	0.69297	ENSDARG00000039969	akirin1
	GO:0007058	BP	spindle assembly involved in female meiosis II	1	1/ 607	2/ 31485	0.5	0.038187	0.69297	ENSDARG00000055655	birc5b
	GO:1902969	BP	mitotic DNA replication	1	1/ 607	2/ 31485	0.5	0.038187	0.69297	ENSDARG00000033231	mcm6l
	GO:0050787	BP	detoxification of mercury ion	1	1/ 607	2/ 31485	0.5	0.038187	0.69297	ENSDARG00000021787	abcb5
	GO:0034435	BP	cholesterol esterification	1	1/ 607	2/ 31485	0.5	0.038187	0.69297	ENSDARG00000059824	soat2
	GO:0070358	BP	actin polymerization-dependent cell motility	1	1/ 607	2/ 31485	0.5	0.038187	0.69297	ENSDARG00000032049	enah
	GO:0051598	BP	meiotic recombination checkpoint signaling	1	1/ 607	2/ 31485	0.5	0.038187	0.69297	ENSDARG00000025043	trip13
	GO:0044331	BP	cell-cell adhesion mediated by cadherin	1	1/ 607	2/ 31485	0.5	0.038187	0.69297	ENSDARG00000018693	cdh2
	GO:0015700	BP	arsenite transport	1	1/ 607	2/ 31485	0.5	0.038187	0.69297	ENSDARG00000003808	aqp3a
	GO:0044806	BP	G-quadruplex DNA unwinding	1	1/ 607	2/ 31485	0.5	0.038187	0.69297	ENSDARG00000077089	blm
	GO:0007623	BP	circadian rhythm	5	5/ 607	96/ 31485	0.0520833	0.0383421	0.694427	ENSDARG00000012499;ENSDARG00000037421;ENSDARG00000056885;ENSDARG00000057652;ENSDARG00000088171	per1b;egr1;per1a;dbpb;ciartb
	GO:0005975	BP	carbohydrate metabolic process	15	15/ 607	455/ 31485	0.032967	0.0388739	0.702685	ENSDARG00000004904;ENSDARG00000008541;ENSDARG00000011948;ENSDARG00000013522;ENSDARG00000014311;ENSDARG00000025012;ENSDARG00000035890;ENSDARG00000037012;ENSDARG00000037654;ENSDARG00000044691;ENSDARG00000068503;ENSDARG00000074894;ENSDARG00000079862;ENSDARG00000086523;ENSDARG00000100635	gys2;chia.4;insra;pck1;pgghg;tpi1a;fuca1.1;slc3a2b;pmm2;ppp1r3b;gbgt1l4;myorg;kl;ch25hl3;chia.1
	GO:0004623	MF	phospholipase A2 activity	3	3/ 607	29/ 31485	0.103448	0.0179583	0.706119	ENSDARG00000008948;ENSDARG00000069823;ENSDARG00000103271	pla2g3;proca1;pla2g15
	GO:0008061	MF	chitin binding	2	2/ 607	11/ 31485	0.181818	0.0181869	0.706119	ENSDARG00000008541;ENSDARG00000100635	chia.4;chia.1
	GO:0015189	MF	L-lysine transmembrane transporter activity	2	2/ 607	11/ 31485	0.181818	0.0181869	0.706119	ENSDARG00000020645;ENSDARG00000068193	slc7a3a;tmem44
	GO:0047402	MF	protein-glucosylgalactosylhydroxylysine glucosidase activity	1	1/ 607	1/ 31485	1	0.019279	0.706119	ENSDARG00000014311	pgghg
	GO:0004378	MF	GDP-Man:Man1GlcNAc2-PP-Dol alpha-1,3-mannosyltransferase activity	1	1/ 607	1/ 31485	1	0.019279	0.706119	ENSDARG00000070399	alg2
	GO:0140483	MF	kinetochore adaptor activity	1	1/ 607	1/ 31485	1	0.019279	0.706119	ENSDARG00000071694	ndc80
	GO:1990276	MF	RNA 5'-methyltransferase activity	1	1/ 607	1/ 31485	1	0.019279	0.706119	ENSDARG00000059461	mepce
	GO:0072591	MF	citrate-L-glutamate ligase activity	1	1/ 607	1/ 31485	1	0.019279	0.706119	ENSDARG00000016830	rimkla
	GO:0004397	MF	histidine ammonia-lyase activity	1	1/ 607	1/ 31485	1	0.019279	0.706119	ENSDARG00000017444	hal
	GO:0102704	MF	GDP-Man:Man2GlcNAc2-PP-dolichol alpha-1,6-mannosyltransferase activity	1	1/ 607	1/ 31485	1	0.019279	0.706119	ENSDARG00000070399	alg2
	GO:0042083	MF	5,10-methylenetetrahydrofolate-dependent methyltransferase activity	1	1/ 607	1/ 31485	1	0.019279	0.706119	ENSDARG00000042894	tyms
	GO:0004498	MF	calcidiol 1-monooxygenase activity	1	1/ 607	1/ 31485	1	0.019279	0.706119	ENSDARG00000045015	cyp27b1
	GO:0072590	MF	N-acetyl-L-aspartate-L-glutamate ligase activity	1	1/ 607	1/ 31485	1	0.019279	0.706119	ENSDARG00000016830	rimkla
	GO:0018478	MF	malonate-semialdehyde dehydrogenase (acetylating) activity	1	1/ 607	1/ 31485	1	0.019279	0.706119	ENSDARG00000053485	aldh6a1
	GO:0004799	MF	thymidylate synthase activity	1	1/ 607	1/ 31485	1	0.019279	0.706119	ENSDARG00000042894	tyms
	GO:0030272	MF	5-formyltetrahydrofolate cyclo-ligase activity	1	1/ 607	1/ 31485	1	0.019279	0.706119	ENSDARG00000104487	mthfs
	GO:0004491	MF	methylmalonate-semialdehyde dehydrogenase (acylating) activity	1	1/ 607	1/ 31485	1	0.019279	0.706119	ENSDARG00000053485	aldh6a1
	GO:0055085	BP	transmembrane transport	36	36/ 607	1319/ 31485	0.0272934	0.0397643	0.716842	ENSDARG00000003808;ENSDARG00000010572;ENSDARG00000012390;ENSDARG00000013775;ENSDARG00000018149;ENSDARG00000020278;ENSDARG00000020645;ENSDARG00000021787;ENSDARG00000023151;ENSDARG00000026753;ENSDARG00000029439;ENSDARG00000031587;ENSDARG00000031956;ENSDARG00000034207;ENSDARG00000036247;ENSDARG00000036787;ENSDARG00000037012;ENSDARG00000039931;ENSDARG00000041797;ENSDARG00000042837;ENSDARG00000043154;…	aqp3a;slc25a25a;kcnk5b;si:dkey-246g23.4;slc38a4;si:dkeyp-120h9.1;slc7a3a;abcb5;ucp1;grik4;atp2a2a;flvcr1;tmem63a;cx44.2;tmem144b;tap2a;slc3a2b;slc25a33;cx28.9;atp1b3b;ucp2;slc16a3;vdac1;cax1;slc2a15b;tpte;abcd2;slc25a38a;slc16a6b;slc25a38b;slc29a3;rltgr;ABCD2;slc25a43;SLC16A6;CR759836.1
	GO:0016051	BP	carbohydrate biosynthetic process	5	5/ 607	97/ 31485	0.0515464	0.0398117	0.716842	ENSDARG00000004904;ENSDARG00000011948;ENSDARG00000013522;ENSDARG00000025012;ENSDARG00000086523	gys2;insra;pck1;tpi1a;ch25hl3
	GO:0006006	BP	glucose metabolic process	4	4/ 607	67/ 31485	0.0597015	0.0404523	0.724159	ENSDARG00000011948;ENSDARG00000013522;ENSDARG00000025012;ENSDARG00000086523	insra;pck1;tpi1a;ch25hl3
	GO:0009308	BP	amine metabolic process	4	4/ 607	67/ 31485	0.0597015	0.0404523	0.724159	ENSDARG00000007377;ENSDARG00000028275;ENSDARG00000043856;ENSDARG00000045929	odc1;sult1st1;amd1;oaz2a
	GO:1990542	BP	mitochondrial transmembrane transport	5	5/ 607	98/ 31485	0.0510204	0.041315	0.732071	ENSDARG00000023151;ENSDARG00000039931;ENSDARG00000043154;ENSDARG00000059805;ENSDARG00000074533	ucp1;slc25a33;ucp2;slc25a38a;slc25a38b
	GO:0000038	BP	very long-chain fatty acid metabolic process	3	3/ 607	40/ 31485	0.075	0.0416072	0.732071	ENSDARG00000004979;ENSDARG00000059409;ENSDARG00000099178	elovl5;abcd2;ABCD2
	GO:0010965	BP	regulation of mitotic sister chromatid separation	3	3/ 607	40/ 31485	0.075	0.0416072	0.732071	ENSDARG00000004713;ENSDARG00000041361;ENSDARG00000071694	mad2l1;ttk;ndc80
	GO:2000736	BP	regulation of stem cell differentiation	3	3/ 607	40/ 31485	0.075	0.0416072	0.732071	ENSDARG00000029432;ENSDARG00000040623;ENSDARG00000077620	tph1a;fosl2;cdca7a
	GO:0001556	BP	oocyte maturation	2	2/ 607	17/ 31485	0.117647	0.0416838	0.732071	ENSDARG00000037491;ENSDARG00000051923	bmp15;ccnb1
	GO:1904262	BP	negative regulation of TORC1 signaling	2	2/ 607	17/ 31485	0.117647	0.0416838	0.732071	ENSDARG00000020693;ENSDARG00000045790	sesn1;KICS2
	GO:0006271	BP	DNA strand elongation involved in DNA replication	2	2/ 607	17/ 31485	0.117647	0.0416838	0.732071	ENSDARG00000037532;ENSDARG00000040041	mcm3l;mcm4
	GO:1905330	BP	regulation of morphogenesis of an epithelium	2	2/ 607	17/ 31485	0.117647	0.0416838	0.732071	ENSDARG00000037995;ENSDARG00000115301	gdf3;lurap1
	GO:0071715	BP	icosanoid transport	2	2/ 607	17/ 31485	0.117647	0.0416838	0.732071	ENSDARG00000008948;ENSDARG00000069823	pla2g3;proca1
	GO:0007548	BP	sex differentiation	2	2/ 607	17/ 31485	0.117647	0.0416838	0.732071	ENSDARG00000037491;ENSDARG00000079578	bmp15;rbpms2b
	GO:0006606	BP	protein import into nucleus	4	4/ 607	68/ 31485	0.0588235	0.0423508	0.742379	ENSDARG00000006963;ENSDARG00000027169;ENSDARG00000038066;ENSDARG00000040039	cse1l;kpna7;kpna2;pttg1ipb
	GO:0001756	BP	somitogenesis	5	5/ 607	99/ 31485	0.0505051	0.0428523	0.749754	ENSDARG00000005355;ENSDARG00000018693;ENSDARG00000019815;ENSDARG00000026766;ENSDARG00000102624	larp6a;cdh2;fn1a;bcl2l10;kif22
	GO:0043028	MF	cysteine-type endopeptidase regulator activity involved in apoptotic process	2	2/ 607	12/ 31485	0.166667	0.0215488	0.7586	ENSDARG00000055655;ENSDARG00000075621	birc5b;birc5a
	GO:0052650	MF	NADP-retinol dehydrogenase activity	2	2/ 607	12/ 31485	0.166667	0.0215488	0.7586	ENSDARG00000028048;ENSDARG00000111240	rdh8a;dhrs13a.2
	GO:0043027	MF	cysteine-type endopeptidase inhibitor activity involved in apoptotic process	2	2/ 607	12/ 31485	0.166667	0.0215488	0.7586	ENSDARG00000055655;ENSDARG00000075621	birc5b;birc5a
	GO:0004303	MF	estradiol 17-beta-dehydrogenase activity	2	2/ 607	12/ 31485	0.166667	0.0215488	0.7586	ENSDARG00000015709;ENSDARG00000028048	hsd17b12a;rdh8a
	GO:0046395	BP	carboxylic acid catabolic process	9	9/ 607	226/ 31485	0.039823	0.0441047	0.770213	ENSDARG00000002745;ENSDARG00000013522;ENSDARG00000017444;ENSDARG00000018351;ENSDARG00000020239;ENSDARG00000053485;ENSDARG00000059409;ENSDARG00000090822;ENSDARG00000099178	tdh;pck1;hal;hpda;lpin1;aldh6a1;abcd2;zgc:171517;ABCD2
	GO:1902749	BP	regulation of cell cycle G2/M phase transition	3	3/ 607	41/ 31485	0.0731707	0.0442701	0.770698	ENSDARG00000023002;ENSDARG00000039217;ENSDARG00000087554	dtl;orc1;cdk1
	GO:0051170	BP	import into nucleus	4	4/ 607	69/ 31485	0.057971	0.0442987	0.770698	ENSDARG00000006963;ENSDARG00000027169;ENSDARG00000038066;ENSDARG00000040039	cse1l;kpna7;kpna2;pttg1ipb
	GO:0070085	BP	glycosylation	10	10/ 607	273/ 31485	0.03663	0.0449076	0.779829	ENSDARG00000014386;ENSDARG00000037654;ENSDARG00000037852;ENSDARG00000044514;ENSDARG00000068503;ENSDARG00000070399;ENSDARG00000070605;ENSDARG00000079654;ENSDARG00000099227;ENSDARG00000099439	galnt6;pmm2;zgc:101663;st6gal1;gbgt1l4;alg2;b4galnt2.2;st3gal1;galnt13;serp1
	GO:0016054	BP	organic acid catabolic process	9	9/ 607	228/ 31485	0.0394737	0.0452087	0.783589	ENSDARG00000002745;ENSDARG00000013522;ENSDARG00000017444;ENSDARG00000018351;ENSDARG00000020239;ENSDARG00000053485;ENSDARG00000059409;ENSDARG00000090822;ENSDARG00000099178	tdh;pck1;hal;hpda;lpin1;aldh6a1;abcd2;zgc:171517;ABCD2
	GO:0051236	BP	establishment of RNA localization	5	5/ 607	101/ 31485	0.049505	0.0460289	0.785037	ENSDARG00000010266;ENSDARG00000045574;ENSDARG00000069428;ENSDARG00000070430;ENSDARG00000100558	igf2bp3;lrmp;slbp2;chtopb;slbp
	GO:0050658	BP	RNA transport	5	5/ 607	101/ 31485	0.049505	0.0460289	0.785037	ENSDARG00000010266;ENSDARG00000045574;ENSDARG00000069428;ENSDARG00000070430;ENSDARG00000100558	igf2bp3;lrmp;slbp2;chtopb;slbp
	GO:0050657	BP	nucleic acid transport	5	5/ 607	101/ 31485	0.049505	0.0460289	0.785037	ENSDARG00000010266;ENSDARG00000045574;ENSDARG00000069428;ENSDARG00000070430;ENSDARG00000100558	igf2bp3;lrmp;slbp2;chtopb;slbp
	GO:0009896	BP	positive regulation of catabolic process	7	7/ 607	169/ 31485	0.0414201	0.0460799	0.785037	ENSDARG00000020693;ENSDARG00000045929;ENSDARG00000057328;ENSDARG00000074481;ENSDARG00000076829;ENSDARG00000097205;ENSDARG00000100741	sesn1;oaz2a;cth1;ulk1b;ankib1b;ulk2;cdc20
	GO:0033334	BP	fin morphogenesis	4	4/ 607	70/ 31485	0.0571429	0.0462961	0.785037	ENSDARG00000011407;ENSDARG00000012390;ENSDARG00000018693;ENSDARG00000044485	col2a1b;kcnk5b;cdh2;sall4
	GO:2000116	BP	regulation of cysteine-type endopeptidase activity	4	4/ 607	70/ 31485	0.0571429	0.0462961	0.785037	ENSDARG00000014685;ENSDARG00000055655;ENSDARG00000069192;ENSDARG00000075621	esco2;birc5b;zgc:163030;birc5a
	GO:0006490	BP	oligosaccharide-lipid intermediate biosynthetic process	2	2/ 607	18/ 31485	0.111111	0.0463082	0.785037	ENSDARG00000054374;ENSDARG00000070399	alg13;alg2
	GO:0015919	BP	peroxisomal membrane transport	2	2/ 607	18/ 31485	0.111111	0.0463082	0.785037	ENSDARG00000059409;ENSDARG00000099178	abcd2;ABCD2
	GO:0061844	BP	antimicrobial humoral immune response mediated by antimicrobial peptide	2	2/ 607	18/ 31485	0.111111	0.0463082	0.785037	ENSDARG00000099169;ENSDARG00000104654	cxcl8b.3;leap2
	GO:0030259	BP	lipid glycosylation	2	2/ 607	18/ 31485	0.111111	0.0463082	0.785037	ENSDARG00000068503;ENSDARG00000070605	gbgt1l4;b4galnt2.2
	GO:0098734	BP	macromolecule depalmitoylation	2	2/ 607	18/ 31485	0.111111	0.0463082	0.785037	ENSDARG00000010782;ENSDARG00000068840	zgc:55621;zgc:66024
	GO:0048670	BP	regulation of collateral sprouting	2	2/ 607	18/ 31485	0.111111	0.0463082	0.785037	ENSDARG00000074481;ENSDARG00000097205	ulk1b;ulk2
	GO:0030522	BP	intracellular receptor signaling pathway	4	4/ 607	71/ 31485	0.056338	0.0483429	0.81058	ENSDARG00000003607;ENSDARG00000004697;ENSDARG00000039116;ENSDARG00000040926	nr2f6a;rxrgb;nr5a5;nr2f2
	GO:0003002	BP	regionalization	12	12/ 607	350/ 31485	0.0342857	0.0486754	0.81058	ENSDARG00000005355;ENSDARG00000018693;ENSDARG00000019815;ENSDARG00000020749;ENSDARG00000026766;ENSDARG00000037995;ENSDARG00000040266;ENSDARG00000054374;ENSDARG00000060112;ENSDARG00000091906;ENSDARG00000095743;ENSDARG00000102624	larp6a;cdh2;fn1a;caprin2;bcl2l10;gdf3;sox19b;alg13;sybu;rbp7a;sox11b;kif22
	GO:0006040	BP	amino sugar metabolic process	3	3/ 607	43/ 31485	0.0697674	0.0498434	0.81058	ENSDARG00000008541;ENSDARG00000070605;ENSDARG00000100635	chia.4;b4galnt2.2;chia.1
	GO:0009072	BP	aromatic amino acid family metabolic process	3	3/ 607	43/ 31485	0.0697674	0.0498434	0.81058	ENSDARG00000018351;ENSDARG00000029432;ENSDARG00000090822	hpda;tph1a;zgc:171517
	GO:0071396	BP	cellular response to lipid	6	6/ 607	137/ 31485	0.0437956	0.0499885	0.81058	ENSDARG00000000656;ENSDARG00000013522;ENSDARG00000023151;ENSDARG00000029476;ENSDARG00000099169;ENSDARG00000102972	psmb9a;pck1;ucp1;ldlra;cxcl8b.3;CABZ01075125.1
	GO:0008092	MF	cytoskeletal protein binding	29	29/ 607	987/ 31485	0.029382	0.0247667	0.855506	ENSDARG00000002403;ENSDARG00000004169;ENSDARG00000005098;ENSDARG00000008803;ENSDARG00000010332;ENSDARG00000010948;ENSDARG00000012972;ENSDARG00000014943;ENSDARG00000032049;ENSDARG00000040039;ENSDARG00000044491;ENSDARG00000044956;ENSDARG00000045262;ENSDARG00000060112;ENSDARG00000060368;ENSDARG00000061778;ENSDARG00000062187;ENSDARG00000063385;ENSDARG00000071009;ENSDARG00000076228;ENSDARG00000078654;…	nusap1;stmn1a;zgc:86764;marcksb;zgc:56231;kif11;cfl1l;kif23;enah;pttg1ipb;kif20a;zgc:114123;gsnb;sybu;syn1;fmn2b;kif14;cenpe;kif20ba;kif2c;tpx2;map1lc3c;prc1a;map1lc3b;haus6;CR450832.1;kif22;cobll1b;si:dkey-88n24.5
	GO:0043138	MF	3'-5' DNA helicase activity	2	2/ 607	13/ 31485	0.153846	0.0251457	0.860174	ENSDARG00000033231;ENSDARG00000077089	mcm6l;blm
	GO:0031625	MF	ubiquitin protein ligase binding	5	5/ 607	86/ 31485	0.0581395	0.0254738	0.863253	ENSDARG00000070000;ENSDARG00000086523;ENSDARG00000093313;ENSDARG00000100528;ENSDARG00000101127	txnipb;ch25hl3;ubb;map1lc3c;map1lc3b
	GO:0015605	MF	organophosphate ester transmembrane transporter activity	3	3/ 607	34/ 31485	0.0882353	0.0274091	0.911794	ENSDARG00000010572;ENSDARG00000035909;ENSDARG00000039931	slc25a25a;mfsd2ab;slc25a33
	GO:0008198	MF	ferrous iron binding	3	3/ 607	34/ 31485	0.0882353	0.0274091	0.911794	ENSDARG00000019763;ENSDARG00000031776;ENSDARG00000032553	acp5a;fthl27;egln3
	GO:0008574	MF	plus-end-directed microtubule motor activity	2	2/ 607	14/ 31485	0.142857	0.0289676	0.940238	ENSDARG00000010948;ENSDARG00000063385	kif11;cenpe
	GO:0030371	MF	translation repressor activity	2	2/ 607	14/ 31485	0.142857	0.0289676	0.940238	ENSDARG00000008454;ENSDARG00000019706	cpeb1b;zar1
	GO:0016462	MF	pyrophosphatase activity	28	28/ 607	944/ 31485	0.029661	0.0292173	0.940238	ENSDARG00000010332;ENSDARG00000014041;ENSDARG00000014943;ENSDARG00000017744;ENSDARG00000019507;ENSDARG00000020289;ENSDARG00000025043;ENSDARG00000029439;ENSDARG00000031929;ENSDARG00000033231;ENSDARG00000037532;ENSDARG00000038882;ENSDARG00000039217;ENSDARG00000040041;ENSDARG00000044491;ENSDARG00000045074;ENSDARG00000062187;ENSDARG00000071009;ENSDARG00000076228;ENSDARG00000078759;ENSDARG00000093313;…	zgc:56231;smarcad1a;kif23;smc2;mcm5;pif1;trip13;atp2a2a;stard14;mcm6l;mcm3l;smc4;orc1;mcm4;kif20a;arl4d;kif14;kif20ba;kif2c;dna2;ubb;BX322555.1;BX322555.2;arl4aa;kif22;gpc2;BX324227.2;BX324227.3
	GO:0042802	MF	identical protein binding	10	10/ 607	245/ 31485	0.0408163	0.0295549	0.940238	ENSDARG00000003701;ENSDARG00000006580;ENSDARG00000018351;ENSDARG00000025012;ENSDARG00000026766;ENSDARG00000069758;ENSDARG00000075113;ENSDARG00000079578;ENSDARG00000088116;ENSDARG00000099961	cldng;cldnd;hpda;tpi1a;bcl2l10;si:dkey-189g17.2;nanog;rbpms2b;gstm.3;bnip3
	GO:0140142	MF	nucleocytoplasmic carrier activity	3	3/ 607	35/ 31485	0.0857143	0.0295607	0.940238	ENSDARG00000006963;ENSDARG00000027169;ENSDARG00000038066	cse1l;kpna7;kpna2
	GO:0000049	MF	tRNA binding	4	4/ 607	61/ 31485	0.0655738	0.0301	0.941945	ENSDARG00000019360;ENSDARG00000077169;ENSDARG00000102636;ENSDARG00000104919	sec23b;si:ch211-153b23.4;trmt9b;si:ch211-153b23.3
	GO:0044389	MF	ubiquitin-like protein ligase binding	5	5/ 607	90/ 31485	0.0555556	0.0302274	0.941945	ENSDARG00000070000;ENSDARG00000086523;ENSDARG00000093313;ENSDARG00000100528;ENSDARG00000101127	txnipb;ch25hl3;ubb;map1lc3c;map1lc3b
	GO:0030983	MF	mismatched DNA binding	2	2/ 607	15/ 31485	0.133333	0.0330042	0.941945	ENSDARG00000042129;ENSDARG00000042130	zp3a.1;zp3a.2
	GO:0004936	MF	alpha-adrenergic receptor activity	2	2/ 607	15/ 31485	0.133333	0.0330042	0.941945	ENSDARG00000035942;ENSDARG00000101787	hrh3;zgc:162592
	GO:0031406	MF	carboxylic acid binding	6	6/ 607	124/ 31485	0.0483871	0.0333035	0.941945	ENSDARG00000007697;ENSDARG00000032553;ENSDARG00000038439;ENSDARG00000040926;ENSDARG00000071626;ENSDARG00000091906	fabp7a;egln3;fabp10a;nr2f2;ptgdsb.2;rbp7a
	GO:0016830	MF	carbon-carbon lyase activity	4	4/ 607	63/ 31485	0.0634921	0.0333534	0.941945	ENSDARG00000007377;ENSDARG00000013522;ENSDARG00000043856;ENSDARG00000062788	odc1;pck1;amd1;irg1l
	GO:0022829	MF	wide pore channel activity	4	4/ 607	63/ 31485	0.0634921	0.0333534	0.941945	ENSDARG00000007099;ENSDARG00000034207;ENSDARG00000041797;ENSDARG00000045132	cx43.4;cx44.2;cx28.9;vdac1
	GO:0051537	MF	2 iron, 2 sulfur cluster binding	3	3/ 607	38/ 31485	0.0789474	0.036533	0.941945	ENSDARG00000034048;ENSDARG00000055240;ENSDARG00000061634	zgc:92275;xdh;aifm4
	GO:0005243	MF	gap junction channel activity	3	3/ 607	38/ 31485	0.0789474	0.036533	0.941945	ENSDARG00000007099;ENSDARG00000034207;ENSDARG00000041797	cx43.4;cx44.2;cx28.9
	GO:0005504	MF	fatty acid binding	3	3/ 607	38/ 31485	0.0789474	0.036533	0.941945	ENSDARG00000007697;ENSDARG00000038439;ENSDARG00000091906	fabp7a;fabp10a;rbp7a
	GO:0001221	MF	transcription coregulator binding	2	2/ 607	16/ 31485	0.125	0.0372461	0.941945	ENSDARG00000012499;ENSDARG00000056885	per1b;per1a
	GO:0097367	MF	carbohydrate derivative binding	85	85/ 607	3545/ 31485	0.0239774	0.0376698	0.941945	ENSDARG00000004576;ENSDARG00000006409;ENSDARG00000008541;ENSDARG00000010332;ENSDARG00000010948;ENSDARG00000011373;ENSDARG00000011948;ENSDARG00000012485;ENSDARG00000012718;ENSDARG00000013522;ENSDARG00000014017;ENSDARG00000014041;ENSDARG00000014943;ENSDARG00000016623;ENSDARG00000016830;ENSDARG00000017444;ENSDARG00000017665;ENSDARG00000017744;ENSDARG00000018411;ENSDARG00000018423;ENSDARG00000019507;…	plk4;mapk12b;chia.4;zgc:56231;kif11;mknk2a;insra;aurka;wee2;pck1;rrm1;smarcad1a;kif23;si:ch211-195b13.1;rimkla;hal;snrkb;smc2;mknk1;sulf2a;mcm5;fn1a;pif1;abcb5;hmmr;top2a;trip13;atp2a2a;lipg;stard14;mcm6l;tap2a;mcm3l;ddx5;plk3;abcf2a;smc4;orc1;CR855393.1;pttg1ipb;mcm4;ttk;zp3a.1;zp3a.2;ckbb;kif20a;arl4d;smarca5;hells;plk1;abcd2;soat2;syn1;kif14;pdpk1a;cenpe;mos;kif20ba;tuba4l;brip1;ulk1b;kif2c;bl…
	GO:0004462	MF	lactoylglutathione lyase activity	1	1/ 607	2/ 31485	0.5	0.038187	0.941945	ENSDARG00000018351	hpda
	GO:0102339	MF	3-oxo-arachidoyl-CoA reductase activity	1	1/ 607	2/ 31485	0.5	0.038187	0.941945	ENSDARG00000015709	hsd17b12a
	GO:0102341	MF	3-oxo-lignoceroyl-CoA reductase activity	1	1/ 607	2/ 31485	0.5	0.038187	0.941945	ENSDARG00000015709	hsd17b12a
	GO:1990518	MF	single-stranded 3'-5' DNA helicase activity	1	1/ 607	2/ 31485	0.5	0.038187	0.941945	ENSDARG00000033231	mcm6l
	GO:0102342	MF	3-oxo-cerotoyl-CoA reductase activity	1	1/ 607	2/ 31485	0.5	0.038187	0.941945	ENSDARG00000015709	hsd17b12a
	GO:0000033	MF	alpha-1,3-mannosyltransferase activity	1	1/ 607	2/ 31485	0.5	0.038187	0.941945	ENSDARG00000070399	alg2
	GO:0008454	MF	alpha-1,3-mannosylglycoprotein 4-beta-N-acetylglucosaminyltransferase activity	1	1/ 607	2/ 31485	0.5	0.038187	0.941945	ENSDARG00000037852	zgc:101663
	GO:1903231	MF	mRNA base-pairing post-transcriptional repressor activity	1	1/ 607	2/ 31485	0.5	0.038187	0.941945	ENSDARG00000019706	zar1
	GO:0070506	MF	high-density lipoprotein particle receptor activity	1	1/ 607	2/ 31485	0.5	0.038187	0.941945	ENSDARG00000040910	ildr1b
	GO:0035174	MF	histone serine kinase activity	1	1/ 607	2/ 31485	0.5	0.038187	0.941945	ENSDARG00000012485	aurka
	GO:0036312	MF	phosphatidylinositol 3-kinase regulatory subunit binding	1	1/ 607	2/ 31485	0.5	0.038187	0.941945	ENSDARG00000103699	ptpn13
	GO:0016882	MF	cyclo-ligase activity	1	1/ 607	2/ 31485	0.5	0.038187	0.941945	ENSDARG00000104487	mthfs
	GO:0016713	MF	oxidoreductase activity, acting on paired donors, with incorporation or reduction of molecular oxygen, reduced iron-sulfur protein as one donor, and incorporation of one atom of oxygen	1	1/ 607	2/ 31485	0.5	0.038187	0.941945	ENSDARG00000002347	cyp11a1
	GO:0004772	MF	sterol O-acyltransferase activity	1	1/ 607	2/ 31485	0.5	0.038187	0.941945	ENSDARG00000059824	soat2
	GO:0008386	MF	cholesterol monooxygenase (side-chain-cleaving) activity	1	1/ 607	2/ 31485	0.5	0.038187	0.941945	ENSDARG00000002347	cyp11a1
	GO:0034736	MF	cholesterol O-acyltransferase activity	1	1/ 607	2/ 31485	0.5	0.038187	0.941945	ENSDARG00000059824	soat2
	GO:0004014	MF	adenosylmethionine decarboxylase activity	1	1/ 607	2/ 31485	0.5	0.038187	0.941945	ENSDARG00000043856	amd1
	GO:0004506	MF	squalene monooxygenase activity	1	1/ 607	2/ 31485	0.5	0.038187	0.941945	ENSDARG00000079946	sqlea
	GO:0004577	MF	N-acetylglucosaminyldiphosphodolichol N-acetylglucosaminyltransferase activity	1	1/ 607	2/ 31485	0.5	0.038187	0.941945	ENSDARG00000054374	alg13
	GO:0102340	MF	3-oxo-behenoyl-CoA reductase activity	1	1/ 607	2/ 31485	0.5	0.038187	0.941945	ENSDARG00000015709	hsd17b12a
	GO:0008743	MF	L-threonine 3-dehydrogenase activity	1	1/ 607	2/ 31485	0.5	0.038187	0.941945	ENSDARG00000002745	tdh
	GO:0016229	MF	steroid dehydrogenase activity	3	3/ 607	39/ 31485	0.0769231	0.039028	0.956185	ENSDARG00000015709;ENSDARG00000028048;ENSDARG00000036966	hsd17b12a;rdh8a;hsd3b7
	GO:0016853	MF	isomerase activity	9	9/ 607	217/ 31485	0.0414747	0.0400054	0.956616	ENSDARG00000004529;ENSDARG00000024488;ENSDARG00000025012;ENSDARG00000036966;ENSDARG00000037284;ENSDARG00000037654;ENSDARG00000041530;ENSDARG00000070545;ENSDARG00000102640	zgc:173742;top2a;tpi1a;hsd3b7;ptges3a;pmm2;ppih;top1l;pdia3
	GO:0046906	MF	tetrapyrrole binding	9	9/ 607	217/ 31485	0.0414747	0.0400054	0.956616	ENSDARG00000002347;ENSDARG00000019521;ENSDARG00000031587;ENSDARG00000042630;ENSDARG00000045015;ENSDARG00000053068;ENSDARG00000068088;ENSDARG00000068283;ENSDARG00000101008	cyp11a1;mpx;flvcr1;hebp2;cyp27b1;cyp8b1;tcnba;cyp2x10.2;soul4
	GO:0016893	MF	endonuclease activity, active with either ribo- or deoxyribonucleic acids and producing 5'-phosphomonoesters	4	4/ 607	67/ 31485	0.0597015	0.0404523	0.956616	ENSDARG00000011404;ENSDARG00000039424;ENSDARG00000056832;ENSDARG00000078759	fen1;snrpb2;exo1;dna2
	GO:0004869	MF	cysteine-type endopeptidase inhibitor activity	3	3/ 607	40/ 31485	0.075	0.0416072	0.956616	ENSDARG00000055655;ENSDARG00000069192;ENSDARG00000075621	birc5b;zgc:163030;birc5a
	GO:0070696	MF	transmembrane receptor protein serine/threonine kinase binding	2	2/ 607	17/ 31485	0.117647	0.0416838	0.956616	ENSDARG00000003229;ENSDARG00000037491	gdf9;bmp15
	GO:0008199	MF	ferric iron binding	2	2/ 607	17/ 31485	0.117647	0.0416838	0.956616	ENSDARG00000019763;ENSDARG00000031776	acp5a;fthl27
	GO:0008139	MF	nuclear localization sequence binding	2	2/ 607	17/ 31485	0.117647	0.0416838	0.956616	ENSDARG00000027169;ENSDARG00000038066	kpna7;kpna2
	GO:0061608	MF	nuclear import signal receptor activity	2	2/ 607	17/ 31485	0.117647	0.0416838	0.956616	ENSDARG00000027169;ENSDARG00000038066	kpna7;kpna2
	GO:0033612	MF	receptor serine/threonine kinase binding	2	2/ 607	17/ 31485	0.117647	0.0416838	0.956616	ENSDARG00000003229;ENSDARG00000037491	gdf9;bmp15
	GO:0008409	MF	5'-3' exonuclease activity	2	2/ 607	17/ 31485	0.117647	0.0416838	0.956616	ENSDARG00000011404;ENSDARG00000056832	fen1;exo1
	GO:0016616	MF	oxidoreductase activity, acting on the CH-OH group of donors, NAD or NADP as acceptor	7	7/ 607	166/ 31485	0.0421687	0.0425451	0.965109	ENSDARG00000002745;ENSDARG00000015709;ENSDARG00000017772;ENSDARG00000028048;ENSDARG00000029524;ENSDARG00000036966;ENSDARG00000111240	tdh;hsd17b12a;mdh1aa;rdh8a;impdh1b;hsd3b7;dhrs13a.2
	GO:0051540	MF	metal cluster binding	5	5/ 607	99/ 31485	0.0505051	0.0428523	0.965109	ENSDARG00000034048;ENSDARG00000055240;ENSDARG00000061634;ENSDARG00000078759;ENSDARG00000099060	zgc:92275;xdh;aifm4;dna2;zgc:111868
	GO:0051536	MF	iron-sulfur cluster binding	5	5/ 607	99/ 31485	0.0505051	0.0428523	0.965109	ENSDARG00000034048;ENSDARG00000055240;ENSDARG00000061634;ENSDARG00000078759;ENSDARG00000099060	zgc:92275;xdh;aifm4;dna2;zgc:111868
	GO:0016798	MF	hydrolase activity, acting on glycosyl bonds	7	7/ 607	169/ 31485	0.0414201	0.0460799	1	ENSDARG00000008541;ENSDARG00000013004;ENSDARG00000014311;ENSDARG00000035890;ENSDARG00000074894;ENSDARG00000079862;ENSDARG00000100635	chia.4;tdg.1;pgghg;fuca1.1;myorg;kl;chia.1
	GO:0061980	MF	regulatory RNA binding	2	2/ 607	18/ 31485	0.111111	0.0463082	1	ENSDARG00000007465;ENSDARG00000041699	tdrd1;piwil1
	GO:0005324	MF	long-chain fatty acid transporter activity	2	2/ 607	18/ 31485	0.111111	0.0463082	1	ENSDARG00000059409;ENSDARG00000099178	abcd2;ABCD2
	GO:0036094	MF	small molecule binding	92	92/ 607	3929/ 31485	0.0234156	0.0471036	1	ENSDARG00000004576;ENSDARG00000006409;ENSDARG00000010332;ENSDARG00000010948;ENSDARG00000011373;ENSDARG00000011948;ENSDARG00000012485;ENSDARG00000012718;ENSDARG00000012981;ENSDARG00000013522;ENSDARG00000014017;ENSDARG00000014039;ENSDARG00000014041;ENSDARG00000014943;ENSDARG00000016623;ENSDARG00000016830;ENSDARG00000017444;ENSDARG00000017665;ENSDARG00000017744;ENSDARG00000018411;ENSDARG00000019507;…	plk4;mapk12b;zgc:56231;kif11;mknk2a;insra;aurka;wee2;osbpl7;pck1;rrm1;si:dkeyp-93d12.1;smarcad1a;kif23;si:ch211-195b13.1;rimkla;hal;snrkb;smc2;mknk1;mcm5;pif1;sesn1;abcb5;top2a;trip13;atp2a2a;impdh1b;stard14;egln3;mcm6l;tap2a;mcm3l;ddx5;plk3;abcf2a;smc4;orc1;CR855393.1;pttg1ipb;mcm4;nr2f2;ttk;zp3a.1;zp3a.2;ckbb;kif20a;arl4d;smarca5;xdh;hells;plk1;abcd2;soat2;syn1;foxred2;aifm4;kif14;pdpk1a;cenpe;…
	GO:0043168	MF	anion binding	88	88/ 607	3745/ 31485	0.023498	0.0495191	1	ENSDARG00000004576;ENSDARG00000006409;ENSDARG00000007697;ENSDARG00000010332;ENSDARG00000010948;ENSDARG00000011373;ENSDARG00000011948;ENSDARG00000012485;ENSDARG00000012718;ENSDARG00000013522;ENSDARG00000014017;ENSDARG00000014041;ENSDARG00000014943;ENSDARG00000016623;ENSDARG00000016830;ENSDARG00000017444;ENSDARG00000017665;ENSDARG00000017744;ENSDARG00000018411;ENSDARG00000019507;ENSDARG00000020289;…	plk4;mapk12b;fabp7a;zgc:56231;kif11;mknk2a;insra;aurka;wee2;pck1;rrm1;smarcad1a;kif23;si:ch211-195b13.1;rimkla;hal;snrkb;smc2;mknk1;mcm5;pif1;abcb5;top2a;trip13;atp2a2a;stard14;egln3;mcm6l;tap2a;mcm3l;ddx5;fabp10a;plk3;abcf2a;smc4;orc1;CR855393.1;pttg1ipb;mcm4;nr2f2;ttk;zp3a.1;zp3a.2;ckbb;kif20a;arl4d;gsnb;smarca5;xdh;hells;plk1;abcd2;syn1;foxred2;aifm4;kif14;pdpk1a;cenpe;mos;kif20ba;ptgdsb.2;tub…
	GO:0016614	MF	oxidoreductase activity, acting on CH-OH group of donors	7	7/ 607	172/ 31485	0.0406977	0.0497974	1	ENSDARG00000002745;ENSDARG00000015709;ENSDARG00000017772;ENSDARG00000028048;ENSDARG00000029524;ENSDARG00000036966;ENSDARG00000111240	tdh;hsd17b12a;mdh1aa;rdh8a;impdh1b;hsd3b7;dhrs13a.2
	GO:0008376	MF	acetylgalactosaminyltransferase activity	3	3/ 607	43/ 31485	0.0697674	0.0498434	1	ENSDARG00000014386;ENSDARG00000070605;ENSDARG00000099227	galnt6;b4galnt2.2;galnt13

## Sheet: Table S7
	Table S7. GO terms enrichment in F50_vs_CK (p < 0.05).
	GO ID	Term Type	Description	Number	Ratio_in_study	Ratio_in_pop	Rich factor	Pvalue	Padjust	Gene_ids	Gene_names
	GO:0044281	BP	small molecule metabolic process	27	27/ 176	1556/ 31485	0.0173522	1.67741e-07	0.00147163	ENSDARG00000002986;ENSDARG00000003854;ENSDARG00000008014;ENSDARG00000008884;ENSDARG00000013522;ENSDARG00000020028;ENSDARG00000029524;ENSDARG00000036239;ENSDARG00000044525;ENSDARG00000044914;ENSDARG00000045414;ENSDARG00000051816;ENSDARG00000059770;ENSDARG00000059824;ENSDARG00000060153;ENSDARG00000062297;ENSDARG00000067741;ENSDARG00000068283;ENSDARG00000068290;ENSDARG00000069292;ENSDARG00000078619;…	gda;acsl1b;nudt17;hprt1;pck1;cps1;impdh1b;gatm;pparda;suclg2;elovl2;aass;cpt1aa;soat2;h6pd;soat1;itpkcb;cyp2x10.2;si:dkey-286h2.3;acot16;pnp5a;man2b2;acadl;acot17;cyp2x12;si:ch73-263o4.4;ddah1
	GO:0044255	BP	cellular lipid metabolic process	19	19/ 176	847/ 31485	0.0224321	3.17401e-07	0.00147163	ENSDARG00000003854;ENSDARG00000013522;ENSDARG00000016011;ENSDARG00000026611;ENSDARG00000031845;ENSDARG00000037101;ENSDARG00000044525;ENSDARG00000045414;ENSDARG00000059770;ENSDARG00000059824;ENSDARG00000060316;ENSDARG00000062297;ENSDARG00000067741;ENSDARG00000069292;ENSDARG00000069823;ENSDARG00000088357;ENSDARG00000088524;ENSDARG00000093006;ENSDARG00000103038	acsl1b;pck1;gpcpd1;socs3b;mboat2a;mtmr7a;pparda;elovl2;cpt1aa;soat2;cish;soat1;itpkcb;acot16;proca1;acadl;acot17;rarres3;pik3r3a
	GO:0006082	BP	organic acid metabolic process	16	16/ 176	795/ 31485	0.0201258	1.1086e-05	0.0271513	ENSDARG00000003854;ENSDARG00000013522;ENSDARG00000020028;ENSDARG00000036239;ENSDARG00000044525;ENSDARG00000045414;ENSDARG00000051816;ENSDARG00000059770;ENSDARG00000068283;ENSDARG00000068290;ENSDARG00000069292;ENSDARG00000088357;ENSDARG00000088524;ENSDARG00000092091;ENSDARG00000096045;ENSDARG00000103042	acsl1b;pck1;cps1;gatm;pparda;elovl2;aass;cpt1aa;cyp2x10.2;si:dkey-286h2.3;acot16;acadl;acot17;cyp2x12;si:ch73-263o4.4;ddah1
	GO:0019637	BP	organophosphate metabolic process	17	17/ 176	906/ 31485	0.0187638	1.44075e-05	0.0271513	ENSDARG00000003854;ENSDARG00000008014;ENSDARG00000008884;ENSDARG00000016011;ENSDARG00000026611;ENSDARG00000029524;ENSDARG00000037101;ENSDARG00000044914;ENSDARG00000051816;ENSDARG00000060153;ENSDARG00000060316;ENSDARG00000067741;ENSDARG00000069292;ENSDARG00000069823;ENSDARG00000088524;ENSDARG00000093006;ENSDARG00000103038	acsl1b;nudt17;hprt1;gpcpd1;socs3b;impdh1b;mtmr7a;suclg2;aass;h6pd;cish;itpkcb;acot16;proca1;acot17;rarres3;pik3r3a
	GO:0006629	BP	lipid metabolic process	19	19/ 176	1103/ 31485	0.0172257	1.464e-05	0.0271513	ENSDARG00000003854;ENSDARG00000013522;ENSDARG00000016011;ENSDARG00000026611;ENSDARG00000031845;ENSDARG00000037101;ENSDARG00000044525;ENSDARG00000045414;ENSDARG00000059770;ENSDARG00000059824;ENSDARG00000060316;ENSDARG00000062297;ENSDARG00000067741;ENSDARG00000069292;ENSDARG00000069823;ENSDARG00000088357;ENSDARG00000088524;ENSDARG00000093006;ENSDARG00000103038	acsl1b;pck1;gpcpd1;socs3b;mboat2a;mtmr7a;pparda;elovl2;cpt1aa;soat2;cish;soat1;itpkcb;acot16;proca1;acadl;acot17;rarres3;pik3r3a
	GO:0002116	CC	semaphorin receptor complex	3	3/ 176	14/ 31485	0.214286	5.97347e-05	0.0274581	ENSDARG00000019328;ENSDARG00000077090;ENSDARG00000079892	plxna4;si:ch211-127b11.1;si:dkey-183c2.4
	GO:0050770	BP	regulation of axonogenesis	6	6/ 176	102/ 31485	0.0588235	2.41938e-05	0.0320136	ENSDARG00000014891;ENSDARG00000018693;ENSDARG00000019328;ENSDARG00000077090;ENSDARG00000079892;ENSDARG00000097205	robo2;cdh2;plxna4;si:ch211-127b11.1;si:dkey-183c2.4;ulk2
	GO:0034434	BP	sterol esterification	2	2/ 176	2/ 31485	1	3.10711e-05	0.0320136	ENSDARG00000059824;ENSDARG00000062297	soat2;soat1
	GO:0034433	BP	steroid esterification	2	2/ 176	2/ 31485	1	3.10711e-05	0.0320136	ENSDARG00000059824;ENSDARG00000062297	soat2;soat1
	GO:0034435	BP	cholesterol esterification	2	2/ 176	2/ 31485	1	3.10711e-05	0.0320136	ENSDARG00000059824;ENSDARG00000062297	soat2;soat1
	GO:1902287	BP	semaphorin-plexin signaling pathway involved in axon guidance	3	3/ 176	14/ 31485	0.214286	5.97347e-05	0.0456061	ENSDARG00000019328;ENSDARG00000077090;ENSDARG00000079892	plxna4;si:ch211-127b11.1;si:dkey-183c2.4
	GO:1902285	BP	semaphorin-plexin signaling pathway involved in neuron projection guidance	3	3/ 176	14/ 31485	0.214286	5.97347e-05	0.0456061	ENSDARG00000019328;ENSDARG00000077090;ENSDARG00000079892	plxna4;si:ch211-127b11.1;si:dkey-183c2.4
	GO:0032870	BP	cellular response to hormone stimulus	6	6/ 176	122/ 31485	0.0491803	6.6238e-05	0.0456061	ENSDARG00000013522;ENSDARG00000052207;ENSDARG00000087359;ENSDARG00000092028;ENSDARG00000092126;ENSDARG00000102175	pck1;c3a.3;c3a.2;si:dkey-4c23.3;vtg5;hamp
	GO:0007162	BP	negative regulation of cell adhesion	5	5/ 176	77/ 31485	0.0649351	7.35699e-05	0.0456061	ENSDARG00000019328;ENSDARG00000025903;ENSDARG00000031228;ENSDARG00000077090;ENSDARG00000079892	plxna4;lgals9l1;podxl;si:ch211-127b11.1;si:dkey-183c2.4
	GO:0050772	BP	positive regulation of axonogenesis	4	4/ 176	40/ 31485	0.1	7.36913e-05	0.0456061	ENSDARG00000014891;ENSDARG00000019328;ENSDARG00000077090;ENSDARG00000079892	robo2;plxna4;si:ch211-127b11.1;si:dkey-183c2.4
	GO:0006631	BP	fatty acid metabolic process	8	8/ 176	246/ 31485	0.0325203	7.8003e-05	0.0456061	ENSDARG00000003854;ENSDARG00000013522;ENSDARG00000044525;ENSDARG00000045414;ENSDARG00000059770;ENSDARG00000069292;ENSDARG00000088357;ENSDARG00000088524	acsl1b;pck1;pparda;elovl2;cpt1aa;acot16;acadl;acot17
	GO:0055086	BP	nucleobase-containing small molecule metabolic process	12	12/ 176	559/ 31485	0.0214669	7.86905e-05	0.0456061	ENSDARG00000002986;ENSDARG00000003854;ENSDARG00000008014;ENSDARG00000008884;ENSDARG00000020028;ENSDARG00000029524;ENSDARG00000044914;ENSDARG00000051816;ENSDARG00000060153;ENSDARG00000069292;ENSDARG00000078619;ENSDARG00000088524	gda;acsl1b;nudt17;hprt1;cps1;impdh1b;suclg2;aass;h6pd;acot16;pnp5a;acot17
	GO:0034736	MF	cholesterol O-acyltransferase activity	2	2/ 176	2/ 31485	1	3.10711e-05	0.056332	ENSDARG00000059824;ENSDARG00000062297	soat2;soat1
	GO:0004772	MF	sterol O-acyltransferase activity	2	2/ 176	2/ 31485	1	3.10711e-05	0.056332	ENSDARG00000059824;ENSDARG00000062297	soat2;soat1
	GO:0051962	BP	positive regulation of nervous system development	5	5/ 176	88/ 31485	0.0568182	0.000138831	0.0753323	ENSDARG00000014891;ENSDARG00000019328;ENSDARG00000077090;ENSDARG00000079892;ENSDARG00000105461	robo2;plxna4;si:ch211-127b11.1;si:dkey-183c2.4;si:dkey-11o1.6
	GO:0035383	BP	thioester metabolic process	5	5/ 176	90/ 31485	0.0555556	0.000154353	0.0753323	ENSDARG00000003854;ENSDARG00000044914;ENSDARG00000051816;ENSDARG00000069292;ENSDARG00000088524	acsl1b;suclg2;aass;acot16;acot17
	GO:0006637	BP	acyl-CoA metabolic process	5	5/ 176	90/ 31485	0.0555556	0.000154353	0.0753323	ENSDARG00000003854;ENSDARG00000044914;ENSDARG00000051816;ENSDARG00000069292;ENSDARG00000088524	acsl1b;suclg2;aass;acot16;acot17
	GO:0006790	BP	sulfur compound metabolic process	8	8/ 176	283/ 31485	0.0282686	0.000204102	0.0893849	ENSDARG00000003854;ENSDARG00000028275;ENSDARG00000044914;ENSDARG00000051816;ENSDARG00000069292;ENSDARG00000073872;ENSDARG00000088524;ENSDARG00000094089	acsl1b;sult1st1;suclg2;aass;acot16;tpst1;acot17;sult3st3
	GO:0036294	BP	cellular response to decreased oxygen levels	3	3/ 176	21/ 31485	0.142857	0.000212064	0.0893849	ENSDARG00000032553;ENSDARG00000044550;ENSDARG00000100826	egln3;hif1al2;hif1al
	GO:0071456	BP	cellular response to hypoxia	3	3/ 176	21/ 31485	0.142857	0.000212064	0.0893849	ENSDARG00000032553;ENSDARG00000044550;ENSDARG00000100826	egln3;hif1al2;hif1al
	GO:0071391	BP	cellular response to estrogen stimulus	4	4/ 176	53/ 31485	0.0754717	0.000223132	0.089961	ENSDARG00000052207;ENSDARG00000087359;ENSDARG00000092028;ENSDARG00000092126	c3a.3;c3a.2;si:dkey-4c23.3;vtg5
	GO:0034637	BP	cellular carbohydrate biosynthetic process	4	4/ 176	55/ 31485	0.0727273	0.000257634	0.095895	ENSDARG00000013522;ENSDARG00000029051;ENSDARG00000033380;ENSDARG00000091902	pck1;gbe1a;gyg2;b3gnt2b
	GO:0019752	BP	carboxylic acid metabolic process	13	13/ 176	732/ 31485	0.0177596	0.000258533	0.095895	ENSDARG00000003854;ENSDARG00000013522;ENSDARG00000020028;ENSDARG00000036239;ENSDARG00000044525;ENSDARG00000045414;ENSDARG00000051816;ENSDARG00000059770;ENSDARG00000069292;ENSDARG00000088357;ENSDARG00000088524;ENSDARG00000096045;ENSDARG00000103042	acsl1b;pck1;cps1;gatm;pparda;elovl2;aass;cpt1aa;acot16;acadl;acot17;si:ch73-263o4.4;ddah1
	GO:0043436	BP	oxoacid metabolic process	13	13/ 176	738/ 31485	0.0176152	0.000279541	0.0961877	ENSDARG00000003854;ENSDARG00000013522;ENSDARG00000020028;ENSDARG00000036239;ENSDARG00000044525;ENSDARG00000045414;ENSDARG00000051816;ENSDARG00000059770;ENSDARG00000069292;ENSDARG00000088357;ENSDARG00000088524;ENSDARG00000096045;ENSDARG00000103042	acsl1b;pck1;cps1;gatm;pparda;elovl2;aass;cpt1aa;acot16;acadl;acot17;si:ch73-263o4.4;ddah1
	GO:0071453	BP	cellular response to oxygen levels	3	3/ 176	23/ 31485	0.130435	0.000280068	0.0961877	ENSDARG00000032553;ENSDARG00000044550;ENSDARG00000100826	egln3;hif1al2;hif1al
	GO:0043627	BP	response to estrogen	4	4/ 176	57/ 31485	0.0701754	0.000295811	0.0979662	ENSDARG00000052207;ENSDARG00000087359;ENSDARG00000092028;ENSDARG00000092126	c3a.3;c3a.2;si:dkey-4c23.3;vtg5
	GO:2000312	BP	regulation of kainate selective glutamate receptor activity	2	2/ 176	5/ 31485	0.4	0.000307291	0.0982589	ENSDARG00000008275;ENSDARG00000021739	klhl24b;klhl24a
	GO:0042221	BP	response to chemical	15	15/ 176	953/ 31485	0.0157398	0.000318489	0.0984448	ENSDARG00000013522;ENSDARG00000029476;ENSDARG00000032553;ENSDARG00000044525;ENSDARG00000044550;ENSDARG00000052207;ENSDARG00000056885;ENSDARG00000061354;ENSDARG00000076290;ENSDARG00000087359;ENSDARG00000092028;ENSDARG00000092126;ENSDARG00000100826;ENSDARG00000102175;ENSDARG00000103295	pck1;ldlra;egln3;pparda;hif1al2;c3a.3;per1a;foxred2;calr;c3a.2;si:dkey-4c23.3;vtg5;hif1al;hamp;cyp3a65
	GO:0032787	BP	monocarboxylic acid metabolic process	9	9/ 176	387/ 31485	0.0232558	0.000349771	0.104627	ENSDARG00000003854;ENSDARG00000013522;ENSDARG00000036239;ENSDARG00000044525;ENSDARG00000045414;ENSDARG00000059770;ENSDARG00000069292;ENSDARG00000088357;ENSDARG00000088524	acsl1b;pck1;gatm;pparda;elovl2;cpt1aa;acot16;acadl;acot17
	GO:0043550	BP	regulation of lipid kinase activity	3	3/ 176	26/ 31485	0.115385	0.000406131	0.105512	ENSDARG00000026611;ENSDARG00000060316;ENSDARG00000103038	socs3b;cish;pik3r3a
	GO:0043551	BP	regulation of phosphatidylinositol 3-kinase activity	3	3/ 176	26/ 31485	0.115385	0.000406131	0.105512	ENSDARG00000026611;ENSDARG00000060316;ENSDARG00000103038	socs3b;cish;pik3r3a
	GO:0033865	BP	nucleoside bisphosphate metabolic process	5	5/ 176	111/ 31485	0.045045	0.000409623	0.105512	ENSDARG00000003854;ENSDARG00000044914;ENSDARG00000051816;ENSDARG00000069292;ENSDARG00000088524	acsl1b;suclg2;aass;acot16;acot17
	GO:0034032	BP	purine nucleoside bisphosphate metabolic process	5	5/ 176	111/ 31485	0.045045	0.000409623	0.105512	ENSDARG00000003854;ENSDARG00000044914;ENSDARG00000051816;ENSDARG00000069292;ENSDARG00000088524	acsl1b;suclg2;aass;acot16;acot17
	GO:0033875	BP	ribonucleoside bisphosphate metabolic process	5	5/ 176	111/ 31485	0.045045	0.000409623	0.105512	ENSDARG00000003854;ENSDARG00000044914;ENSDARG00000051816;ENSDARG00000069292;ENSDARG00000088524	acsl1b;suclg2;aass;acot16;acot17
	GO:0071495	BP	cellular response to endogenous stimulus	6	6/ 176	173/ 31485	0.0346821	0.000442307	0.110852	ENSDARG00000013522;ENSDARG00000052207;ENSDARG00000087359;ENSDARG00000092028;ENSDARG00000092126;ENSDARG00000102175	pck1;c3a.3;c3a.2;si:dkey-4c23.3;vtg5;hamp
	GO:0046098	BP	guanine metabolic process	2	2/ 176	6/ 31485	0.333333	0.00045924	0.112067	ENSDARG00000002986;ENSDARG00000008884	gda;hprt1
	GO:0010975	BP	regulation of neuron projection development	6	6/ 176	179/ 31485	0.0335196	0.000529571	0.125916	ENSDARG00000014891;ENSDARG00000018693;ENSDARG00000019328;ENSDARG00000077090;ENSDARG00000079892;ENSDARG00000097205	robo2;cdh2;plxna4;si:ch211-127b11.1;si:dkey-183c2.4;ulk2
	GO:0051923	BP	sulfation	3	3/ 176	29/ 31485	0.103448	0.000563784	0.130699	ENSDARG00000028275;ENSDARG00000073872;ENSDARG00000094089	sult1st1;tpst1;sult3st3
	GO:0006805	BP	xenobiotic metabolic process	4	4/ 176	70/ 31485	0.0571429	0.00064898	0.146713	ENSDARG00000028275;ENSDARG00000068283;ENSDARG00000068290;ENSDARG00000092091	sult1st1;cyp2x10.2;si:dkey-286h2.3;cyp2x12
	GO:0050769	BP	positive regulation of neurogenesis	4	4/ 176	71/ 31485	0.056338	0.000684752	0.146713	ENSDARG00000014891;ENSDARG00000019328;ENSDARG00000077090;ENSDARG00000079892	robo2;plxna4;si:ch211-127b11.1;si:dkey-183c2.4
	GO:0044237	BP	cellular metabolic process	62	62/ 176	7502/ 31485	0.00826446	0.000689498	0.146713	ENSDARG00000002840;ENSDARG00000002986;ENSDARG00000003854;ENSDARG00000006409;ENSDARG00000008014;ENSDARG00000008884;ENSDARG00000011373;ENSDARG00000013522;ENSDARG00000016011;ENSDARG00000017119;ENSDARG00000017665;ENSDARG00000018411;ENSDARG00000020028;ENSDARG00000026611;ENSDARG00000028275;ENSDARG00000029051;ENSDARG00000029146;ENSDARG00000029524;ENSDARG00000031845;ENSDARG00000033380;ENSDARG00000033957;…	si:dkey-28b4.8;gda;acsl1b;mapk12b;nudt17;hprt1;mknk2a;pck1;gpcpd1;vps37a;snrkb;mknk1;cps1;socs3b;sult1st1;gbe1a;lrp1ab;impdh1b;mboat2a;gyg2;trmt44;gatm;mtmr7a;pparda;suclg2;elovl2;aass;hpxb;mrpl1;mastl;cpt1aa;soat2;h6pd;cish;foxred2;soat1;pdpk1a;prmt2;itpkcb;cyp2x10.2;si:dkey-286h2.3;acot16;proca1;tpst1;calr;ankib1b;pnp5a;selenop2;psme4a;acadl;acot17;b3gnt2b;cyp2x12;rarres3;sult3st3;si:ch73-263o4…
	GO:0030258	BP	lipid modification	6	6/ 176	189/ 31485	0.031746	0.000704161	0.146713	ENSDARG00000031845;ENSDARG00000037101;ENSDARG00000059770;ENSDARG00000059824;ENSDARG00000062297;ENSDARG00000088357	mboat2a;mtmr7a;cpt1aa;soat2;soat1;acadl
	GO:0030155	BP	regulation of cell adhesion	6	6/ 176	190/ 31485	0.0315789	0.000723805	0.146713	ENSDARG00000019328;ENSDARG00000025903;ENSDARG00000031228;ENSDARG00000077090;ENSDARG00000079892;ENSDARG00000104635	plxna4;lgals9l1;podxl;si:ch211-127b11.1;si:dkey-183c2.4;mhc2b
	GO:0120035	BP	regulation of plasma membrane bounded cell projection organization	7	7/ 176	263/ 31485	0.026616	0.000727788	0.146713	ENSDARG00000014891;ENSDARG00000018693;ENSDARG00000019328;ENSDARG00000031228;ENSDARG00000077090;ENSDARG00000079892;ENSDARG00000097205	robo2;cdh2;plxna4;podxl;si:ch211-127b11.1;si:dkey-183c2.4;ulk2
	GO:0005788	CC	endoplasmic reticulum lumen	4	4/ 176	63/ 31485	0.0634921	0.000434607	0.149831	ENSDARG00000061354;ENSDARG00000076290;ENSDARG00000079308;ENSDARG00000103692	foxred2;calr;tor3a;p4ha3
	GO:0043233	CC	organelle lumen	7	7/ 176	265/ 31485	0.0264151	0.000760801	0.149878	ENSDARG00000011122;ENSDARG00000058297;ENSDARG00000061354;ENSDARG00000076290;ENSDARG00000079308;ENSDARG00000088357;ENSDARG00000103692	pptc7a;timm13;foxred2;calr;tor3a;acadl;p4ha3
	GO:0031974	CC	membrane-enclosed lumen	7	7/ 176	265/ 31485	0.0264151	0.000760801	0.149878	ENSDARG00000011122;ENSDARG00000058297;ENSDARG00000061354;ENSDARG00000076290;ENSDARG00000079308;ENSDARG00000088357;ENSDARG00000103692	pptc7a;timm13;foxred2;calr;tor3a;acadl;p4ha3
	GO:0070013	CC	intracellular organelle lumen	7	7/ 176	265/ 31485	0.0264151	0.000760801	0.149878	ENSDARG00000011122;ENSDARG00000058297;ENSDARG00000061354;ENSDARG00000076290;ENSDARG00000079308;ENSDARG00000088357;ENSDARG00000103692	pptc7a;timm13;foxred2;calr;tor3a;acadl;p4ha3
	GO:0031344	BP	regulation of cell projection organization	7	7/ 176	266/ 31485	0.0263158	0.000777746	0.150251	ENSDARG00000014891;ENSDARG00000018693;ENSDARG00000019328;ENSDARG00000031228;ENSDARG00000077090;ENSDARG00000079892;ENSDARG00000097205	robo2;cdh2;plxna4;podxl;si:ch211-127b11.1;si:dkey-183c2.4;ulk2
	GO:0006650	BP	glycerophospholipid metabolic process	7	7/ 176	266/ 31485	0.0263158	0.000777746	0.150251	ENSDARG00000016011;ENSDARG00000026611;ENSDARG00000037101;ENSDARG00000060316;ENSDARG00000067741;ENSDARG00000093006;ENSDARG00000103038	gpcpd1;socs3b;mtmr7a;cish;itpkcb;rarres3;pik3r3a
	GO:0018105	BP	peptidyl-serine phosphorylation	5	5/ 176	131/ 31485	0.0381679	0.000869661	0.164579	ENSDARG00000011373;ENSDARG00000018411;ENSDARG00000055566;ENSDARG00000062304;ENSDARG00000097205	mknk2a;mknk1;mastl;pdpk1a;ulk2
	GO:0008152	BP	metabolic process	75	75/ 176	9687/ 31485	0.00774234	0.000991089	0.183807	ENSDARG00000002840;ENSDARG00000002986;ENSDARG00000003854;ENSDARG00000006409;ENSDARG00000007836;ENSDARG00000008014;ENSDARG00000008884;ENSDARG00000011373;ENSDARG00000013522;ENSDARG00000016011;ENSDARG00000016718;ENSDARG00000017119;ENSDARG00000017665;ENSDARG00000018411;ENSDARG00000020028;ENSDARG00000026611;ENSDARG00000028275;ENSDARG00000028396;ENSDARG00000029051;ENSDARG00000029146;ENSDARG00000029524;…	si:dkey-28b4.8;gda;acsl1b;mapk12b;ctsla;nudt17;hprt1;mknk2a;pck1;gpcpd1;mmp11b;vps37a;snrkb;mknk1;cps1;socs3b;sult1st1;fkbp5;gbe1a;lrp1ab;impdh1b;mboat2a;egln3;gyg2;trmt44;gatm;mtmr7a;cemip;pparda;suclg2;elovl2;aass;hpxb;brms1;mrpl1;mastl;si:ch1073-396h14.1;cpt1aa;soat2;h6pd;cish;foxred2;soat1;pdpk1a;prmt2;itpkcb;cyp2x10.2;si:dkey-286h2.3;acot16;proca1;lnx2b;tpst1;fbxo25;calr;ankib1b;pnp5a;man2b2…
	GO:0006644	BP	phospholipid metabolic process	8	8/ 176	362/ 31485	0.0220994	0.00103195	0.187188	ENSDARG00000016011;ENSDARG00000026611;ENSDARG00000037101;ENSDARG00000060316;ENSDARG00000067741;ENSDARG00000069823;ENSDARG00000093006;ENSDARG00000103038	gpcpd1;socs3b;mtmr7a;cish;itpkcb;proca1;rarres3;pik3r3a
	GO:0009755	BP	hormone-mediated signaling pathway	4	4/ 176	80/ 31485	0.05	0.00107201	0.187188	ENSDARG00000031161;ENSDARG00000039116;ENSDARG00000044525;ENSDARG00000059370	nr1d4a;nr5a5;pparda;nr1d4b
	GO:0046037	BP	GMP metabolic process	2	2/ 176	9/ 31485	0.222222	0.00109007	0.187188	ENSDARG00000008884;ENSDARG00000029524	hprt1;impdh1b
	GO:0006177	BP	GMP biosynthetic process	2	2/ 176	9/ 31485	0.222222	0.00109007	0.187188	ENSDARG00000008884;ENSDARG00000029524	hprt1;impdh1b
	GO:0070887	BP	cellular response to chemical stimulus	10	10/ 176	550/ 31485	0.0181818	0.00111673	0.187723	ENSDARG00000013522;ENSDARG00000029476;ENSDARG00000032553;ENSDARG00000044550;ENSDARG00000052207;ENSDARG00000087359;ENSDARG00000092028;ENSDARG00000092126;ENSDARG00000100826;ENSDARG00000102175	pck1;ldlra;egln3;hif1al2;c3a.3;c3a.2;si:dkey-4c23.3;vtg5;hif1al;hamp
	GO:0018209	BP	peptidyl-serine modification	5	5/ 176	139/ 31485	0.0359712	0.00113366	0.187723	ENSDARG00000011373;ENSDARG00000018411;ENSDARG00000055566;ENSDARG00000062304;ENSDARG00000097205	mknk2a;mknk1;mastl;pdpk1a;ulk2
	GO:0051960	BP	regulation of nervous system development	6	6/ 176	208/ 31485	0.0288462	0.00115554	0.187988	ENSDARG00000014891;ENSDARG00000019328;ENSDARG00000077090;ENSDARG00000079892;ENSDARG00000097205;ENSDARG00000105461	robo2;plxna4;si:ch211-127b11.1;si:dkey-183c2.4;ulk2;si:dkey-11o1.6
	GO:0009725	BP	response to hormone	6	6/ 176	209/ 31485	0.0287081	0.00118428	0.189341	ENSDARG00000013522;ENSDARG00000052207;ENSDARG00000087359;ENSDARG00000092028;ENSDARG00000092126;ENSDARG00000102175	pck1;c3a.3;c3a.2;si:dkey-4c23.3;vtg5;hamp
	GO:0009117	BP	nucleotide metabolic process	9	9/ 176	465/ 31485	0.0193548	0.00128284	0.201623	ENSDARG00000003854;ENSDARG00000008014;ENSDARG00000008884;ENSDARG00000029524;ENSDARG00000044914;ENSDARG00000051816;ENSDARG00000060153;ENSDARG00000069292;ENSDARG00000088524	acsl1b;nudt17;hprt1;impdh1b;suclg2;aass;h6pd;acot16;acot17
	GO:0010720	BP	positive regulation of cell development	4	4/ 176	85/ 31485	0.0470588	0.00134306	0.20757	ENSDARG00000014891;ENSDARG00000019328;ENSDARG00000077090;ENSDARG00000079892	robo2;plxna4;si:ch211-127b11.1;si:dkey-183c2.4
	GO:0046854	BP	phosphatidylinositol phosphate biosynthetic process	4	4/ 176	86/ 31485	0.0465116	0.0014025	0.209938	ENSDARG00000026611;ENSDARG00000060316;ENSDARG00000067741;ENSDARG00000103038	socs3b;cish;itpkcb;pik3r3a
	GO:0072521	BP	purine-containing compound metabolic process	8	8/ 176	380/ 31485	0.0210526	0.00140366	0.209938	ENSDARG00000002986;ENSDARG00000003854;ENSDARG00000008884;ENSDARG00000029524;ENSDARG00000044914;ENSDARG00000051816;ENSDARG00000069292;ENSDARG00000088524	gda;acsl1b;hprt1;impdh1b;suclg2;aass;acot16;acot17
	GO:0060284	BP	regulation of cell development	6	6/ 176	217/ 31485	0.0276498	0.00143433	0.21112	ENSDARG00000014891;ENSDARG00000018693;ENSDARG00000019328;ENSDARG00000077090;ENSDARG00000079892;ENSDARG00000097205	robo2;cdh2;plxna4;si:ch211-127b11.1;si:dkey-183c2.4;ulk2
	GO:0007158	BP	neuron cell-cell adhesion	2	2/ 176	11/ 31485	0.181818	0.00165317	0.237306	ENSDARG00000018693;ENSDARG00000077761	cdh2;nlgn4xb
	GO:0006753	BP	nucleoside phosphate metabolic process	9	9/ 176	483/ 31485	0.0186335	0.00166342	0.237306	ENSDARG00000003854;ENSDARG00000008014;ENSDARG00000008884;ENSDARG00000029524;ENSDARG00000044914;ENSDARG00000051816;ENSDARG00000060153;ENSDARG00000069292;ENSDARG00000088524	acsl1b;nudt17;hprt1;impdh1b;suclg2;aass;h6pd;acot16;acot17
	GO:0046395	BP	carboxylic acid catabolic process	6	6/ 176	226/ 31485	0.0265487	0.00176171	0.238185	ENSDARG00000013522;ENSDARG00000051816;ENSDARG00000059770;ENSDARG00000088357;ENSDARG00000096045;ENSDARG00000103042	pck1;aass;cpt1aa;acadl;si:ch73-263o4.4;ddah1
	GO:1901564	BP	organonitrogen compound metabolic process	50	50/ 176	5879/ 31485	0.00850485	0.00176718	0.238185	ENSDARG00000002986;ENSDARG00000003854;ENSDARG00000006409;ENSDARG00000007836;ENSDARG00000008014;ENSDARG00000008884;ENSDARG00000011373;ENSDARG00000016718;ENSDARG00000017119;ENSDARG00000017665;ENSDARG00000018411;ENSDARG00000020028;ENSDARG00000026611;ENSDARG00000028275;ENSDARG00000028396;ENSDARG00000029524;ENSDARG00000032553;ENSDARG00000036239;ENSDARG00000044914;ENSDARG00000045414;ENSDARG00000051816;…	gda;acsl1b;mapk12b;ctsla;nudt17;hprt1;mknk2a;mmp11b;vps37a;snrkb;mknk1;cps1;socs3b;sult1st1;fkbp5;impdh1b;egln3;gatm;suclg2;elovl2;aass;hpxb;brms1;mastl;si:ch1073-396h14.1;cpt1aa;h6pd;cish;foxred2;pdpk1a;prmt2;acot16;lnx2b;tpst1;fbxo25;calr;ankib1b;pnp5a;psme4a;acadl;acot17;b3gnt2b;rarres3;si:dkey-183n20.15;si:ch73-263o4.4;ulk2;prkcab;prpf39;ddah1;p4ha3
	GO:0033692	BP	cellular polysaccharide biosynthetic process	3	3/ 176	43/ 31485	0.0697674	0.00179801	0.238185	ENSDARG00000029051;ENSDARG00000033380;ENSDARG00000091902	gbe1a;gyg2;b3gnt2b
	GO:0009112	BP	nucleobase metabolic process	3	3/ 176	43/ 31485	0.0697674	0.00179801	0.238185	ENSDARG00000002986;ENSDARG00000008884;ENSDARG00000020028	gda;hprt1;cps1
[truncated: 503 more rows]

## Sheet: Table S8
	Table S8. GO terms enrichment in F500_vs_CK (p < 0.05).
[truncated: 259 more rows]

[truncated: 4 more sheets: Table S9, Table S10, Table S11, Table S12]
